# Supplementary material for: Fluorescent protein and peptide tags alter condensate formation and dynamics in vivo and in vitro
Source: EMBO Rep. 2025 Nov 20;27(1):89–121. doi: 10.1038/s44319-025-00626-y (PMC12796366; doi:10.1038/s44319-025-00626-y)
Supplement: Supplementary file 1 — Table EV1 [file 44319_2025_626_MOESM1_ESM.xlsx]

## Sheet: EV1
Table EV1: Overview of tags used in this study
Fluorescent Protein	Organism	Number of amino acids	Molecular weight	Theoretical pI	Extinction coefficients	Net charge at pH 6.0	Net charge at pH 7.0	Net charge at pH 7.5	Net charge at pH 8.0	Monomer / Dimer	Ex/Em	QY	Brightness	UniProt	GeneBank	FPbase ID	Sequence
EBFP2	Aequorea victoria	239	26904.6	6.06	17420	0.42	-4.612	-5.596	-6.268	monomer	383/448	0.56	17.92	NA	ABP88743	DVMQ7	MVSKGEELFTGVVPILVELDGDVNGHKFSVRGEGEGDATNGKLTLKFICTTGKLPVPWPTLVTTLSHGVQCFARYPDHMKQHDFFKSAMPEGYVQERTIFFKDDGTYKTRAEVKFEGDTLVNRIELKGVDFKEDGNILGHKLEYNFNSHNIYIMAVKQKNGIKVNFKIRHNVEDGSVQLADHYQQNTPIGDGPVLLPDSHYLSTQSVLSKDPNEKRDHMVLLEFRTAAGITLGMDELYK
mTurquoise2	Aequorea victoria	239	26914.4	5.49	25900	-3.535	-7.787	-8.663	-9.316	monomer	434/474	0.93	27.9	NA	NA	7AV5G	MVSKGEELFTGVVPILVELDGDVNGHKFSVSGEGEGDATYGKLTLKFICTTGKLPVPWPTLVTTLSWGVQCFARYPDHMKQHDFFKSAMPEGYVQERTIFFKDDGNYKTRAEVKFEGDTLVNRIELKGIDFKEDGNILGHKLEYNYFSDNVYITADKQKNGIKANFKIRHNIEDGGVQLADHYQQNTPIGDGPVLLPDNHYLSTQSKLSKDPNEKRDHMVLLEFVTAAGITLGMDELYK
ECFP	Aequorea victoria	239	26905.4	5.58	25900	-3.058	-7.7	-8.631	-9.297	monomer	434/477	0.4	13	NA	NA	27HOS	MVSKGEELFTGVVPILVELDGDVNGHKFSVSGEGEGDATYGKLTLKFICTTGKLPVPWPTLVTTLTWGVQCFSRYPDHMKQHDFFKSAMPEGYVQERTIFFKDDGNYKTRAEVKFEGDTLVNRIELKGIDFKEDGNILGHKLEYNYISHNVYITADKQKNGIKANFKIRHNIEDGSVQLADHYQQNTPIGDGPVLLPDNHYLSTQSALSKDPNEKRDHMVLLEFVTAAGITLGMDELYK
EGFP	Aequorea victoria	239	26941.5	5.58	21890	-3.058	-7.701	-8.634	-9.307	weak dimer	488/507	0.6	33.5	C5MKY7	AAB02572	R9NL8	MVSKGEELFTGVVPILVELDGDVNGHKFSVSGEGEGDATYGKLTLKFICTTGKLPVPWPTLVTTLTYGVQCFSRYPDHMKQHDFFKSAMPEGYVQERTIFFKDDGNYKTRAEVKFEGDTLVNRIELKGIDFKEDGNILGHKLEYNYNSHNVYIMADKQKNGIKVNFKIRHNIEDGSVQLADHYQQNTPIGDGPVLLPDNHYLSTQSALSKDPNEKRDHMVLLEFVTAAGITLGMDELYK
mEGFP	Aequorea victoria	239	26998.6	5.71	21890	-2.058	-6.702	-7.638	-8.317	monomer	488/507	0.6	33.6	NA	NA	QKFJN	MVSKGEELFTGVVPILVELDGDVNGHKFSVSGEGEGDATYGKLTLKFICTTGKLPVPWPTLVTTLTYGVQCFSRYPDHMKQHDFFKSAMPEGYVQERTIFFKDDGNYKTRAEVKFEGDTLVNRIELKGIDFKEDGNILGHKLEYNYNSHNVYIMADKQKNGIKVNFKIRHNIEDGSVQLADHYQQNTPIGDGPVLLPDNHYLSTQSKLSKDPNEKRDHMVLLEFVTAAGITLGMDELYK
ymEGFP	Aequorea victoria	238	26923.4	5.8	21890	-1.569	-6.615		-8.307	monomer	NA	NA	NA	NA	NA	NA	MSKGEELFTGVVPILVELDGDVNGHKFSVSGEGEGDATYGKLTLKFICTTGKLPVPWPTLVTTLTYGVQCFSRYPDHMKQHDFFKSAMPEGYVQERTIFFKDDGNYKTRAEVKFEGDTLVNRIELKGIDFKEDGNILGHKLEYNYNSHNVYIMADKQKNGIKVNFKIRHNIEDGSVQLADHYQQNTPIGDGPVLLPDNHYLSTQSKLSKDPNEKRDHMVLLEFVTAAGITHGMDELYK*
mNeonGreen	Branchiostoma lanceolatum	236	26650	7.06	44350	3.801	0.116	-0.674	-1.256	monomer	506/517	0.8	92.8	NA	AGG56535	ZRKRV	MVSKGEEDNMASLPATHELHIFGSINGVDFDMVGQGTGNPNDGYEELNLKSTKGDLQFSPWILVPHIGYGFHQYLPYPDGMSPFQAAMVDGSGYQVHRTMQFEDGASLTVNYRYTYEGSHIKGEAQVKGTGFPADGPVMTNSLTAADWCRSKKTYPNDKTIISTFKWSYTTGNGKRYRSTARTTYTFAKPMAANYLKNQPMYVFRKTELKHSKTELNFKEWQKAFTDVMGMDELYK
EYFP	Aequorea victoria	239	26991.5	5.58	23380	-3.058	-7.702	-8.638	-9.317	weak dimer	513/527	0.67	44.89	NA	NA	8DNLG	MVSKGEELFTGVVPILVELDGDVNGHKFSVSGEGEGDATYGKLTLKFICTTGKLPVPWPTLVTTFGYGLQCFARYPDHMKQHDFFKSAMPEGYVQERTIFFKDDGNYKTRAEVKFEGDTLVNRIELKGIDFKEDGNILGHKLEYNYNSHNVYIMADKQKNGIKVNFKIRHNIEDGSVQLADHYQQNTPIGDGPVLLPDNHYLSYQSALSKDPNEKRDHMVLLEFVTAAGITLGMDELYK
mYPet	Aequorea victoria	239	26906.5	5.71	23380	-2.058	-6.703	-7.641	-8.327	weak dimer (YPet)	517/530	0.77	80.08	NA	NA	AQACH (YPet)	MVSKGEELFTGVVPILVELDGDVNGHKFSVSGEGEGDATYGKLTLKLLCTTGKLPVPWPTLVTTLGYGLQCFARYPDHMKQHDFFKSAMPEGYVQERTIFFKDDGNYKTRAEVKFEGDTLVNRIELKGIDFKEDGNILGHKLEYNYNSHNVYITADKQKNGIKANFKIRHNIEDGGVQLADHYQQNTPIGDGPVLLPDNHYLSYQSKLSKDPNEKRDHMVLLEFLTAAGITLGMDELYK
										monomer (mYPet)						NA (mYPet)
mKO2	Verrillofungia concinna	218	24455.5	5.56	25900	-3.52	-8.602	-9.581	-10.228	monomer	551/565	0.62	39.56	NA	BAG06989	134NN	MVSVIKPEMKMRYYMDGSVNGHEFTIEGEGTGRPYEGHQEMTLRVTMAEGGPMPFAFDLVSHVFCYGHRVFTKYPEEIPDYFKQAFPEGLSWERSLEFEDGGSASVSAHISLRGNTFYHKSKFTGVNFPADGPIMQNQSVDWEPSTEKITASDGVLKGDVTMYLKLEGGGNHKCQMKTTYKAAKEILEMPGDHYIGHRLVRKTEGNITEQVEDAVAHS
mApple	Discosoma sp.	236	26958.7	6.02	34380	0.131	-3.843	-4.642	-5.192	monomer	568/592	0.49	36.75	NA	ABC66097	T5UGO	MVSKGEENNMAIIKEFMRFKVHMEGSVNGHEFEIEGEGEGRPYEAFQTAKLKVTKGGPLPFAWDILSPQFMYGSKVYIKHPADIPDYFKLSFPEGFRWERVMNFEDGGIIHVNQDSSLQDGVFIYKVKLRGTNFPSDGPVMQKKTMGWEASEERMYPEDGALKSEIKKRLKLKDGGHYAAEVKTTYKAKKPVQLPGAYIVDIKLDIVSHNEDYTIVEQYERAEGRHSTGGMDELYK
mRuby3	Entacmaea quadricolor	237	26560.1	5.81	27390	-0.941	-4.039	-4.74	-5.315	monomer	558/592	0.45	57.6	NA	ATE88097	MZMFB	MVSKGEELIKENMRMKVVMEGSVNGHQFKCTGEGEGRPYEGVQTMRIKVIEGGPLPFAFDILATSFMYGSRTFIKYPADIPDFFKQSFPEGFTWERVTRYEDGGVVTVTQDTSLEDGELVYNVKVRGVNFPSNGPVMQKKTKGWEPNTEMMYPADGGLRGYTDIALKVDGGGHLHCNFVTTYRSKKTVGNIKMPGVHAVDHRLERIEESDNETYVVQREVAVAKYSNLGGGMDELYK
mScarletI	synthetic construct	232	26363.9	6.02	34380	0.094	-3.022	-3.697	-4.192	monomer	569/593	0.54	56.16	NA	APD76536	6VVTK	MVSKGEAVIKEFMRFKVHMEGSMNGHEFEIEGEGEGRPYEGTQTAKLKVTKGGPLPFSWDILSPQFMYGSRAFIKHPADIPDYYKQSFPEGFKWERVMNFEDGGAVTVTQDTSLEDGTLIYKVKLRGTNFPPDGPVMQKKTMGWEASTERLYPEDGVLKGDIKMALRLKDGGRYLADFKTTYKAKKPVQMPGAYNVDRKLDITSHNEDYTVVEQYERSEGRHSTGGMDELYK
mCherry	Discosoma sp.	236	26722.2	5.62	34380	-2.347	-5.93	-6.671	-7.201	monomer	587/610	0.22	15.84	X5DSL3	AAV52164	ZERB6	MVSKGEEDNMAIIKEFMRFKVHMEGSVNGHEFEIEGEGEGRPYEGTQTAKLKVTKGGPLPFAWDILSPQFMYGSKAYVKHPADIPDYLKLSFPEGFKWERVMNFEDGGVVTVTQDSSLQDGEFIYKVKLRGTNFPSDGPVMQKKTMGWEASSERMYPEDGALKGEIKQRLKLKDGGHYDAEVKTTYKAKKPVQLPGAYNVNIKLDITSHNEDYTIVEQYERAEGRHSTGGMDELYK
Halo	synthetic construct	296	33478.4	4.89	58440	-12.271	-17.278	-18.233	-18.939	monomer	NA	NA	NA	NA	NA	NA	AEIGTGFPFDPHYVEVLGERMHYVDVGPRDGTPVLFLHGNPTSSYVWRNIIPHVAPTHRCIAPDLIGMGKSDKPDLGYFFDDHVRFMDAFIEALGLEEVVLVIHDWGSALGFHWAKRNPERVKGIAFMEFIRPIPTWDEWPEFARETFQAFRTTDVGRKLIIDQNVFIEGTLPMGVVRPLTEVEMDHYREPFLNPVDREPLWRFPNELPIAGEPANIVALVEEYMDWLHQSPVPKLLFWGTPGVLIPPAEAARLAKSLPNCKAVDIGPGLNLLQEDNPDLIGSEIARWLSTLEISG
SNAP	synthetic construct	181	19311.3	6.05	20970	0.299	-3.542	-4.385	-5.082	monomer	NA	NA	NA	NA	NA	NA	DKDCEMKRTTLDSPLGKLELSGCEQGLHRIIFLGKGTSAADAVEVPAPAAVLGGPEPLMQATAWLNAYFHQPEAIEEFPVPALHHPVFQQESFTRQVLWKLLKVVKFGEVISYSHLAALAGNPAATAAVKTALSGNPVPILIPCHRVVQGDLDVGGYEGGLAVKEWLLAHEGHRLGKPGLG
HA	synthetic construct	9	1102.17	3.56		-2.005	-2.241	-2.509	-2.789		NA	NA	NA	NA	NA	NA	YPYDVPDYA
FLAG	synthetic construct	8	1012.98	3.97		-2.972	-3.237	-3.508	-3.789		NA	NA	NA	NA	NA	NA	DYKDDDDK
V5	synthetic construct	14	1421.66	5.84		-0.016	-0.24	-0.503	-0.77		NA	NA	NA	NA	NA	NA	GKPIPNPLLGLDST
alfa	synthetic construct	13	1686.89	6.02		0.008	-0.529	-0.784	-0.921		NA	NA	NA	NA	NA	NA	SRLEEELRRRLTE
myc	synthetic construct	10	1203.31	4		-2.923	-3.157	-3.387	-3.675		NA	NA	NA	NA	NA	NA	EQKLISEEDL

## Sheet: Legend
Table EV1: Overview of tags used in this study.
Properties of the (fluorescent protein) tags used in this study: including number of amino acids, molecular weight, theoretical pI and extinction coefficients calculated using ExPASy ProtParam; net charge calculated using protpi.ch, monomer/dimer, ExcitationExcitiation/Emission wavelength in nm (Ex/Em), quantum yield (QY), brightness, UniProt ID, GeneBank ID and amino acid sequence.
https://web.expasy.org/protparam/
https://www.protpi.ch/Calculator/ProteinTool#Results (advanced using pH 7.5 and ExPASy as source for pKa values)
https://www.fpbase.org
