# Supplementary material for: Fluorescent protein and peptide tags alter condensate formation and dynamics in vivo and in vitro
Source: EMBO Rep. 2025 Nov 20;27(1):89–121. doi: 10.1038/s44319-025-00626-y (PMC12796366; doi:10.1038/s44319-025-00626-y)
Supplement: Supplementary file 2 — Table EV2 [file 44319_2025_626_MOESM2_ESM.xlsx]

## Sheet: EV2
Table EV2: Summary of simulated saturation concentrations (csat) of DDX3X and FUS.
Simulations with six different florescent proteins. Protein net charges.
NTD and CTD indicate N-terminal and C-terminal tagging respectively. ND: We did not see a stable condensed phase.
	net charge	DDX3X csat [mM] net charge: -2		FUS csat [mM] net charge: +14
Tag position		NTD	CTD	NTD	CTD
unlabelled		0.11±0.01		0.003±0.001
ECFP	-8	0.16±0.03	ND	0.004±0.001	0.010±0.003
mEGFP	-7	0.14±0.01	ND	0.007±0.002	0.010±0.002
mNeonGreen	0	0.075±0.008	0.086±0.008	0.004±0.002	0.002±0.001
mCherry	-7	0.34±0.08	ND	0.004±0.001	0.012±0.001
mScarlet	-3	0.19±0.03	ND	0.009±0.002	0.0034±0.0009
Ruby3	-4	0.10±0.02	0.11±0.01	0.0017±0.0007	0.0004±0.0003

## Sheet: Legend
Table EV2. Summary of simulated saturation concentrations (csat) of DDX3X and FUS.
Simulations with six different fluorescent proteins. Protein net charges.
NTD and CTD indicate N-terminal and C-terminal tagging respectively. ND: We did not see a stable condensed phase.
