# Supplementary material for: Fluorescent protein and peptide tags alter condensate formation and dynamics in vivo and in vitro
Source: EMBO Rep. 2025 Nov 20;27(1):89–121. doi: 10.1038/s44319-025-00626-y (PMC12796366; doi:10.1038/s44319-025-00626-y)
Supplement: Supplementary file 3 — Table EV3 [file 44319_2025_626_MOESM3_ESM.xlsx]

## Sheet: EV3
Table EV3: Summary of simulated saturation concentrations (csat) of -4D and DDX4.
Simulations with three GFP variants. Protein net charges.
NTD and CTD indicate N-terminal and C-terminal tagging respectively. ND: We did not see a stable condensed phase.
	net charge	-4D csat [mM] net charge: +12		DDX4WT csat [mM] net charge: -4
Tag position		NTD	CTD	NTD	CTD
unlabelled		0.110±0.008		0.13±0.01
GFP+20	+20	ND		0.029±0.006
GFP+15	+15	ND	ND	0.011±0.003	0.011±0.003
GFP+10	+10	ND		0.015±0.004
GFP+5	+5	ND	ND	0.007±0.003	0.008±0.002
GFP0	0	ND	ND	0.015±0.003	0.019±0.004
GFP-5	-5	0.029±0.004		0.069±0.009
GFP-10	-10	0.006±0.002		0.064±0.008
GFP-15	-15	0.0019±0.0008	0.003±0.001	0.033±0.004	0.035±0.004
GFP-20	-20	0.003±0.001		ND

## Sheet: Legend
Table EV3: Summary of simulated saturation concentrations (csat) of -4D and DDX4.
Simulations with three GFP variants. Protein net charges.
NTD and CTD indicate N-terminal and C-terminal tagging respectively. ND: We did not see a stable condensed phase.
