# Supplementary material for: Fluorescent protein and peptide tags alter condensate formation and dynamics in vivo and in vitro
Source: EMBO Rep. 2025 Nov 20;27(1):89–121. doi: 10.1038/s44319-025-00626-y (PMC12796366; doi:10.1038/s44319-025-00626-y)
Supplement: Supplementary file 4 — Table EV4 [file 44319_2025_626_MOESM4_ESM.xlsx]

## Sheet: EV4
Table EV4: Protein purification details.
internal plasmid IDs	Proteins	E. coli Strain	Cell Lysis	Purification Steps				Storage Buffer
				IMAC	Dialysis & 3C Cleavage	Reverse IMAC	SEC
pMH1576, pMH1262-pMH1266	DDX3X variants	E. coli Lemo21(DE)	EmulsiFlex	yes	yes	yes	yes	25 mM K2HPO4/KH2PO4 pH 7.5, 1 M NaCl, 10% Glycerol, 2 mM MgCl2, 0.5 mM 2-ME
pMH1388, pMH1431-pMH1439	CsdA variants	E. coli Lemo21(DE)	Sonication	yes	yes	yes	yes	25 mM Tris-HCl pH 8.0, 1 M NaCl, 2 mM MgCl2, 10% glycerol, 0.5 mM 2-ME
pMH1908, pMH1910-pMH1912, pMH1916	Pab1 variants	E. coli Lemo21(DE)	Sonication	yes	yes	yes	yes	25 mM K2HPO4/KH2PO4 pH 7.5, 1 M NaCl, 10% Glycerol, 2 mM MgCl2, 0.5 mM 2-ME
pMH1895-pMH1899	different fluorescent proteins	E. coli Lemo21(DE)	Sonication	yes	yes	yes	yes	25 mM K2HPO4/KH2PO4 pH 7.5, 1 M NaCl, 10% Glycerol, 2mM MgCl2, 0.5 mM 2-ME
pMH1797-pMH1814	FUS variants	E. coli Lemo21(DE)	Sonication	yes	no	no	yes	25 mM Tris-HCl pH 7.5, 1.5 M NaCl, 2 mM MgCl2, 10% glycerol, 0.5 mM 2-ME
pMH4	Nab2 variants	E. coli Lemo21(DE)	EmulsiFlex	yes	yes	yes	yes	50 mM K2HPO4/KH2PO4 pH 7.5, 200mM NaCl, 10% Glycerol, 2 mM MgCl2, 3 mM 2-ME

## Sheet: Legend
Table EV4: Protein purification details.
For each set of purified proteins, purification steps and storage buffers of purified proteins are listed.
