# Supplementary material for: Fluorescent protein and peptide tags alter condensate formation and dynamics in vivo and in vitro
Source: EMBO Rep. 2025 Nov 20;27(1):89–121. doi: 10.1038/s44319-025-00626-y (PMC12796366; doi:10.1038/s44319-025-00626-y)
Supplement: Supplementary file 5 — Table EV5 [file 44319_2025_626_MOESM5_ESM.xlsx]

## Sheet: EV5
Table EV5: In vitro condensation assay and FRAP assay conditions.
Experiment	Proteins	Protein Storage Buffer	LLPS Assay Conditions	Final Protein Concentration	Incubation	Figure Reference
In vitro condensation	Differently tagged DDX3X	25 mM K2HPO4/KH2PO4 pH 7.5, 1 M NaCl, 10% Glycerol, 2 mM MgCl2, 0.5 mM 2-ME	pH: 25mM Na-Phophate Buffer pH 6.2, 6.6, 7.0, 7.4	5 µM	30 min at 25°C	Figure 2A-D
			Salt: 150 mM, 100 mM, 200 mM or 400 mM NaCl, 2 mM MgCl2
			BSA: 0.5 mg/mL
			poly(U): 0.05 mg/mL
			ATP: 0.5 mM
			DTT: 0.5 mM
FRAP	Differently tagged DDX3X	25 mM K2HPO4/KH2PO4 pH 7.5, 1 M NaCl, 10% Glycerol, 2 mM MgCl2, 0.5 mM 2-ME	pH: 25 mM Na-Phophate Buffer pH 6.2	5 µM	1 h at 25°C	Figure 2E-G
			Salt: 200 mM NaCl, 2 mM MgCl2
			BSA: 0.5 mg/mL
			poly(U): 0.05 mg/mL
			ATP: 0.5 mM
In vitro condensation	Differently tagged CsdA	25 mM Tris-HCl pH 8.0, 1 M NaCl, 2 mM MgCl2, 10% glycerol, 0.5 mM 2-ME	pH: 25 mM Na-Phophate Buffer pH 6.0, 6.5, 7.0, 7.5 or 8.0	2 µM	1 h at 25°C	Figure 5
			Salt: 100 mM, 200 mM or 400 mM NaCl, 2 mM MgCl2
			BSA: 0.5 mg/mL
			poly(U): 0.05 mg/mL
In vitro condensation	Differently tagged Pab1	25 mM K2HPO4/KH2PO4 pH 7.5, 1 M NaCl, 10% Glycerol, 2 mM MgCl2, 0.5 mM 2-ME	pH: 25 mM NaOAc Buffer pH 5.0	15 µM	15 min or 30 min at 30°C	Figure 4C
			Salt: 100 mM or 200 mM NaCl, 2 mM MgCl2
In vitro condensation	Differently tagged FUS	25 mM Tris-HCl pH 7.5, 1.5 M NaCl, 2 mM MgCl2, 10% glycerol, 0.5 mM 2-ME	pH: 25 mM Na-Phophate Buffer pH 6.0, 6.5, 7.0, 7.5 or 8.0	8 µM	30 min at 25°C	Figure 6A/B
			Salt: 200 mM, 500 mM or 1000 mM NaCl, 2 mM MgCl2
			Protease: His-3C (10 µM)
In vitro condensation	Differently tagged Nab2	25 mM K2HPO4/KH2PO4 pH 7.5, 1 M NaCl, 10% Glycerol, 2 mM MgCl2, 0.5 mM 2-ME	pH: 25 mM Na-Phophate Buffer pH 6.4, 6.8	20 µM	20 min at 20°C	Figure 4D/E
			Salt: 50 mM NaCl, 2 mM MgCl2
			BSA: 0.5 mg/mL
			poly(A) or poly(U) 0.05 mg/mL
