# Supplementary material for: Fluorescent protein and peptide tags alter condensate formation and dynamics in vivo and in vitro
Source: EMBO Rep. 2025 Nov 20;27(1):89–121. doi: 10.1038/s44319-025-00626-y (PMC12796366; doi:10.1038/s44319-025-00626-y)
Supplement: Supplementary file 8 — Source data Fig. 1 [file 44319_2025_626_MOESM8_ESM.zip › EMBOR-2025-61459V2_SourceDataForFigure1/EMBOR-2025-61459V2_SourceDataForFigure 1D.csv]

ImageNumber.x	ObjectNumber.x	tag	rep	Number of foci per cell	area per focus	IEC
1	1	DDX3X	rep1	58	0.699170211	14.36637882
1	2	DDX3X	rep1	35	0.625365997	13.28571382
1	3	DDX3X	rep1	26	0.558432463	25.48076832
1	4	DDX3X	rep1	30	0.663732154	13.94166618
1	5	DDX3X	rep1	46	0.676054722	12.90760822
1	6	DDX3X	rep1	37	0.604410844	12.70945902
2	1	DDX3X	rep1	20	0.563289225	18.9999995
3	1	DDX3X	rep1	33	0.558524808	12.80302985
3	10	DDX3X	rep1	20	0.611323559	11.73749956
3	2	DDX3X	rep1	21	0.6715846	12.74999944
3	3	DDX3X	rep1	22	0.476066618	11.21590871
3	4	DDX3X	rep1	25	0.533230627	12.44999951
3	5	DDX3X	rep1	19	0.675034861	13.02631534
3	6	DDX3X	rep1	23	0.625888878	12.44565177
3	7	DDX3X	rep1	22	0.600316629	12.71590862
3	8	DDX3X	rep1	19	0.56583038	12.18421008
3	9	DDX3X	rep1	20	0.565517622	11.88749954
4	1	DDX3X	rep1	19	0.603100644	12.49999957
4	2	DDX3X	rep1	26	0.488342713	11.81730728
4	3	DDX3X	rep1	18	0.73949765	13.81944407
4	4	DDX3X	rep1	23	0.609956379	12.59782566
4	5	DDX3X	rep1	37	0.506843195	11.65540504
4	6	DDX3X	rep1	30	0.578227738	12.1749996
4	7	DDX3X	rep1	24	0.544306585	24.56249906
4	8	DDX3X	rep1	31	0.588488481	12.7822576
5	1	DDX3X	rep1	57	0.476520748	12.24561358
5	2	DDX3X	rep1	25	0.435775401	24.79999911
5	3	DDX3X	rep1	20	0.361743103	11.18749962
5	4	DDX3X	rep1	34	0.541660667	12.36029374
5	5	DDX3X	rep1	6	0.452282045	12.4166663
5	6	DDX3X	rep1	14	0.436836542	11.21428533
5	7	DDX3X	rep1	53	0.4169952	11.5424524
5	8	DDX3X	rep1	18	0.486120665	22.8611103
1	1	DDX3X	rep2	31	0.861487073	10.41128997
1	2	DDX3X	rep2	14	0.634208842	9.690476238
1	3	DDX3X	rep2	15	0.557924566	9.211111142
1	4	DDX3X	rep2	41	0.838577774	8.624390171
1	5	DDX3X	rep2	37	0.805301163	10.70945912
1	6	DDX3X	rep2	26	0.635188357	12.39743602
1	7	DDX3X	rep2	18	0.666318195	10.13888907
1	8	DDX3X	rep2	18	0.708685248	10.93518525
2	1	DDX3X	rep2	11	0.680223792	8.303030279
2	2	DDX3X	rep2	25	0.783999562	10.96000007
2	3	DDX3X	rep2	18	0.773611381	10.00000007
2	4	DDX3X	rep2	26	1.000874008	6.246794938
2	5	DDX3X	rep2	31	0.716920821	10.47849471
2	6	DDX3X	rep2	22	0.651637286	8.893939381
2	7	DDX3X	rep2	24	0.522022615	13.12499955
2	8	DDX3X	rep2	17	0.635020303	8.44117651
3	1	DDX3X	rep2	30	0.655974031	9.994444519
3	2	DDX3X	rep2	25	0.823417428	11.56666679
3	3	DDX3X	rep2	24	0.579383203	9.479166682
3	4	DDX3X	rep2	31	0.709732443	10.74731184
3	5	DDX3X	rep2	38	0.628642504	10.63157902
3	6	DDX3X	rep2	23	0.71416354	16.8369558
3	7	DDX3X	rep2	27	0.82459857	9.171295981
4	1	DDX3X	rep2	25	0.568290738	7.694999675
4	2	DDX3X	rep2	29	0.789928293	14.56321846
4	3	DDX3X	rep2	28	0.847321406	10.81696393
4	4	DDX3X	rep2	15	0.754683762	11.91111114
5	1	DDX3X	rep2	26	0.875931411	10.11538424
5	2	DDX3X	rep2	21	0.903620853	12.7222223
5	3	DDX3X	rep2	31	0.846631094	10.16128997
5	4	DDX3X	rep2	14	0.454168518	6.741071103
5	5	DDX3X	rep2	15	0.725301936	11.46666673
5	6	DDX3X	rep2	20	0.63286473	7.974999706
6	1	DDX3X	rep2	22	0.751802602	11.77272743
6	2	DDX3X	rep2	18	0.754078519	9.66666639
6	3	DDX3X	rep2	21	0.785952062	13.35714304
6	4	DDX3X	rep2	16	0.904976755	20.93749924
6	5	DDX3X	rep2	16	0.793556909	8.640624686
6	6	DDX3X	rep2	32	0.685696307	8.777343465
6	7	DDX3X	rep2	15	0.746760573	7.833333068
7	1	DDX3X	rep2	20	0.741065781	11.14166677
7	2	DDX3X	rep2	17	0.977581714	12.45098049
7	3	DDX3X	rep2	20	0.680403864	9.725000053
7	4	DDX3X	rep2	17	0.595986945	9.754901971
7	5	DDX3X	rep2	19	0.70031609	10.72807018
7	6	DDX3X	rep2	27	0.537199558	9.685185193
7	7	DDX3X	rep2	21	0.704597888	11.15873033
7	8	DDX3X	rep2	18	0.656139098	9.592592642
8	1	DDX3X	rep2	27	0.772510938	9.91975311
8	2	DDX3X	rep2	21	0.761899524	10.14285715
8	3	DDX3X	rep2	23	0.784783269	10.33333337
8	4	DDX3X	rep2	25	0.632072411	14.48999946
8	5	DDX3X	rep2	22	0.678197976	9.681818164
8	6	DDX3X	rep2	15	0.858015353	9.666666279
8	7	DDX3X	rep2	18	0.738947428	9.95370376
9	1	DDX3X	rep2	27	0.827716491	11.66666668
9	2	DDX3X	rep2	27	0.748117786	16.35185128
9	3	DDX3X	rep2	11	0.831484675	17.27272682
9	4	DDX3X	rep2	23	0.827198167	10.14492761
9	5	DDX3X	rep2	31	0.808452824	8.334677157
9	6	DDX3X	rep2	23	0.726435871	10.19565219
1	1	Halo_AB	rep1	11	0.325030826	4.399999945
1	1	Halo_AB	rep1	0	NA	NA
1	2	Halo_AB	rep1	19	0.332565437	8.763157804
1	3	Halo_AB	rep1	22	0.583434834	5.187499881
1	4	Halo_AB	rep1	2	0.331783544	5.166666733
10	1	Halo_AB	rep1	44	0.451869379	6.994317961
10	2	Halo_AB	rep1	1	0.326831551	11.99999953
10	3	Halo_AB	rep1	14	0.294997309	11.21428533
2	1	Halo_AB	rep1	43	0.621302401	5.114341126
2	1	Halo_AB	rep1	37	0.435775401	1.615991013
2	2	Halo_AB	rep1	51	0.509666907	6.839869379
3	1	Halo_AB	rep1	17	0.378099245	9.588235106
3	2	Halo_AB	rep1	6	0.420094089	9.999999763
4	1	Halo_AB	rep1	33	0.478092433	5.86868697
4	1	Halo_AB	rep1	38	0.493244585	7.95175444
4	2	Halo_AB	rep1	16	0.489628327	16.15624957
4	3	Halo_AB	rep1	33	0.481543823	4.503787772
5	1	Halo_AB	rep1	41	0.393743849	5.823170538
5	1	Halo_AB	rep1	2	0.267407632	3.499999822
5	2	Halo_AB	rep1	34	0.480343339	8.220588
6	1	Halo_AB	rep1	24	0.402968446	6.340277876
6	2	Halo_AB	rep1	30	0.417618092	6.466666767
7	1	Halo_AB	rep1	29	0.351420758	11.06896515
7	2	Halo_AB	rep1	10	0.393188259	10.29999973
8	1	Halo_AB	rep1	24	0.469407688	9.291666474
8	2	Halo_AB	rep1	17	0.36673879	8.676470424
8	3	Halo_AB	rep1	4	0.299595588	7.999999763
8	4	Halo_AB	rep1	19	0.550713769	10.76315762
9	1	Halo_AB	rep1	47	0.36402418	4.962765843
9	1	Halo_AB	rep1	53	0.463805551	6.391509179
9	2	Halo_AB	rep1	37	0.338073913	3.894594605
1	1	Halo_AB	rep2	52	0.466820589	9.564422958
1	1	Halo_AB	rep2	15	0.310985172	5.176666555
1	2	Halo_AB	rep2	38	0.578992256	6.927033485
1	2	Halo_AB	rep2	30	0.477207077	5.195454563
1	3	Halo_AB	rep2	51	0.485101137	1.867973899
1	4	Halo_AB	rep2	34	0.494179791	4.637254917
10	1	Halo_AB	rep2	0	NA	NA
10	1	Halo_AB	rep2	20	0.324107954	5.635714433
10	2	Halo_AB	rep2	0	NA	NA
10	2	Halo_AB	rep2	2	0.316927564	12.5833336
10	3	Halo_AB	rep2	2	0.203031721	3.800000019
10	3	Halo_AB	rep2	29	0.551720345	8.420689589
10	4	Halo_AB	rep2	21	0.361495503	5.065476053
10	4	Halo_AB	rep2	12	0.370986823	2.406249942
10	5	Halo_AB	rep2	0	NA	NA
11	1	Halo_AB	rep2	16	0.340759031	5.367187338
11	1	Halo_AB	rep2	11	0.47314044	9.397727107
11	2	Halo_AB	rep2	7	0.457705656	3.654761932
11	2	Halo_AB	rep2	12	0.410190103	5.437500124
11	3	Halo_AB	rep2	21	0.465958978	7.947619053
2	1	Halo_AB	rep2	5	0.482324137	6.400000127
2	1	Halo_AB	rep2	31	0.422996063	10.72580651
2	2	Halo_AB	rep2	21	0.467373833	10.9523811
2	2	Halo_AB	rep2	0	NA	NA
2	3	Halo_AB	rep2	29	0.499468279	5.408046035
2	3	Halo_AB	rep2	17	0.496364494	3.38725495
2	4	Halo_AB	rep2	4	0.281025614	8.583333208
2	4	Halo_AB	rep2	11	0.42407069	6.818181912
2	5	Halo_AB	rep2	4	0.230267683	4.499999941
2	5	Halo_AB	rep2	5	0.308013976	6.324999724
3	1	Halo_AB	rep2	49	0.488125043	10.47392265
3	1	Halo_AB	rep2	20	0.299843188	5.116666517
3	1	Halo_AB	rep2	0	NA	NA
3	2	Halo_AB	rep2	30	0.455913506	6.029629553
3	2	Halo_AB	rep2	0	NA	NA
3	2	Halo_AB	rep2	32	0.630914882	7.946180416
3	3	Halo_AB	rep2	34	0.50859883	25.44117552
3	4	Halo_AB	rep2	54	0.474841125	1.844508342
4	1	Halo_AB	rep2	0	NA	NA
4	1	Halo_AB	rep2	67	0.494977588	13.12046937
4	1	Halo_AB	rep2	65	0.427928396	7.390109973
4	2	Halo_AB	rep2	12	0.509229966	7.479166412
4	2	Halo_AB	rep2	14	0.384133186	23.57142767
4	3	Halo_AB	rep2	36	0.551184353	27.81944338
5	1	Halo_AB	rep2	8	0.296500592	5.93750003
5	2	Halo_AB	rep2	34	0.440144806	6.926470612
5	3	Halo_AB	rep2	22	0.506228758	5.98106073
5	4	Halo_AB	rep2	22	0.414166703	5.57954556
5	5	Halo_AB	rep2	31	0.446158612	6.72258065
6	1	Halo_AB	rep2	40	0.535434264	3.983152146
6	1	Halo_AB	rep2	53	0.654223704	2.249794924
6	2	Halo_AB	rep2	17	0.295663123	3.888235294
6	2	Halo_AB	rep2	30	0.604308236	9.039999889
6	3	Halo_AB	rep2	19	0.442551812	6.97807024
6	4	Halo_AB	rep2	31	0.468362711	6.043778908
6	5	Halo_AB	rep2	13	0.330640776	5.730769313
7	1	Halo_AB	rep2	1	0.366447496	2.285714402
7	1	Halo_AB	rep2	28	0.431353978	7.237244969
7	2	Halo_AB	rep2	48	0.533680433	19.73263899
7	2	Halo_AB	rep2	3	0.219538365	5.611111195
7	3	Halo_AB	rep2	16	0.34911552	1.565340936
7	4	Halo_AB	rep2	1	0.193127734	4.833333267
7	5	Halo_AB	rep2	0	NA	NA
8	1	Halo_AB	rep2	1	0.193127734	1.437499948
8	1	Halo_AB	rep2	25	0.57462929	5.362499857
8	1	Halo_AB	rep2	70	0.495623776	8.637499748
8	2	Halo_AB	rep2	22	0.291942508	1.975757644
8	2	Halo_AB	rep2	60	0.527387275	4.063888978
8	3	Halo_AB	rep2	40	0.542738454	8.897499877
9	1	Halo_AB	rep2	20	0.429585409	7.019999941
9	1	Halo_AB	rep2	13	0.387779159	3.423076956
9	2	Halo_AB	rep2	61	0.52945737	4.776229459
9	3	Halo_AB	rep2	29	0.567600875	15.82183918
9	4	Halo_AB	rep2	15	0.290516934	2.916666662
1	1	Halo_dye	rep1	34	0.513259529	4.184389202
1	1	Halo_dye	rep1	0	NA	NA
1	2	Halo_dye	rep1	1	0.282263612	0.437499978
1	2	Halo_dye	rep1	12	0.563289225	4.419270734
2	1	Halo_dye	rep1	13	0.461678134	4.250915728
2	2	Halo_dye	rep1	7	0.386255469	3.390977419
2	3	Halo_dye	rep1	22	0.624851504	5.610962356
2	4	Halo_dye	rep1	30	0.695094777	3.624418588
3	1	Halo_dye	rep1	11	0.480793521	1.897727231
3	1	Halo_dye	rep1	25	0.391405542	4.367499871
3	2	Halo_dye	rep1	16	0.434537402	4.659090917
3	3	Halo_dye	rep1	40	0.510674298	3.767934789
3	4	Halo_dye	rep1	23	0.485080029	4.090217366
3	5	Halo_dye	rep1	38	0.53820347	5.305921087
4	1	Halo_dye	rep1	0	NA	NA
4	1	Halo_dye	rep1	19	0.421440684	5.257894617
4	2	Halo_dye	rep1	19	0.466529885	16.97368399
5	1	Halo_dye	rep1	4	0.386255469	9.749999792
5	2	Halo_dye	rep1	5	0.409034637	9.499999822
5	3	Halo_dye	rep1	0	NA	NA
6	1	Halo_dye	rep1	21	0.591645282	4.45378143
6	1	Halo_dye	rep1	12	0.522847948	1.237745071
6	1	Halo_dye	rep1	14	0.46548736	2.071428555
6	2	Halo_dye	rep1	18	0.533439711	21.74074113
6	2	Halo_dye	rep1	22	0.577132297	7.856060617
6	2	Halo_dye	rep1	10	0.496189718	11.83333366
7	1	Halo_dye	rep1	19	0.471221247	5.608186998
7	1	Halo_dye	rep1	2	0.448155384	1.722222199
7	2	Halo_dye	rep1	21	0.450159762	20.7619042
7	3	Halo_dye	rep1	6	0.500976644	3.999999881
8	1	Halo_dye	rep1	12	0.571955213	5.072916519
8	2	Halo_dye	rep1	0	NA	NA
8	3	Halo_dye	rep1	16	0.497675316	4.859374898
8	4	Halo_dye	rep1	1	0.321879557	7.499999584
8	5	Halo_dye	rep1	0	NA	NA
9	1	Halo_dye	rep1	23	0.453645637	16.37681162
9	1	Halo_dye	rep1	14	0.535522692	6.809523904
9	2	Halo_dye	rep1	18	0.45420782	5.923610883
9	3	Halo_dye	rep1	14	0.542950682	7.619047694
9	4	Halo_dye	rep1	11	0.586135921	6.757575856
1	1	Halo_dye	rep2	68	0.741925097	20.23039232
1	1	Halo_dye	rep2	18	0.584060086	2.782407425
1	1	Halo_dye	rep2	25	0.636232085	5.453333396
1	2	Halo_dye	rep2	52	0.655567714	2.987525945
1	2	Halo_dye	rep2	47	0.708240388	1.059229434
10	1	Halo_dye	rep2	0	NA	NA
10	2	Halo_dye	rep2	9	0.420919421	4.518518513
10	3	Halo_dye	rep2	19	0.771207782	3.986841982
10	4	Halo_dye	rep2	0	NA	NA
11	1	Halo_dye	rep2	68	0.742944625	20.22916683
11	1	Halo_dye	rep2	18	0.577182317	2.796296312
11	1	Halo_dye	rep2	27	0.604509983	5.41049388
11	2	Halo_dye	rep2	54	0.640090972	2.943443402
11	2	Halo_dye	rep2	47	0.703604479	1.063542257
2	1	Halo_dye	rep2	0	NA	NA
2	1	Halo_dye	rep2	32	0.788295416	16.4656248
2	2	Halo_dye	rep2	23	0.589502494	1.145780024
2	3	Halo_dye	rep2	32	0.669911829	3.705729195
3	1	Halo_dye	rep2	0	NA	NA
3	1	Halo_dye	rep2	19	0.524650647	20.52631515
3	2	Halo_dye	rep2	4	0.58928719	4.049999948
3	3	Halo_dye	rep2	2	0.35654351	4.199999981
3	4	Halo_dye	rep2	19	0.408148491	3.350877236
4	1	Halo_dye	rep2	10	0.475886546	4.033333331
4	1	Halo_dye	rep2	26	0.505293767	10.41666672
4	1	Halo_dye	rep2	35	0.615744982	15.2238096
4	2	Halo_dye	rep2	0	NA	NA
4	3	Halo_dye	rep2	14	0.555684379	0.86190478
4	4	Halo_dye	rep2	1	1.114198468	4.999999921
5	1	Halo_dye	rep2	0	NA	NA
5	1	Halo_dye	rep2	27	0.520142692	4.488888835
5	2	Halo_dye	rep2	1	0.198079728	8.999999881
5	3	Halo_dye	rep2	6	0.410190103	4.416666617
5	4	Halo_dye	rep2	11	0.417317972	4.840908991
5	5	Halo_dye	rep2	3	0.348290188	4.666666588
6	1	Halo_dye	rep2	8	0.311356572	4.27499995
6	1	Halo_dye	rep2	7	0.480343339	2.114285703
6	2	Halo_dye	rep2	30	0.464992161	9.705555526
6	2	Halo_dye	rep2	0	NA	NA
6	3	Halo_dye	rep2	0	NA	NA
6	4	Halo_dye	rep2	2	0.351591516	6.249999733
7	1	Halo_dye	rep2	24	0.490866325	3.208333391
7	2	Halo_dye	rep2	36	0.32476822	3.495370402
7	3	Halo_dye	rep2	1	0.361495503	4.500000102
7	4	Halo_dye	rep2	21	0.456290801	2.989011049
7	5	Halo_dye	rep2	0	NA	NA
7	6	Halo_dye	rep2	2	0.336735537	3.666666693
8	1	Halo_dye	rep2	0	NA	NA
8	1	Halo_dye	rep2	9	0.426421636	38.11111039
8	2	Halo_dye	rep2	14	0.469731925	10.89285734
8	2	Halo_dye	rep2	9	0.628903135	4.037037034
8	3	Halo_dye	rep2	8	0.489628327	0.913461545
8	3	Halo_dye	rep2	1	0.307023578	2.307692285
8	4	Halo_dye	rep2	9	0.412666099	1.277777745
8	4	Halo_dye	rep2	5	0.214916504	4.724999914
8	5	Halo_dye	rep2	2	0.242647666	1.950000005
9	1	Halo_dye	rep2	59	0.515678748	3.088846435
9	1	Halo_dye	rep2	0	NA	NA
9	1	Halo_dye	rep2	15	0.510385431	0.894623679
9	2	Halo_dye	rep2	66	0.534515144	2.535902529
9	3	Halo_dye	rep2	49	0.662960721	18.15816272
9	4	Halo_dye	rep2	33	0.709185449	1.83748783
1	1	SNAP_AB	rep1	47	0.473705561	Inf
1	1	SNAP_AB	rep1	51	0.400237567	Inf
1	2	SNAP_AB	rep1	47	0.374771059	Inf
1	3	SNAP_AB	rep1	18	0.33783598	Inf
1	4	SNAP_AB	rep1	23	0.483142292	Inf
10	1	SNAP_AB	rep1	19	0.762867582	10.15789446
10	1	SNAP_AB	rep1	71	0.499872327	14.54225314
10	1	SNAP_AB	rep1	30	0.414977029	13.99999946
10	2	SNAP_AB	rep1	48	0.575566042	4.687499886
10	2	SNAP_AB	rep1	36	0.624501363	8.743055283
11	1	SNAP_AB	rep1	32	0.475236596	7.218750101
11	1	SNAP_AB	rep1	58	0.472061558	4.758620709
11	2	SNAP_AB	rep1	127	0.704274811	5.663385665
11	3	SNAP_AB	rep1	39	0.424982595	10.83333298
11	4	SNAP_AB	rep1	43	0.584565522	9.887596938
2	1	SNAP_AB	rep1	58	0.554281721	9.943965213
2	1	SNAP_AB	rep1	21	0.421626849	2.190476151
2	1	SNAP_AB	rep1	45	0.392307905	5.57222202
2	2	SNAP_AB	rep1	71	0.49499008	Inf
2	2	SNAP_AB	rep1	82	0.620086172	Inf
2	2	SNAP_AB	rep1	38	0.624993667	Inf
3	1	SNAP_AB	rep1	8	0.339211534	1.062499993
3	1	SNAP_AB	rep1	46	0.65732327	11.64130399
3	2	SNAP_AB	rep1	51	0.493063165	9.024509571
3	2	SNAP_AB	rep1	40	0.617265951	1.393749968
4	1	SNAP_AB	rep1	0	NA	NA
4	1	SNAP_AB	rep1	10	0.54570965	2.924999902
4	2	SNAP_AB	rep1	7	0.516422147	Inf
4	2	SNAP_AB	rep1	6	0.624776474	Inf
4	3	SNAP_AB	rep1	13	0.416729273	Inf
4	4	SNAP_AB	rep1	12	0.598365844	5.999999842
4	5	SNAP_AB	rep1	0	NA	NA
4	6	SNAP_AB	rep1	16	0.446917385	Inf
5	1	SNAP_AB	rep1	47	0.383305345	1.5045593
5	1	SNAP_AB	rep1	75	0.610943906	7.012381045
5	2	SNAP_AB	rep1	79	0.635046114	37.48734051
5	2	SNAP_AB	rep1	74	0.467829519	10.36486459
6	1	SNAP_AB	rep1	24	0.355511844	Inf
6	2	SNAP_AB	rep1	36	0.441415171	Inf
6	3	SNAP_AB	rep1	7	0.411722862	Inf
6	4	SNAP_AB	rep1	34	0.334113893	Inf
6	5	SNAP_AB	rep1	12	0.330545545	Inf
6	6	SNAP_AB	rep1	28	0.371753203	Inf
7	1	SNAP_AB	rep1	60	0.471759885	7.499999776
7	2	SNAP_AB	rep1	58	0.462840605	6.796551676
7	3	SNAP_AB	rep1	34	0.512676942	8.981617384
7	4	SNAP_AB	rep1	104	0.658424633	6.828983659
8	1	SNAP_AB	rep1	42	0.525264992	8.833333087
8	2	SNAP_AB	rep1	5	0.262455639	Inf
8	3	SNAP_AB	rep1	58	0.457632474	9.103448038
8	4	SNAP_AB	rep1	27	0.485111925	8.407407166
9	1	SNAP_AB	rep1	38	0.49428711	1.176315783
9	1	SNAP_AB	rep1	0	NA	NA
9	1	SNAP_AB	rep1	71	0.567038093	6.156337973
9	2	SNAP_AB	rep1	47	0.786945471	10.65957451
9	2	SNAP_AB	rep1	26	0.458630754	3.384615409
9	2	SNAP_AB	rep1	19	0.400590186	1.964912292
1	1	SNAP_AB	rep2	64	0.649097982	6.063281202
1	1	SNAP_AB	rep2	51	0.453641415	2.980392136
1	1	SNAP_AB	rep2	43	0.546907341	1.867441855
1	2	SNAP_AB	rep2	61	0.608851622	7.002048952
1	2	SNAP_AB	rep2	34	0.663567087	2.295955821
1	3	SNAP_AB	rep2	72	0.601873506	21.24305574
10	1	SNAP_AB	rep2	55	0.607834655	Inf
10	1	SNAP_AB	rep2	7	0.458413084	Inf
10	2	SNAP_AB	rep2	42	0.597186798	5.303571279
10	3	SNAP_AB	rep2	71	0.709390461	1.835680772
10	4	SNAP_AB	rep2	18	0.429722965	3.97222216
10	5	SNAP_AB	rep2	6	0.518308621	Inf
10	6	SNAP_AB	rep2	35	0.434502031	Inf
2	1	SNAP_AB	rep2	31	0.530023013	2.381720425
2	1	SNAP_AB	rep2	34	0.596860826	4.536764705
2	2	SNAP_AB	rep2	49	0.653359918	9.38265281
2	2	SNAP_AB	rep2	21	0.364796832	9.726190203
2	3	SNAP_AB	rep2	67	0.586035134	7.279850468
2	3	SNAP_AB	rep2	30	0.69823104	4.133333219
2	4	SNAP_AB	rep2	47	0.62110638	6.021276648
3	1	SNAP_AB	rep2	58	0.593812287	21.39655098
3	1	SNAP_AB	rep2	32	0.608011914	11.24999968
3	2	SNAP_AB	rep2	42	0.452399949	5.148809382
3	3	SNAP_AB	rep2	41	0.565372686	11.4146338
4	1	SNAP_AB	rep2	58	0.76166778	5.651340862
4	1	SNAP_AB	rep2	48	0.580208535	2.386574045
4	1	SNAP_AB	rep2	38	0.77629009	4.710526207
4	2	SNAP_AB	rep2	63	0.637785282	7.246031796
5	1	SNAP_AB	rep2	54	0.614322266	65.99999813
5	1	SNAP_AB	rep2	17	0.550545125	7.558823358
5	1	SNAP_AB	rep2	30	0.721505408	20.14999941
5	2	SNAP_AB	rep2	21	0.660265759	7.904761713
5	2	SNAP_AB	rep2	79	0.689580723	76.82278242
5	3	SNAP_AB	rep2	24	0.491691657	0.518055571
6	1	SNAP_AB	rep2	27	0.666868416	7.796295986
6	2	SNAP_AB	rep2	41	0.684220522	7.70121927
6	3	SNAP_AB	rep2	48	0.660781591	7.843749732
6	4	SNAP_AB	rep2	17	0.528698096	10.85294084
6	5	SNAP_AB	rep2	41	0.576967597	7.432926555
6	6	SNAP_AB	rep2	29	0.560429022	11.79310303
7	1	SNAP_AB	rep2	16	0.615594653	4.937499874
7	2	SNAP_AB	rep2	13	0.594620105	5.307692134
7	3	SNAP_AB	rep2	32	0.555861236	Inf
8	1	SNAP_AB	rep2	22	0.443653572	10.59090878
8	2	SNAP_AB	rep2	51	0.532970404	4.513071911
8	3	SNAP_AB	rep2	30	0.673966273	12.96666627
8	4	SNAP_AB	rep2	21	0.42422075	10.23809497
8	5	SNAP_AB	rep2	30	0.650361772	11.8999996
8	6	SNAP_AB	rep2	0	NA	NA
9	1	SNAP_AB	rep2	0	NA	NA
9	1	SNAP_AB	rep2	97	0.591788712	5.837628913
9	2	SNAP_AB	rep2	0	NA	NA
9	3	SNAP_AB	rep2	70	0.707356856	Inf
9	4	SNAP_AB	rep2	36	0.587774081	5.743055382
1	1	SNAP_dye	rep1	34	0.471458881	10.69537837
1	1	SNAP_dye	rep1	20	0.311727971	5.03571446
1	1	SNAP_dye	rep1	2	0.319403561	4.035714283
1	2	SNAP_dye	rep1	35	0.36064659	10.12380966
1	2	SNAP_dye	rep1	45	0.414096675	6.611111214
1	3	SNAP_dye	rep1	53	0.460909102	5.090801697
1	3	SNAP_dye	rep1	6	0.309499574	2.197916643
2	1	SNAP_dye	rep1	20	0.403092246	3.059090939
2	1	SNAP_dye	rep1	26	0.519006979	5.277972077
2	2	SNAP_dye	rep1	6	0.33425954	5.013888888
3	1	SNAP_dye	rep1	18	0.494924208	9.016666591
3	1	SNAP_dye	rep1	0	NA	NA
3	2	SNAP_dye	rep1	0	NA	NA
3	2	SNAP_dye	rep1	1	0.554623237	4.299999972
3	3	SNAP_dye	rep1	3	0.310324907	6.249999733
3	4	SNAP_dye	rep1	0	NA	NA
3	5	SNAP_dye	rep1	5	0.437756198	4.033333331
4	1	SNAP_dye	rep1	16	0.401730448	4.88671863
4	2	SNAP_dye	rep1	17	0.487334389	5.899159767
4	3	SNAP_dye	rep1	70	0.546063363	4.939285658
4	4	SNAP_dye	rep1	12	0.281025614	4.946428711
4	5	SNAP_dye	rep1	21	0.443557104	5.363095031
5	1	SNAP_dye	rep1	14	0.365386355	5.045918558
5	1	SNAP_dye	rep1	73	0.479461478	35.17123266
5	1	SNAP_dye	rep1	2	0.267407632	2.928571501
5	2	SNAP_dye	rep1	18	0.368373271	0.868563688
5	2	SNAP_dye	rep1	36	0.552284796	4.521002628
5	3	SNAP_dye	rep1	6	0.302071585	0.955555579
6	1	SNAP_dye	rep1	30	0.533659799	11.6916668
6	1	SNAP_dye	rep1	12	0.48240667	5.868055672
6	2	SNAP_dye	rep1	8	0.374494485	2.69230777
6	2	SNAP_dye	rep1	38	0.569870164	5.102226794
6	3	SNAP_dye	rep1	60	0.609095162	7.31538468
6	3	SNAP_dye	rep1	26	0.530625116	3.177514847
7	1	SNAP_dye	rep1	7	0.301364157	4.632653173
7	1	SNAP_dye	rep1	4	0.299595588	3.67857145
7	1	SNAP_dye	rep1	34	0.708571967	13.17437007
7	2	SNAP_dye	rep1	38	0.480864602	4.192105245
7	2	SNAP_dye	rep1	51	0.530154565	9.638235148
7	3	SNAP_dye	rep1	10	0.332278743	7.120000046
7	4	SNAP_dye	rep1	4	0.357781508	5.214285835
8	1	SNAP_dye	rep1	6	0.283088944	5.0499999
8	1	SNAP_dye	rep1	16	0.415657928	7.800000019
8	2	SNAP_dye	rep1	11	0.451981924	6.363636083
8	3	SNAP_dye	rep1	3	0.457234038	3.104166536
8	4	SNAP_dye	rep1	6	0.359844838	4.649999938
1	1	SNAP_dye	rep2	27	0.512989813	3.824073963
1	1	SNAP_dye	rep2	2	0.255027649	1.24999997
1	1	SNAP_dye	rep2	33	0.432023891	2.995265033
1	2	SNAP_dye	rep2	0	NA	NA
1	3	SNAP_dye	rep2	0	NA	NA
10	1	SNAP_dye	rep2	68	0.702017858	6.285485915
10	1	SNAP_dye	rep2	4	0.543481253	1.163043485
10	2	SNAP_dye	rep2	2	0.299595588	4.299999972
10	2	SNAP_dye	rep2	45	0.725962202	28.2599996
2	1	SNAP_dye	rep2	1	0.524911278	3.333333386
2	1	SNAP_dye	rep2	13	0.383589011	5.634615511
2	2	SNAP_dye	rep2	2	0.331783544	2.388888848
2	2	SNAP_dye	rep2	6	0.306198246	4.361111073
2	3	SNAP_dye	rep2	0	NA	NA
2	4	SNAP_dye	rep2	14	0.544719251	11.62499964
2	5	SNAP_dye	rep2	21	0.528684225	11.3452377
3	1	SNAP_dye	rep2	11	0.439827032	4.386363547
3	1	SNAP_dye	rep2	4	0.396159455	2.812499904
3	2	SNAP_dye	rep2	10	0.493218522	9.124999771
3	2	SNAP_dye	rep2	4	0.403587445	5.562499814
3	3	SNAP_dye	rep2	3	0.394508791	2.687499918
4	1	SNAP_dye	rep2	45	0.66543784	4.816959018
4	1	SNAP_dye	rep2	1	0.252551653	0.763157868
4	1	SNAP_dye	rep2	26	0.473296272	1.755060722
4	2	SNAP_dye	rep2	71	0.66621745	5.95633815
5	1	SNAP_dye	rep2	4	0.575669208	2.839285793
5	1	SNAP_dye	rep2	22	0.767558944	9.594156007
5	1	SNAP_dye	rep2	39	0.545354122	5.261904885
5	2	SNAP_dye	rep2	23	0.685312797	3.411764611
5	2	SNAP_dye	rep2	25	0.484503014	2.065882332
5	2	SNAP_dye	rep2	10	0.380313077	0.952941159
5	3	SNAP_dye	rep2	34	0.682209885	4.015756377
5	3	SNAP_dye	rep2	14	0.456644515	2.346938839
7	1	SNAP_dye	rep2	48	0.536465929	5.686012045
7	1	SNAP_dye	rep2	3	0.323530222	3.285714334
7	1	SNAP_dye	rep2	44	0.624851504	8.896104064
7	2	SNAP_dye	rep2	1	0.193127734	7.333333386
7	3	SNAP_dye	rep2	1	0.321879557	4.749999911
7	4	SNAP_dye	rep2	18	0.474290903	1.315972185
8	1	SNAP_dye	rep2	34	0.677112245	4.351307128
8	1	SNAP_dye	rep2	4	0.264931636	2.118055543
8	1	SNAP_dye	rep2	0	NA	NA
8	2	SNAP_dye	rep2	9	0.59699029	4.482906013
8	2	SNAP_dye	rep2	4	0.41472943	3.125000064
8	2	SNAP_dye	rep2	0	NA	NA
8	3	SNAP_dye	rep2	21	0.643051687	12.52380942
8	3	SNAP_dye	rep2	9	0.390657241	8.366666632
8	3	SNAP_dye	rep2	0	NA	NA
8	4	SNAP_dye	rep2	25	0.470835513	4.727142965
8	4	SNAP_dye	rep2	0	NA	NA
8	5	SNAP_dye	rep2	51	0.619484638	8.709150208
9	1	SNAP_dye	rep2	6	0.371399489	4.183333316
9	1	SNAP_dye	rep2	35	0.535664178	8.442857123
9	2	SNAP_dye	rep2	0	NA	NA
9	2	SNAP_dye	rep2	24	0.468376023	3.657407356
9	3	SNAP_dye	rep2	48	0.536362762	7.456597292
9	4	SNAP_dye	rep2	31	0.549511502	3.898387088
