# Supplementary material for: Fluorescent protein and peptide tags alter condensate formation and dynamics in vivo and in vitro
Source: EMBO Rep. 2025 Nov 20;27(1):89–121. doi: 10.1038/s44319-025-00626-y (PMC12796366; doi:10.1038/s44319-025-00626-y)
Supplement: Supplementary file 8 — Source data Fig. 1 [file 44319_2025_626_MOESM8_ESM.zip › EMBOR-2025-61459V2_SourceDataForFigure1/EMBOR-2025-61459V2_SourceDataForFigure 1F.xlsx]

## Sheet: data_panel1F
identifier	ImageNumber.x	ObjectNumber.x	Number of Foci	Mean Intensity cell	Mean_foci__Area_um2	IEC	tag	rep
1_1	1	1	6	0.00190228	0.739392	1.16599	parental	rep1
1_10	1	10	4	0.00190864	0.786337	1.1502	parental	rep1
1_11	1	11	10	0.00192234	0.853235	1.1592	parental	rep1
1_12	1	12	7	0.00189698	1.12166	1.18118	parental	rep1
1_13	1	13	7	0.00190923	1.03951	1.16475	parental	rep1
1_14	1	14	5	0.00189294	0.952994	1.16992	parental	rep1
1_15	1	15	10	0.00190166	0.826241	1.17114	parental	rep1
1_16	1	16	8	0.00189329	0.803942	1.14939	parental	rep1
1_17	1	17	2	0.00192002	0.598555	1.128	parental	rep1
1_18	1	18	13	0.00190714	0.754739	1.15043	parental	rep1
1_19	1	19	5	0.00190709	0.755823	1.16048	parental	rep1
1_2	1	2	7	0.00190295	1.1049	1.16244	parental	rep1
1_20	1	20	14	0.0019019	0.943102	1.1867	parental	rep1
1_21	1	21	8	0.00191947	0.808343	1.161	parental	rep1
1_22	1	22	3	0.0018989	0.942822	1.18145	parental	rep1
1_3	1	3	11	0.00189659	0.756463	1.17627	parental	rep1
1_4	1	4	8	0.00192524	0.827415	1.156	parental	rep1
1_5	1	5	2	0.00189557	0.645501	1.1565	parental	rep1
1_6	1	6	7	0.00190632	0.871845	1.17857	parental	rep1
1_7	1	7	3	0.00189996	0.762864	1.16129	parental	rep1
1_8	1	8	11	0.00191665	0.808743	1.15564	parental	rep1
1_9	1	9	6	0.00189387	0.837195	1.1626	parental	rep1
2_1	2	1	3	0.00190219	0.532049	1.13441	parental	rep1
2_10	2	10	8	0.00190583	0.646968	1.15323	parental	rep1
2_11	2	11	10	0.00191468	0.744086	1.16815	parental	rep1
2_12	2	12	5	0.00189888	0.833283	1.15242	parental	rep1
2_13	2	13	7	0.00192684	1.25076	1.17086	parental	rep1
2_14	2	14	8	0.0019118	0.7702	1.15978	parental	rep1
2_15	2	15	14	0.00191564	0.681548	1.16446	parental	rep1
2_16	2	16	9	0.00188901	0.980639	1.15628	parental	rep1
2_17	2	17	5	0.00189016	0.661932	1.14553	parental	rep1
2_18	2	18	1	0.00188262	0.563346	1.0813	parental	rep1
2_19	2	19	15	0.00188162	1.0727	1.18716	parental	rep1
2_2	2	2	6	0.00187407	0.960427	1.17964	parental	rep1
2_20	2	20	10	0.00191118	1.01285	1.17702	parental	rep1
2_21	2	21	7	0.00189992	0.851726	1.16492	parental	rep1
2_3	2	3	8	0.00189135	0.877294	1.15346	parental	rep1
2_4	2	4	7	0.00190249	0.737715	1.15783	parental	rep1
2_5	2	5	7	0.00192256	0.925497	1.16286	parental	rep1
2_6	2	6	5	0.00191619	0.708877	1.1464	parental	rep1
2_7	2	7	8	0.00189939	0.796607	1.14667	parental	rep1
2_8	2	8	7	0.00189181	0.994239	1.16957	parental	rep1
2_9	2	9	8	0.00189214	0.839151	1.16514	parental	rep1
1_1	1	1	8	0.00177936	0.937443	1.14009	parental	rep2
1_10	1	10	0	0.00177208	NA	NA	parental	rep2
1_11	1	11	5	0.00180289	0.624375	1.11624	parental	rep2
1_12	1	12	12	0.00179473	0.650391	1.11075	parental	rep2
1_13	1	13	3	0.00177184	0.532049	1.12464	parental	rep2
1_14	1	14	14	0.00178082	0.870168	1.13239	parental	rep2
1_15	1	15	10	0.00178122	0.781643	1.12845	parental	rep2
1_16	1	16	8	0.00178434	0.793672	1.12554	parental	rep2
1_17	1	17	5	0.00178398	0.995245	1.14828	parental	rep2
1_18	1	18	4	0.0017872	1.01226	1.12284	parental	rep2
1_2	1	2	12	0.00178097	0.843063	1.13578	parental	rep2
1_3	1	3	7	0.00178819	0.801427	1.13732	parental	rep2
1_4	1	4	15	0.00177594	0.815287	1.13478	parental	rep2
1_5	1	5	11	0.00179282	0.736191	1.12821	parental	rep2
1_6	1	6	15	0.00178378	0.78712	1.13621	parental	rep2
1_7	1	7	7	0.00179678	0.784661	1.13797	parental	rep2
1_8	1	8	11	0.00177834	0.890898	1.13793	parental	rep2
1_9	1	9	8	0.00176961	0.734991	1.13913	parental	rep2
2_1	2	1	5	0.00179592	1.05627	1.13333	parental	rep2
2_10	2	10	2	0.00176697	0.481191	1.1087	parental	rep2
2_11	2	11	6	0.00176837	0.553566	1.11667	parental	rep2
2_12	2	12	13	0.00177803	0.766476	1.12235	parental	rep2
2_13	2	13	1	0.00176618	0.563346	1.06957	parental	rep2
2_14	2	14	0	0.0017725	NA	NA	parental	rep2
2_15	2	15	12	0.00176632	0.828393	1.12536	parental	rep2
2_16	2	16	9	0.00178311	0.790249	1.12452	parental	rep2
2_17	2	17	14	0.00178891	0.848372	1.12931	parental	rep2
2_18	2	18	3	0.00179227	0.641589	1.10541	parental	rep2
2_19	2	19	2	0.00177132	0.991724	1.11522	parental	rep2
2_2	2	2	7	0.00177669	0.601908	1.11823	parental	rep2
2_20	2	20	7	0.00176907	0.69077	1.12298	parental	rep2
2_21	2	21	10	0.0017637	0.711224	1.11957	parental	rep2
2_22	2	22	4	0.00177578	0.622028	1.11315	parental	rep2
2_23	2	23	5	0.00176203	0.560999	1.10435	parental	rep2
2_24	2	24	2	0.00177019	0.598555	1.10435	parental	rep2
2_3	2	3	3	0.0017704	0.62594	1.13333	parental	rep2
2_4	2	4	9	0.00177207	0.781121	1.13913	parental	rep2
2_5	2	5	2	0.00177521	0.739392	1.09914	parental	rep2
2_6	2	6	1	0.00176304	0.774601	1.13043	parental	rep2
2_7	2	7	2	0.00176969	0.839151	1.11522	parental	rep2
2_8	2	8	7	0.00179631	0.866815	1.12332	parental	rep2
2_9	2	9	10	0.00177641	0.875534	1.11552	parental	rep2
1_1	1	1	18	0.00217926	0.851539	1.18814	parental	rep3
1_10	1	10	10	0.00213052	0.694793	1.16377	parental	rep3
1_11	1	11	10	0.00211636	1.02576	1.21715	parental	rep3
1_12	1	12	5	0.00211229	1.04454	1.17153	parental	rep3
1_13	1	13	8	0.00212998	0.847953	1.19475	parental	rep3
1_14	1	14	10	0.00212554	1.18537	1.22246	parental	rep3
1_15	1	15	18	0.00211938	1.0328	1.23783	parental	rep3
1_16	1	16	7	0.00209202	0.630411	1.16859	parental	rep3
1_17	1	17	19	0.00212927	0.883317	1.20805	parental	rep3
1_18	1	18	6	0.00212182	0.99368	1.17814	parental	rep3
1_19	1	19	8	0.0021293	1.03574	1.20788	parental	rep3
1_2	1	2	29	0.00210138	0.856351	1.23149	parental	rep3
1_20	1	20	13	0.00214375	1.22149	1.21915	parental	rep3
1_21	1	21	1	0.00213167	0.481191	1.14388	parental	rep3
1_22	1	22	9	0.00212397	0.68071	1.13043	parental	rep3
1_23	1	23	5	0.00211401	0.685404	1.16058	parental	rep3
1_24	1	24	8	0.0021368	0.7702	1.20562	parental	rep3
1_25	1	25	5	0.00209992	0.83563	1.18309	parental	rep3
1_26	1	26	14	0.00214002	0.939748	1.18859	parental	rep3
1_27	1	27	2	0.00213119	0.850887	1.20504	parental	rep3
1_28	1	28	18	0.00211616	0.882184	1.19404	parental	rep3
1_29	1	29	4	0.00209964	0.516401	1.1542	parental	rep3
1_3	1	3	20	0.00214077	0.818025	1.18903	parental	rep3
1_30	1	30	6	0.00209375	0.688534	1.19363	parental	rep3
1_4	1	4	15	0.0021332	0.978814	1.18961	parental	rep3
1_5	1	5	9	0.00211899	1.19841	1.20965	parental	rep3
1_6	1	6	8	0.00210628	0.880228	1.17473	parental	rep3
1_7	1	7	9	0.00211709	1.31839	1.23277	parental	rep3
1_8	1	8	16	0.00213086	1.0218	1.2303	parental	rep3
1_9	1	9	19	0.00214653	0.903701	1.18894	parental	rep3
1_1	1	1	24	0.00564837	1.62451	2.26995	EGFP	rep1
1_10	1	10	21	0.00387282	1.66992	2.50115	EGFP	rep1
1_11	1	11	26	0.0066843	2.01775	2.14431	EGFP	rep1
1_12	1	12	75	0.00828622	1.94793	1.99696	EGFP	rep1
1_13	1	13	25	0.00402076	1.72994	2.43198	EGFP	rep1
1_14	1	14	21	0.00355298	1.4296	2.55735	EGFP	rep1
1_15	1	15	28	0.00479245	1.72902	2.76677	EGFP	rep1
1_16	1	16	40	0.00517157	1.79214	2.46762	EGFP	rep1
1_2	1	2	43	0.00484806	1.56312	2.50929	EGFP	rep1
1_3	1	3	17	0.00331892	1.37868	2.53936	EGFP	rep1
1_4	1	4	24	0.00506126	2.0079	2.55798	EGFP	rep1
1_5	1	5	25	0.00401888	1.31119	2.46835	EGFP	rep1
1_6	1	6	37	0.00533861	1.44104	2.29747	EGFP	rep1
1_7	1	7	36	0.00430902	1.7735	2.84932	EGFP	rep1
1_8	1	8	25	0.0054717	2.11443	2.91596	EGFP	rep1
1_9	1	9	33	0.00596809	1.90307	2.17791	EGFP	rep1
2_1	2	1	20	0.00430248	1.68417	2.35675	EGFP	rep1
2_10	2	10	30	0.00397811	1.31604	2.21086	EGFP	rep1
2_11	2	11	32	0.00477958	1.57488	2.43892	EGFP	rep1
2_12	2	12	61	0.00732832	1.7872	1.98794	EGFP	rep1
2_13	2	13	19	0.00389993	1.47384	2.57488	EGFP	rep1
2_14	2	14	27	0.00404638	1.57485	2.36183	EGFP	rep1
2_15	2	15	46	0.00420285	1.27901	2.36657	EGFP	rep1
2_16	2	16	45	0.00620152	1.60736	2.15812	EGFP	rep1
2_17	2	17	36	0.00565022	1.45629	2.08043	EGFP	rep1
2_18	2	18	22	0.00641983	2.30033	2.49174	EGFP	rep1
2_19	2	19	12	0.00335441	1.44162	2.58974	EGFP	rep1
2_2	2	2	34	0.00488063	1.52262	2.31568	EGFP	rep1
2_20	2	20	13	0.00443778	1.96991	2.43739	EGFP	rep1
2_21	2	21	34	0.00412237	1.40112	2.42889	EGFP	rep1
2_22	2	22	23	0.00557645	1.87068	2.61887	EGFP	rep1
2_23	2	23	44	0.00556622	1.77379	2.36107	EGFP	rep1
2_24	2	24	42	0.00779476	1.75068	1.97267	EGFP	rep1
2_25	2	25	45	0.00387205	1.11443	2.23755	EGFP	rep1
2_26	2	26	22	0.00468538	1.83941	2.42171	EGFP	rep1
2_3	2	3	32	0.00763742	2.16903	2.11923	EGFP	rep1
2_4	2	4	25	0.0062079	2.03462	2.28318	EGFP	rep1
2_5	2	5	19	0.00331745	1.09148	2.34721	EGFP	rep1
2_6	2	6	23	0.0053378	1.90231	2.40992	EGFP	rep1
2_7	2	7	19	0.00426633	1.46272	2.30403	EGFP	rep1
2_8	2	8	50	0.0047681	1.62103	2.30951	EGFP	rep1
2_9	2	9	53	0.00620315	1.71617	2.28082	EGFP	rep1
3_1	3	1	38	0.00512486	1.59676	1.88278	EGFP	rep1
3_10	3	10	24	0.00425532	1.90912	2.30885	EGFP	rep1
3_11	3	11	13	0.00262942	1.17273	2.05908	EGFP	rep1
3_12	3	12	48	0.00702583	1.73087	1.58351	EGFP	rep1
3_13	3	13	48	0.00425031	1.34871	2.06153	EGFP	rep1
3_14	3	14	68	0.00554514	1.53401	1.78981	EGFP	rep1
3_15	3	15	15	0.00413335	1.68221	2.33935	EGFP	rep1
3_16	3	16	18	0.00398479	1.9365	2.40846	EGFP	rep1
3_17	3	17	35	0.00383267	1.36209	2.06522	EGFP	rep1
3_18	3	18	27	0.00329631	1.67656	2.38019	EGFP	rep1
3_19	3	19	51	0.00808565	1.75608	1.64075	EGFP	rep1
3_2	3	2	32	0.00775499	1.85655	1.87912	EGFP	rep1
3_20	3	20	23	0.00611648	1.87119	1.90051	EGFP	rep1
3_21	3	21	27	0.00329513	1.73916	2.58264	EGFP	rep1
3_22	3	22	23	0.0032434	1.26243	2.17533	EGFP	rep1
3_23	3	23	23	0.00439001	1.74362	2.20719	EGFP	rep1
3_3	3	3	87	0.00558251	1.57308	1.77824	EGFP	rep1
3_4	3	4	15	0.0038536	1.61101	2.51541	EGFP	rep1
3_5	3	5	10	0.00265373	1.18303	2.12365	EGFP	rep1
3_6	3	6	30	0.00294995	1.43692	2.20209	EGFP	rep1
3_7	3	7	48	0.0055376	1.62793	1.89845	EGFP	rep1
3_8	3	8	36	0.00501062	1.95411	2.25728	EGFP	rep1
3_9	3	9	33	0.00506732	1.97491	2.22371	EGFP	rep1
4_1	4	1	14	0.00300444	1.30274	2.42685	EGFP	rep1
4_10	4	10	19	0.00319244	1.41454	2.47613	EGFP	rep1
4_11	4	11	54	0.00782712	1.66461	1.8027	EGFP	rep1
4_12	4	12	18	0.00396487	1.52964	2.48423	EGFP	rep1
4_13	4	13	34	0.00562365	1.67036	2.01444	EGFP	rep1
4_14	4	14	37	0.0037239	1.18537	2.30562	EGFP	rep1
4_15	4	15	25	0.00399319	1.1389	2.05471	EGFP	rep1
4_16	4	16	10	0.0029718	2.03274	2.73434	EGFP	rep1
4_17	4	17	42	0.00679356	1.43743	1.78074	EGFP	rep1
4_18	4	18	47	0.0067959	1.50101	1.87124	EGFP	rep1
4_19	4	19	34	0.00541641	1.77944	2.17611	EGFP	rep1
4_2	4	2	25	0.00354473	1.45343	2.25068	EGFP	rep1
4_20	4	20	53	0.00758946	1.65195	1.82474	EGFP	rep1
4_21	4	21	19	0.00473888	1.78208	2.22943	EGFP	rep1
4_22	4	22	49	0.00629659	1.75734	2.10365	EGFP	rep1
4_23	4	23	31	0.00524386	1.47083	1.97454	EGFP	rep1
4_3	4	3	37	0.00543117	1.704	2.04862	EGFP	rep1
4_4	4	4	9	0.00283161	1.34708	2.27525	EGFP	rep1
4_5	4	5	20	0.00392365	1.88134	2.5966	EGFP	rep1
4_6	4	6	26	0.00508189	1.46208	2.17165	EGFP	rep1
4_7	4	7	32	0.00573089	1.75679	1.95079	EGFP	rep1
4_8	4	8	80	0.0103679	1.7964	1.50115	EGFP	rep1
4_9	4	9	24	0.00336961	1.25922	2.2122	EGFP	rep1
5_1	5	1	36	0.00347384	1.50323	2.49702	EGFP	rep1
5_10	5	10	48	0.00623643	1.36215	1.79158	EGFP	rep1
5_11	5	11	16	0.00388741	1.81034	2.40925	EGFP	rep1
5_12	5	12	24	0.00423671	1.6162	2.12775	EGFP	rep1
5_13	5	13	64	0.00636069	1.76211	1.92694	EGFP	rep1
5_14	5	14	50	0.00496362	1.66516	2.26573	EGFP	rep1
5_15	5	15	49	0.0066404	1.55519	1.85704	EGFP	rep1
5_16	5	16	28	0.00369836	1.81914	2.41364	EGFP	rep1
5_17	5	17	26	0.00341614	1.08652	2.1016	EGFP	rep1
5_18	5	18	44	0.00562706	1.6895	2.06583	EGFP	rep1
5_19	5	19	51	0.00639693	1.57843	1.81492	EGFP	rep1
5_2	5	2	40	0.00352166	1.21824	2.32188	EGFP	rep1
5_3	5	3	26	0.00406456	1.44087	2.24122	EGFP	rep1
5_4	5	4	22	0.00314932	1.04827	2.10769	EGFP	rep1
5_5	5	5	25	0.003987	1.37503	2.26962	EGFP	rep1
5_6	5	6	61	0.00648129	1.67715	2.03431	EGFP	rep1
5_7	5	7	32	0.00424246	1.49162	2.1106	EGFP	rep1
5_8	5	8	43	0.00502193	1.57486	2.08462	EGFP	rep1
5_9	5	9	66	0.00606321	1.61802	2.02623	EGFP	rep1
1_1	1	1	27	0.00564837	1.06323	1.16124	EGFP	rep2
1_10	1	10	25	0.00387282	1.02388	1.49789	EGFP	rep2
1_11	1	11	23	0.0066843	1.27314	1.09103	EGFP	rep2
1_12	1	12	15	0.00828622	2.03039	1.04662	EGFP	rep2
1_13	1	13	30	0.00402076	1.28631	1.8509	EGFP	rep2
1_14	1	14	72	0.00355298	1.69183	3.48421	EGFP	rep2
1_15	1	15	62	0.00479245	1.62435	2.37195	EGFP	rep2
1_16	1	16	48	0.00517157	1.87366	2.082	EGFP	rep2
1_2	1	2	54	0.00484806	1.86	2.90351	EGFP	rep2
1_3	1	3	35	0.00331892	1.57703	2.66787	EGFP	rep2
1_4	1	4	47	0.00506126	1.19112	1.35708	EGFP	rep2
1_5	1	5	15	0.00401888	1.12278	1.41047	EGFP	rep2
1_6	1	6	67	0.00533861	1.22794	1.78985	EGFP	rep2
1_7	1	7	21	0.00430902	1.02777	1.40262	EGFP	rep2
1_8	1	8	27	0.0054717	1.8387	2.19996	EGFP	rep2
1_9	1	9	100	0.00596809	1.46599	1.61724	EGFP	rep2
2_1	2	1	60	0.00430248	1.82031	2.67991	EGFP	rep2
2_10	2	10	18	0.00397811	1.39206	1.82276	EGFP	rep2
2_11	2	11	32	0.00477958	1.23342	1.69793	EGFP	rep2
2_12	2	12	44	0.00732832	1.52333	1.37386	EGFP	rep2
2_13	2	13	34	0.00389993	1.47464	2.20765	EGFP	rep2
2_14	2	14	43	0.00404638	1.39499	2.20062	EGFP	rep2
2_15	2	15	33	0.00420285	1.35431	1.95061	EGFP	rep2
2_16	2	16	29	0.00620152	1.2566	1.13239	EGFP	rep2
2_17	2	17	62	0.00565022	1.34098	1.54287	EGFP	rep2
2_2	2	2	32	0.00488063	0.871059	1.28384	EGFP	rep2
2_3	2	3	25	0.00763742	1.37644	0.982688	EGFP	rep2
2_4	2	4	30	0.0062079	1.47722	1.49675	EGFP	rep2
2_5	2	5	57	0.00331745	1.73904	2.9585	EGFP	rep2
2_6	2	6	23	0.0053378	1.42725	1.35908	EGFP	rep2
2_7	2	7	80	0.00426633	1.32357	2.12152	EGFP	rep2
2_8	2	8	30	0.0047681	1.25697	1.74559	EGFP	rep2
2_9	2	9	31	0.00620315	1.44471	1.47233	EGFP	rep2
1_1	1	1	56	0.00477769	1.44211	2.73748	EGFP	rep3
1_10	1	10	28	0.00329926	1.25621	2.74893	EGFP	rep3
1_11	1	11	63	0.00718735	1.7653	2.2945	EGFP	rep3
1_12	1	12	32	0.00691213	1.66326	2.27391	EGFP	rep3
1_13	1	13	41	0.00740583	1.69347	2.11038	EGFP	rep3
1_14	1	14	60	0.00615221	1.51008	2.32956	EGFP	rep3
1_15	1	15	32	0.00525306	1.61742	2.57749	EGFP	rep3
1_2	1	2	36	0.0051467	1.53975	2.52599	EGFP	rep3
1_3	1	3	47	0.00732499	1.68604	2.30864	EGFP	rep3
1_4	1	4	34	0.00590181	1.59511	2.26691	EGFP	rep3
1_5	1	5	40	0.00559951	1.61991	2.44531	EGFP	rep3
1_6	1	6	57	0.00546914	1.60191	2.5731	EGFP	rep3
1_7	1	7	39	0.00785744	1.68492	2.06706	EGFP	rep3
1_8	1	8	29	0.00505797	1.463	2.52971	EGFP	rep3
1_9	1	9	28	0.00621188	1.59824	2.25108	EGFP	rep3
2_1	2	1	68	0.00520279	1.49708	1.90134	EGFP	rep3
2_10	2	10	44	0.00927694	1.91223	1.45918	EGFP	rep3
2_11	2	11	47	0.00708955	1.8988	1.60143	EGFP	rep3
2_12	2	12	36	0.00471115	1.42793	1.69356	EGFP	rep3
2_13	2	13	12	0.0027759	1.19026	2.1003	EGFP	rep3
2_14	2	14	9	0.00283976	1.13191	1.89118	EGFP	rep3
2_15	2	15	35	0.00532802	1.51232	1.82225	EGFP	rep3
2_16	2	16	23	0.00443789	1.54155	2.04398	EGFP	rep3
2_17	2	17	40	0.00616402	1.40925	1.55572	EGFP	rep3
2_18	2	18	11	0.0024879	1.23339	2.07343	EGFP	rep3
2_19	2	19	8	0.00262022	1.31007	2.03259	EGFP	rep3
2_2	2	2	16	0.00255352	1.21692	2.02598	EGFP	rep3
2_20	2	20	10	0.00269899	1.12317	1.92324	EGFP	rep3
2_21	2	21	21	0.00327937	1.17699	1.98068	EGFP	rep3
2_3	2	3	29	0.00604557	2.09029	1.88147	EGFP	rep3
2_4	2	4	33	0.00326785	1.04774	1.89756	EGFP	rep3
2_5	2	5	22	0.00491431	1.71244	1.87681	EGFP	rep3
2_6	2	6	32	0.00770058	1.87232	1.54309	EGFP	rep3
2_7	2	7	40	0.00509278	1.72936	1.61538	EGFP	rep3
2_8	2	8	63	0.00520321	1.41097	1.77765	EGFP	rep3
2_9	2	9	27	0.00464298	1.73785	2.0006	EGFP	rep3
1_1	1	1	22	0.00259176	1.30434	1.52041	mCherry	rep1
1_2	1	2	34	0.00288257	1.50674	1.5656	mCherry	rep1
1_3	1	3	10	0.00229537	1.40015	1.52601	mCherry	rep1
1_4	1	4	0	0.00208984	NA	NA	mCherry	rep1
1_5	1	5	25	0.00248963	1.4586	1.6	mCherry	rep1
1_6	1	6	28	0.00261681	1.31447	1.571	mCherry	rep1
1_7	1	7	6	0.00218975	1.3712	1.50417	mCherry	rep1
1_8	1	8	27	0.00238133	1.12365	1.53262	mCherry	rep1
1_9	1	9	19	0.00253011	1.1199	1.53536	mCherry	rep1
2_1	2	1	22	0.00235746	1.291	1.60021	mCherry	rep1
2_10	2	10	9	0.00220155	1.25058	1.52325	mCherry	rep1
2_11	2	11	40	0.00253987	1.43683	1.65932	mCherry	rep1
2_12	2	12	26	0.0025927	1.60879	1.70275	mCherry	rep1
2_2	2	2	17	0.00236906	1.14602	1.50039	mCherry	rep1
2_3	2	3	8	0.00226486	1.59468	1.6467	mCherry	rep1
2_4	2	4	24	0.00255711	1.5003	1.62244	mCherry	rep1
2_5	2	5	26	0.00260972	1.53115	1.62981	mCherry	rep1
2_6	2	6	36	0.00263051	1.40967	1.68284	mCherry	rep1
2_7	2	7	10	0.00223102	1.22528	1.53042	mCherry	rep1
2_8	2	8	13	0.0022682	0.847728	1.48762	mCherry	rep1
2_9	2	9	26	0.00259089	1.57945	1.65907	mCherry	rep1
3_1	3	1	36	0.00266176	1.48824	1.59788	mCherry	rep1
3_2	3	2	21	0.00231445	1.36366	1.50145	mCherry	rep1
3_3	3	3	8	0.00211893	0.685111	1.38276	mCherry	rep1
3_4	3	4	13	0.00229316	1.07072	1.50602	mCherry	rep1
3_5	3	5	15	0.00226448	1.78628	1.51287	mCherry	rep1
3_6	3	6	20	0.00245773	1.42714	1.61136	mCherry	rep1
4_1	4	1	3	0.0020704	0.821546	1.3893	mCherry	rep1
4_10	4	10	29	0.00254648	1.83978	1.69871	mCherry	rep1
4_11	4	11	4	0.00209053	0.889031	1.37778	mCherry	rep1
4_12	4	12	4	0.0020666	0.686578	1.35168	mCherry	rep1
4_13	4	13	12	0.00223402	1.30665	1.51603	mCherry	rep1
4_14	4	14	23	0.00235845	1.46399	1.5639	mCherry	rep1
4_2	4	2	22	0.00252289	1.47025	1.57016	mCherry	rep1
4_3	4	3	42	0.00254854	1.42709	1.54851	mCherry	rep1
4_4	4	4	4	0.00211544	0.727655	1.3557	mCherry	rep1
4_5	4	5	13	0.00218612	1.46434	1.50742	mCherry	rep1
4_6	4	6	77	0.00266668	1.52588	1.66656	mCherry	rep1
4_7	4	7	2	0.00206592	0.868492	1.37313	mCherry	rep1
4_8	4	8	0	0.00214459	NA	NA	mCherry	rep1
4_9	4	9	15	0.0021731	1.31995	1.52391	mCherry	rep1
5_1	5	1	22	0.0024265	1.30434	1.49795	mCherry	rep1
5_2	5	2	20	0.00219802	1.01754	1.51039	mCherry	rep1
5_3	5	3	24	0.00229655	1.10958	1.48887	mCherry	rep1
5_4	5	4	18	0.00228711	1.22124	1.49306	mCherry	rep1
5_5	5	5	15	0.00220373	0.978031	1.47879	mCherry	rep1
5_6	5	6	22	0.00241561	1.50066	1.50753	mCherry	rep1
1_1	1	1	19	0.00259736	1.80184	1.73813	mCherry	rep2
1_10	1	10	44	0.0028281	1.44357	1.59244	mCherry	rep2
1_11	1	11	19	0.00221933	0.835754	1.52872	mCherry	rep2
1_12	1	12	32	0.00261939	1.27486	1.59773	mCherry	rep2
1_13	1	13	17	0.00252321	1.5927	1.5997	mCherry	rep2
1_2	1	2	17	0.00232153	1.11358	1.4966	mCherry	rep2
1_3	1	3	3	0.00210201	0.704183	1.44118	mCherry	rep2
1_4	1	4	21	0.00245741	1.09595	1.52563	mCherry	rep2
1_5	1	5	22	0.00236417	1.20938	1.50576	mCherry	rep2
1_6	1	6	24	0.00253909	1.4201	1.57901	mCherry	rep2
1_7	1	7	6	0.00211753	0.862624	1.4562	mCherry	rep2
1_8	1	8	12	0.00216167	0.973141	1.4843	mCherry	rep2
1_9	1	9	8	0.00214411	0.908102	1.4529	mCherry	rep2
2_1	2	1	16	0.00215632	0.883162	1.4112	mCherry	rep2
2_10	2	10	32	0.00241755	1.22608	1.55996	mCherry	rep2
2_11	2	11	13	0.00225802	1.1944	1.44934	mCherry	rep2
2_12	2	12	47	0.00316414	1.60064	1.51219	mCherry	rep2
2_13	2	13	11	0.00218549	0.784203	1.40361	mCherry	rep2
2_14	2	14	4	0.00207653	0.583885	1.38611	mCherry	rep2
2_15	2	15	16	0.0023422	1.1663	1.45	mCherry	rep2
2_16	2	16	13	0.00219206	1.25308	1.4659	mCherry	rep2
2_17	2	17	17	0.00248522	1.68935	1.57774	mCherry	rep2
2_18	2	18	27	0.00231253	1.10583	1.4955	mCherry	rep2
2_19	2	19	29	0.00284029	1.66049	1.56636	mCherry	rep2
2_2	2	2	7	0.00221349	1.29268	1.45604	mCherry	rep2
2_20	2	20	17	0.00246166	1.39801	1.4983	mCherry	rep2
2_21	2	21	5	0.00215572	0.62907	1.38561	mCherry	rep2
2_22	2	22	11	0.00221797	0.878094	1.42848	mCherry	rep2
2_3	2	3	33	0.00258965	1.27322	1.5647	mCherry	rep2
2_4	2	4	37	0.00244327	1.23169	1.57105	mCherry	rep2
2_5	2	5	24	0.00270896	1.56583	1.57696	mCherry	rep2
2_6	2	6	20	0.00241332	1.52573	1.52029	mCherry	rep2
2_7	2	7	12	0.00230424	1.46803	1.53316	mCherry	rep2
2_8	2	8	14	0.00215376	0.850049	1.41547	mCherry	rep2
2_9	2	9	24	0.00231903	0.855288	1.5197	mCherry	rep2
3_1	3	1	29	0.00241623	1.37477	1.3521	mCherry	rep2
3_2	3	2	15	0.00208429	0.90996	1.32296	mCherry	rep2
3_3	3	3	22	0.00213632	0.775134	1.31126	mCherry	rep2
3_4	3	4	7	0.00204603	1.16022	1.32223	mCherry	rep2
3_5	3	5	13	0.00210468	1.07614	1.33993	mCherry	rep2
3_6	3	6	4	0.00206146	0.965317	1.30877	mCherry	rep2
3_7	3	7	4	0.00204199	1.00639	1.29356	mCherry	rep2
3_8	3	8	14	0.00207253	1.09148	1.34542	mCherry	rep2
3_9	3	9	1	0.00201743	0.492928	1.27481	mCherry	rep2
4_1	4	1	8	0.00217524	1.07241	1.3942	mCherry	rep2
4_2	4	2	35	0.00302312	1.63002	1.41633	mCherry	rep2
4_3	4	3	14	0.0023034	0.860947	1.39358	mCherry	rep2
4_4	4	4	14	0.00206902	1.06801	1.46562	mCherry	rep2
4_5	4	5	6	0.00211053	0.80003	1.34007	mCherry	rep2
4_6	4	6	6	0.00212916	0.972163	1.36111	mCherry	rep2
4_7	4	7	29	0.00278555	1.63217	1.53528	mCherry	rep2
4_8	4	8	4	0.00220056	0.801008	1.49113	mCherry	rep2
4_9	4	9	8	0.00221639	1.44064	1.4309	mCherry	rep2
5_1	5	1	7	0.00223901	0.969089	1.45387	mCherry	rep2
5_10	5	10	0	0.00206884	NA	NA	mCherry	rep2
5_11	5	11	29	0.00283322	1.55325	1.6178	mCherry	rep2
5_2	5	2	24	0.00243173	1.20249	1.54113	mCherry	rep2
5_3	5	3	35	0.00281027	1.28731	1.52978	mCherry	rep2
5_4	5	4	9	0.00215917	1.08757	1.48082	mCherry	rep2
5_5	5	5	32	0.00246143	1.30714	1.58444	mCherry	rep2
5_6	5	6	14	0.00240699	1.05879	1.51452	mCherry	rep2
5_7	5	7	26	0.00267122	1.29416	1.52438	mCherry	rep2
5_8	5	8	13	0.00247611	1.89588	1.63659	mCherry	rep2
5_9	5	9	18	0.00246833	1.56615	1.62073	mCherry	rep2
6_1	6	1	19	0.00246463	1.13225	1.53034	mCherry	rep2
6_2	6	2	12	0.00221814	1.08366	1.51399	mCherry	rep2
6_3	6	3	11	0.00221644	1.17044	1.51953	mCherry	rep2
6_4	6	4	19	0.00234339	0.880846	1.51965	mCherry	rep2
6_5	6	5	48	0.00299135	1.5871	1.61638	mCherry	rep2
6_6	6	6	7	0.00221181	0.866815	1.47586	mCherry	rep2
6_7	6	7	24	0.00239856	1.19467	1.56154	mCherry	rep2
6_8	6	8	13	0.00225139	1.11225	1.56751	mCherry	rep2
1_1	1	1	50	0.00293365	1.5715	1.64123	mCherry	rep3
1_10	1	10	21	0.00251825	1.06689	1.61756	mCherry	rep3
1_11	1	11	23	0.00260104	1.68443	1.78701	mCherry	rep3
1_12	1	12	18	0.00247912	1.06019	1.56918	mCherry	rep3
1_13	1	13	30	0.00286535	1.25618	1.55444	mCherry	rep3
1_14	1	14	9	0.00245327	1.42793	1.57749	mCherry	rep3
1_2	1	2	22	0.00248239	1.21045	1.6109	mCherry	rep3
1_3	1	3	15	0.00237095	1.38802	1.61184	mCherry	rep3
1_4	1	4	24	0.00266631	1.45091	1.70521	mCherry	rep3
1_5	1	5	12	0.0023929	1.05432	1.564	mCherry	rep3
1_6	1	6	25	0.00260343	1.5154	1.77263	mCherry	rep3
1_7	1	7	31	0.00282779	1.2698	1.64217	mCherry	rep3
1_8	1	8	27	0.00297075	1.65918	1.70291	mCherry	rep3
1_9	1	9	16	0.00240922	0.937443	1.58292	mCherry	rep3
2_1	2	1	145	0.00423768	1.62464	1.74445	mCherry	rep3
2_2	2	2	52	0.00257099	1.02174	1.81496	mCherry	rep3
2_3	2	3	41	0.00265911	0.969825	1.66507	mCherry	rep3
2_4	2	4	0	0.00223466	NA	NA	mCherry	rep3
2_5	2	5	4	0.00226663	0.674842	1.55479	mCherry	rep3
2_6	2	6	3	0.00225281	0.684622	1.64138	mCherry	rep3
2_7	2	7	0	0.00205934	NA	NA	mCherry	rep3
2_8	2	8	10	0.00241933	1.66422	1.65387	mCherry	rep3
2_9	2	9	18	0.00262419	1.20167	1.76188	mCherry	rep3
3_1	3	1	23	0.00272357	1.1471	1.66336	mCherry	rep3
3_10	3	10	4	0.0024043	1.10909	1.58036	mCherry	rep3
3_11	3	11	0	0.0022234	NA	NA	mCherry	rep3
3_12	3	12	29	0.00270867	1.21573	1.68043	mCherry	rep3
3_13	3	13	20	0.00252574	1.12787	1.65813	mCherry	rep3
3_14	3	14	30	0.00333805	1.63566	1.68617	mCherry	rep3
3_15	3	15	24	0.00288438	1.67292	1.8281	mCherry	rep3
3_16	3	16	39	0.00315659	1.37105	1.71879	mCherry	rep3
3_2	3	2	63	0.00322335	1.32193	1.66003	mCherry	rep3
3_3	3	3	28	0.00293664	1.54208	1.79121	mCherry	rep3
3_4	3	4	14	0.00258387	1.25076	1.64768	mCherry	rep3
3_5	3	5	0	0.00225222	NA	NA	mCherry	rep3
3_6	3	6	22	0.00342796	1.78073	1.76098	mCherry	rep3
3_7	3	7	21	0.00289294	1.4296	1.75196	mCherry	rep3
3_8	3	8	15	0.0024977	1.29335	1.6879	mCherry	rep3
3_9	3	9	11	0.00253557	0.803408	1.61364	mCherry	rep3
1_1	1	1	58	0.00472214	1.40169	2.13657	mEGFP	rep1
1_10	1	10	29	0.00481837	1.81631	2.13341	mEGFP	rep1
1_11	1	11	28	0.00342961	1.45908	2.19594	mEGFP	rep1
1_12	1	12	44	0.00412031	1.51639	2.18032	mEGFP	rep1
1_13	1	13	45	0.00427488	1.41489	1.95717	mEGFP	rep1
1_14	1	14	35	0.00465403	1.69809	2.08022	mEGFP	rep1
1_15	1	15	45	0.00645998	2.039	2.10483	mEGFP	rep1
1_16	1	16	24	0.00309135	1.32279	2.07264	mEGFP	rep1
1_2	1	2	44	0.00425065	1.58014	2.11373	mEGFP	rep1
1_3	1	3	23	0.00369487	1.8819	2.30767	mEGFP	rep1
1_4	1	4	27	0.00430979	1.95432	2.21211	mEGFP	rep1
1_5	1	5	54	0.0046576	1.75415	2.29292	mEGFP	rep1
1_6	1	6	24	0.00308871	1.26215	2.16463	mEGFP	rep1
1_7	1	7	0	0.00405585	NA	NA	mEGFP	rep1
1_8	1	8	44	0.00475006	1.64523	2.17446	mEGFP	rep1
1_9	1	9	21	0.00345302	1.7001	2.37099	mEGFP	rep1
2_1	2	1	59	0.00352054	1.52851	1.84111	mEGFP	rep1
2_2	2	2	35	0.0032474	1.46235	1.77003	mEGFP	rep1
2_3	2	3	43	0.00317883	1.61089	1.99008	mEGFP	rep1
3_1	3	1	24	0.0036614	1.66705	2.10559	mEGFP	rep1
3_10	3	10	33	0.00370296	1.52715	2.21549	mEGFP	rep1
3_11	3	11	26	0.00306774	1.52799	2.17267	mEGFP	rep1
3_12	3	12	58	0.00443689	1.32925	1.87698	mEGFP	rep1
3_2	3	2	39	0.00336816	1.76678	2.31287	mEGFP	rep1
3_3	3	3	18	0.00401186	1.60723	1.99197	mEGFP	rep1
3_4	3	4	36	0.0047221	1.85761	2.11803	mEGFP	rep1
3_5	3	5	34	0.00451649	1.82708	2.17342	mEGFP	rep1
3_6	3	6	48	0.00395862	1.40543	2.04328	mEGFP	rep1
3_7	3	7	10	0.00323982	1.31095	2.06343	mEGFP	rep1
3_8	3	8	53	0.00478475	1.54234	1.8892	mEGFP	rep1
3_9	3	9	32	0.00339155	1.60385	2.35938	mEGFP	rep1
4_1	4	1	22	0.00358204	1.2862	1.86293	mEGFP	rep1
4_10	4	10	22	0.00427053	1.26326	1.81765	mEGFP	rep1
4_11	4	11	38	0.00393941	1.46859	1.93134	mEGFP	rep1
4_12	4	12	59	0.00360655	1.30532	1.91766	mEGFP	rep1
4_13	4	13	27	0.00341999	1.22058	1.78639	mEGFP	rep1
4_14	4	14	34	0.00420356	1.61686	1.88305	mEGFP	rep1
4_15	4	15	25	0.00413704	1.50038	1.92492	mEGFP	rep1
4_2	4	2	25	0.00382309	1.42902	1.92727	mEGFP	rep1
4_3	4	3	38	0.00388655	1.52357	1.93579	mEGFP	rep1
4_4	4	4	43	0.00414013	1.69768	2.0837	mEGFP	rep1
4_5	4	5	26	0.00312827	1.90671	2.29666	mEGFP	rep1
4_6	4	6	25	0.00383441	1.67502	2.06775	mEGFP	rep1
4_7	4	7	29	0.00284471	1.33795	2.00911	mEGFP	rep1
4_8	4	8	108	0.00555321	1.45585	1.50696	mEGFP	rep1
4_9	4	9	20	0.00344007	1.07975	1.84068	mEGFP	rep1
1_1	1	1	20	0.00379351	1.72349	2.45855	mEGFP	rep2
1_10	1	10	48	0.00649246	1.7074	2.03856	mEGFP	rep2
1_11	1	11	61	0.00625462	1.30582	1.84448	mEGFP	rep2
1_12	1	12	21	0.00415946	1.46313	2.2923	mEGFP	rep2
1_13	1	13	84	0.00687121	1.62605	1.89281	mEGFP	rep2
1_14	1	14	29	0.00419746	1.35818	2.29673	mEGFP	rep2
1_15	1	15	18	0.00419835	1.37902	2.30489	mEGFP	rep2
1_16	1	16	46	0.00425384	1.54971	2.40958	mEGFP	rep2
1_17	1	17	25	0.00434966	1.36095	2.10853	mEGFP	rep2
1_18	1	18	68	0.0049771	1.26373	2.05506	mEGFP	rep2
1_19	1	19	43	0.00514354	1.57977	2.22969	mEGFP	rep2
1_2	1	2	59	0.005572	1.53886	2.32116	mEGFP	rep2
1_20	1	20	52	0.00555501	1.52641	2.01347	mEGFP	rep2
1_3	1	3	54	0.00607813	1.64092	2.31265	mEGFP	rep2
1_4	1	4	50	0.00642184	1.45907	1.88932	mEGFP	rep2
1_5	1	5	61	0.00558122	1.47975	2.17001	mEGFP	rep2
1_6	1	6	23	0.0046748	1.89466	2.36014	mEGFP	rep2
1_7	1	7	26	0.00378451	1.4842	2.54135	mEGFP	rep2
1_8	1	8	42	0.00418625	1.14234	2.26281	mEGFP	rep2
1_9	1	9	67	0.00662506	1.45759	1.96329	mEGFP	rep2
2_1	2	1	49	0.00331651	1.87854	1.80929	mEGFP	rep2
2_10	2	10	154	0.00357798	1.51925	1.68854	mEGFP	rep2
2_11	2	11	15	0.00277485	1.57111	1.77917	mEGFP	rep2
2_12	2	12	40	0.00341742	1.67009	1.7356	mEGFP	rep2
2_13	2	13	28	0.00294266	1.70764	1.8644	mEGFP	rep2
2_14	2	14	0	0.00201419	NA	NA	mEGFP	rep2
2_15	2	15	44	0.00290583	1.31981	1.73038	mEGFP	rep2
2_16	2	16	43	0.00299131	1.40072	1.78703	mEGFP	rep2
2_17	2	17	39	0.00368846	1.80439	1.70484	mEGFP	rep2
2_2	2	2	34	0.00301048	1.21886	1.69634	mEGFP	rep2
2_3	2	3	47	0.00376179	1.44108	1.53373	mEGFP	rep2
2_4	2	4	57	0.00292778	1.31283	1.791	mEGFP	rep2
2_5	2	5	44	0.00288733	1.538	1.85572	mEGFP	rep2
2_6	2	6	33	0.00305062	1.37885	1.74547	mEGFP	rep2
2_7	2	7	35	0.00318861	1.44726	1.73877	mEGFP	rep2
2_8	2	8	36	0.00302362	1.23688	1.70782	mEGFP	rep2
2_9	2	9	33	0.00340387	1.7569	1.75642	mEGFP	rep2
1_1	1	1	38	0.00506717	1.62364	1.72765	mEGFP	rep3
1_10	1	10	25	0.00357397	1.14923	1.876	mEGFP	rep3
1_11	1	11	20	0.00270676	1.12552	2.06272	mEGFP	rep3
1_2	1	2	21	0.00347709	1.66042	2.27427	mEGFP	rep3
1_3	1	3	56	0.00665858	2.11904	1.82445	mEGFP	rep3
1_4	1	4	33	0.00336087	0.999015	2.01258	mEGFP	rep3
1_5	1	5	46	0.00452019	1.66912	1.92905	mEGFP	rep3
1_6	1	6	13	0.00251167	1.22781	2.07593	mEGFP	rep3
1_7	1	7	13	0.00384032	2.37255	2.25272	mEGFP	rep3
1_8	1	8	16	0.0039659	1.97024	1.91219	mEGFP	rep3
1_9	1	9	20	0.00285216	0.907222	1.87898	mEGFP	rep3
2_1	2	1	19	0.00311952	1.92662	2.21487	mEGFP	rep3
2_10	2	10	66	0.00390358	1.42721	2.01007	mEGFP	rep3
2_11	2	11	39	0.00380964	1.79958	2.27975	mEGFP	rep3
2_2	2	2	53	0.00387571	1.3984	2.04031	mEGFP	rep3
2_3	2	3	65	0.00451119	1.68625	1.9801	mEGFP	rep3
2_4	2	4	44	0.00394441	1.63269	2.05504	mEGFP	rep3
2_5	2	5	50	0.00394019	1.34006	1.84976	mEGFP	rep3
2_6	2	6	62	0.00400232	1.39114	1.906	mEGFP	rep3
2_7	2	7	26	0.00344304	1.47066	2.00962	mEGFP	rep3
2_8	2	8	34	0.00336088	1.27478	2.0235	mEGFP	rep3
2_9	2	9	34	0.00318947	1.17053	1.9925	mEGFP	rep3
1_1	1	1	35	0.00430379	1.3859	2.51214	EYFP	rep1
1_10	1	10	22	0.00474832	1.65163	2.72674	EYFP	rep1
1_11	1	11	41	0.00778387	1.84776	1.95048	EYFP	rep1
1_12	1	12	49	0.00649097	1.79255	1.90428	EYFP	rep1
1_13	1	13	30	0.00535347	1.74285	2.25996	EYFP	rep1
1_14	1	14	20	0.00312384	1.29746	2.36888	EYFP	rep1
1_15	1	15	42	0.00779613	1.55647	1.68931	EYFP	rep1
1_16	1	16	40	0.00567809	1.55947	2.0451	EYFP	rep1
1_2	1	2	33	0.00405438	1.19604	2.24859	EYFP	rep1
1_3	1	3	13	0.00395008	2.03852	2.65985	EYFP	rep1
1_4	1	4	39	0.00465432	1.31778	2.33484	EYFP	rep1
1_5	1	5	43	0.00794748	1.69741	1.79534	EYFP	rep1
1_6	1	6	36	0.00521699	1.57985	2.25591	EYFP	rep1
1_7	1	7	21	0.00383407	1.39048	2.35777	EYFP	rep1
1_8	1	8	25	0.00427738	1.6891	2.5004	EYFP	rep1
1_9	1	9	29	0.00367921	1.47514	2.4308	EYFP	rep1
2_1	2	1	30	0.00578642	1.91459	2.18257	EYFP	rep1
2_10	2	10	19	0.00649756	2.22065	2.41437	EYFP	rep1
2_11	2	11	21	0.00424847	1.6716	2.52998	EYFP	rep1
2_12	2	12	53	0.00838916	1.93539	1.8295	EYFP	rep1
2_13	2	13	43	0.00654091	1.7378	1.90422	EYFP	rep1
2_14	2	14	29	0.0041603	1.43062	2.1716	EYFP	rep1
2_15	2	15	57	0.00842124	1.89182	1.87503	EYFP	rep1
2_16	2	16	29	0.0047373	1.93812	2.61881	EYFP	rep1
2_17	2	17	36	0.00380793	1.26068	2.2273	EYFP	rep1
2_18	2	18	39	0.00620318	1.81402	1.98171	EYFP	rep1
2_19	2	19	45	0.0061088	1.50382	1.97358	EYFP	rep1
2_2	2	2	42	0.00645708	1.88117	2.09749	EYFP	rep1
2_20	2	20	25	0.00390401	1.20368	2.21722	EYFP	rep1
2_21	2	21	35	0.00393148	1.61895	2.45329	EYFP	rep1
2_22	2	22	23	0.00531879	2.08397	3.22303	EYFP	rep1
2_23	2	23	19	0.00467584	1.60294	2.24967	EYFP	rep1
2_24	2	24	17	0.00389508	2.0297	2.88235	EYFP	rep1
2_25	2	25	35	0.00413938	1.53143	2.31912	EYFP	rep1
2_3	2	3	23	0.00373195	1.40888	2.45349	EYFP	rep1
2_4	2	4	21	0.00520651	1.37483	2.09022	EYFP	rep1
2_5	2	5	23	0.00357433	1.45939	2.35571	EYFP	rep1
2_6	2	6	118	0.00703149	1.63325	1.89686	EYFP	rep1
2_7	2	7	27	0.00363873	1.26536	2.21452	EYFP	rep1
2_8	2	8	34	0.00596582	1.77806	2.24438	EYFP	rep1
2_9	2	9	111	0.00629558	1.59033	1.95114	EYFP	rep1
3_1	3	1	36	0.00634134	1.53258	2.10631	EYFP	rep1
3_10	3	10	48	0.00517258	1.55458	2.50769	EYFP	rep1
3_11	3	11	30	0.00504616	1.54881	2.5802	EYFP	rep1
3_12	3	12	21	0.00365317	1.48773	2.44659	EYFP	rep1
3_13	3	13	27	0.00514857	1.50399	2.3501	EYFP	rep1
3_14	3	14	20	0.00509703	2.1014	2.79012	EYFP	rep1
3_15	3	15	15	0.00292318	1.26127	2.88049	EYFP	rep1
3_16	3	16	47	0.0074206	1.78842	2.15092	EYFP	rep1
3_17	3	17	34	0.00586268	1.7463	2.33306	EYFP	rep1
3_2	3	2	34	0.00669067	1.80602	2.25145	EYFP	rep1
3_3	3	3	44	0.00730971	1.789	2.20843	EYFP	rep1
3_4	3	4	44	0.00560616	1.70311	2.42766	EYFP	rep1
3_5	3	5	21	0.00448344	1.7096	2.71599	EYFP	rep1
3_6	3	6	19	0.00416198	1.75551	2.59792	EYFP	rep1
3_7	3	7	63	0.00586194	1.53989	2.23853	EYFP	rep1
3_8	3	8	42	0.00921862	1.79706	1.93252	EYFP	rep1
3_9	3	9	25	0.00553898	1.60601	2.30211	EYFP	rep1
4_1	4	1	25	0.00424501	1.69896	2.30053	EYFP	rep1
4_10	4	10	28	0.00555589	1.56387	2.03931	EYFP	rep1
4_11	4	11	24	0.00400361	1.55898	2.31857	EYFP	rep1
4_12	4	12	41	0.00466451	1.71151	2.21685	EYFP	rep1
4_13	4	13	49	0.00698289	1.86537	1.93389	EYFP	rep1
4_14	4	14	42	0.00496712	1.63108	2.17352	EYFP	rep1
4_15	4	15	25	0.00336654	1.16143	2.11789	EYFP	rep1
4_16	4	16	28	0.00533227	1.60243	2.02183	EYFP	rep1
4_17	4	17	35	0.00380009	1.49756	2.27211	EYFP	rep1
4_18	4	18	45	0.0055412	1.89451	2.27689	EYFP	rep1
4_19	4	19	31	0.00563139	1.75402	1.9891	EYFP	rep1
4_2	4	2	23	0.00533385	2.06713	2.16735	EYFP	rep1
4_20	4	20	33	0.00367248	1.14483	2.18595	EYFP	rep1
4_3	4	3	38	0.00435563	1.69838	2.34532	EYFP	rep1
4_4	4	4	20	0.00277649	0.859103	2.22266	EYFP	rep1
4_5	4	5	54	0.00555641	1.58376	1.9705	EYFP	rep1
4_6	4	6	33	0.00443227	1.53995	2.09409	EYFP	rep1
4_7	4	7	38	0.00404461	1.47847	2.23247	EYFP	rep1
4_8	4	8	31	0.00442021	1.77636	2.25021	EYFP	rep1
4_9	4	9	36	0.00429004	1.49411	2.22385	EYFP	rep1
1_1	1	1	49	0.00502428	1.46082	1.6567	EYFP	rep2
1_10	1	10	47	0.00367625	1.30948	1.81737	EYFP	rep2
1_11	1	11	39	0.00328085	1.16642	1.83289	EYFP	rep2
1_12	1	12	61	0.00536382	1.5188	1.58362	EYFP	rep2
1_13	1	13	16	0.00280765	1.03133	1.83174	EYFP	rep2
1_14	1	14	18	0.00282991	1.50356	1.88442	EYFP	rep2
1_15	1	15	31	0.00417617	1.39057	1.77137	EYFP	rep2
1_16	1	16	35	0.00286631	1.07036	1.7531	EYFP	rep2
1_17	1	17	27	0.0030875	1.2158	1.92164	EYFP	rep2
1_18	1	18	60	0.00603279	1.83087	1.53805	EYFP	rep2
1_19	1	19	26	0.00328905	1.57854	2.18005	EYFP	rep2
1_2	1	2	53	0.00463352	1.53968	1.71701	EYFP	rep2
1_20	1	20	58	0.00585261	1.55952	1.60842	EYFP	rep2
1_21	1	21	44	0.00329771	1.35262	1.80357	EYFP	rep2
1_22	1	22	26	0.00260398	1.09961	1.86632	EYFP	rep2
1_23	1	23	41	0.00334291	1.41295	2.02255	EYFP	rep2
1_24	1	24	65	0.00875618	2.04321	1.55809	EYFP	rep2
1_3	1	3	59	0.00526234	1.70078	1.6448	EYFP	rep2
1_4	1	4	55	0.00474208	1.44976	1.74561	EYFP	rep2
1_5	1	5	60	0.0036131	1.51556	1.91682	EYFP	rep2
1_6	1	6	37	0.00464443	1.62025	1.79852	EYFP	rep2
1_7	1	7	30	0.00286883	1.06449	1.87309	EYFP	rep2
1_8	1	8	29	0.00366943	1.59008	2.02484	EYFP	rep2
1_9	1	9	52	0.00410909	1.35781	1.84851	EYFP	rep2
2_1	2	1	55	0.00298948	1.60212	1.89622	EYFP	rep2
2_10	2	10	0	0.00279801	NA	NA	EYFP	rep2
2_11	2	11	37	0.00259894	1.30718	1.83425	EYFP	rep2
2_12	2	12	34	0.00298726	1.28479	1.69228	EYFP	rep2
2_2	2	2	73	0.00428156	1.49583	1.6006	EYFP	rep2
2_3	2	3	18	0.0025598	1.29817	1.77049	EYFP	rep2
2_4	2	4	58	0.00419065	1.53139	1.51133	EYFP	rep2
2_5	2	5	19	0.00280182	1.45284	1.76467	EYFP	rep2
2_6	2	6	36	0.00266118	1.12734	1.68273	EYFP	rep2
2_7	2	7	34	0.00278056	1.30274	1.82293	EYFP	rep2
2_8	2	8	64	0.00340385	1.62787	1.83859	EYFP	rep2
2_9	2	9	57	0.00464562	1.69169	1.45396	EYFP	rep2
1_1	1	1	82	0.0043661	1.64495	1.89815	EYFP	rep3
1_10	1	10	73	0.00478325	1.46062	1.64153	EYFP	rep3
1_11	1	11	37	0.0038283	1.57458	1.8227	EYFP	rep3
1_12	1	12	22	0.00355022	1.51933	1.80769	EYFP	rep3
1_13	1	13	23	0.00281831	1.12873	1.84127	EYFP	rep3
1_2	1	2	58	0.00398728	1.35333	1.62103	EYFP	rep3
1_3	1	3	39	0.00351449	1.28889	1.77358	EYFP	rep3
1_4	1	4	72	0.0033908	1.4201	1.93012	EYFP	rep3
1_5	1	5	47	0.00376932	1.51474	1.70249	EYFP	rep3
1_6	1	6	30	0.00283094	1.11104	1.77107	EYFP	rep3
1_7	1	7	42	0.0036514	1.46565	1.77108	EYFP	rep3
1_8	1	8	26	0.00257521	0.85495	1.73336	EYFP	rep3
1_9	1	9	113	0.00522094	1.41325	1.44121	EYFP	rep3
2_1	2	1	41	0.00341564	1.34424	1.86417	EYFP	rep3
2_10	2	10	24	0.00276544	1.05138	1.91243	EYFP	rep3
2_11	2	11	37	0.00322574	1.30496	1.89793	EYFP	rep3
2_12	2	12	14	0.00270149	1.00598	1.77318	EYFP	rep3
2_13	2	13	19	0.00342175	1.52511	1.95545	EYFP	rep3
2_14	2	14	41	0.00405322	1.61733	1.77874	EYFP	rep3
2_15	2	15	34	0.00325365	1.50743	1.95276	EYFP	rep3
2_16	2	16	43	0.00354874	1.3535	1.78396	EYFP	rep3
2_17	2	17	48	0.00390224	1.35384	1.73187	EYFP	rep3
2_2	2	2	70	0.00457621	1.56781	1.75085	EYFP	rep3
2_3	2	3	31	0.00364081	1.53217	1.84688	EYFP	rep3
2_4	2	4	29	0.00342816	1.57429	1.91227	EYFP	rep3
2_5	2	5	67	0.0042954	1.61209	1.92607	EYFP	rep3
2_6	2	6	41	0.00311093	1.26696	1.94487	EYFP	rep3
2_7	2	7	43	0.0037935	1.39745	1.78278	EYFP	rep3
2_8	2	8	47	0.00392816	1.54121	1.7377	EYFP	rep3
2_9	2	9	29	0.00388712	1.61557	1.76201	EYFP	rep3
1_1	1	1	48	0.00397472	1.35433	2.40753	myc	rep1
1_10	1	10	29	0.00411545	1.69125	2.68277	myc	rep1
1_11	1	11	24	0.00409849	1.57121	3.37189	myc	rep1
1_12	1	12	57	0.0050304	1.5772	2.3031	myc	rep1
1_13	1	13	27	0.00305975	1.43618	2.82779	myc	rep1
1_14	1	14	22	0.00306032	1.56681	2.89747	myc	rep1
1_15	1	15	37	0.0037831	1.65642	2.70347	myc	rep1
1_16	1	16	27	0.00317595	1.53833	2.98686	myc	rep1
1_17	1	17	45	0.00409284	1.51869	2.5903	myc	rep1
1_18	1	18	53	0.00488712	1.26421	1.9548	myc	rep1
1_19	1	19	50	0.0040662	1.50789	2.39367	myc	rep1
1_2	1	2	35	0.00519391	1.75207	2.45153	myc	rep1
1_3	1	3	34	0.00391364	1.6172	2.63629	myc	rep1
1_4	1	4	35	0.00320778	1.28027	2.55983	myc	rep1
1_5	1	5	37	0.00369842	1.55745	2.78826	myc	rep1
1_6	1	6	28	0.00348332	1.71267	3.23214	myc	rep1
1_7	1	7	42	0.0063597	1.8264	2.14088	myc	rep1
1_8	1	8	16	0.00319929	2.28786	3.48103	myc	rep1
1_9	1	9	36	0.00398086	1.52769	2.55562	myc	rep1
2_1	2	1	49	0.00380556	1.33507	3.00478	myc	rep1
2_10	2	10	28	0.00466788	2.05638	3.1461	myc	rep1
2_11	2	11	39	0.00519801	1.96238	2.65157	myc	rep1
2_12	2	12	24	0.00380238	1.95313	3.38382	myc	rep1
2_13	2	13	29	0.00489136	1.47393	2.36017	myc	rep1
2_14	2	14	29	0.00425164	1.7038	2.87556	myc	rep1
2_15	2	15	34	0.00432309	1.70143	3.07761	myc	rep1
2_16	2	16	56	0.00511559	1.65986	2.47997	myc	rep1
2_2	2	2	42	0.00750505	2.22991	2.99567	myc	rep1
2_3	2	3	47	0.00459485	1.70527	2.69844	myc	rep1
2_4	2	4	32	0.00402903	1.6772	2.94803	myc	rep1
2_5	2	5	33	0.00403589	1.86182	3.43961	myc	rep1
2_6	2	6	51	0.00502731	1.65621	2.68552	myc	rep1
2_7	2	7	36	0.00310687	1.41978	3.06551	myc	rep1
2_8	2	8	37	0.00466564	1.58695	2.60843	myc	rep1
2_9	2	9	32	0.00354068	1.39333	3.15093	myc	rep1
3_1	3	1	71	0.00432151	1.38572	2.30977	myc	rep1
3_10	3	10	24	0.00396429	1.68221	2.46619	myc	rep1
3_11	3	11	36	0.00360626	1.47096	2.53917	myc	rep1
3_12	3	12	43	0.00358203	1.3243	2.80672	myc	rep1
3_13	3	13	68	0.0052581	1.68641	2.08885	myc	rep1
3_14	3	14	38	0.00511079	1.52944	2.04373	myc	rep1
3_15	3	15	33	0.00408001	2.05138	2.73666	myc	rep1
3_16	3	16	29	0.00418694	1.45814	2.38984	myc	rep1
3_17	3	17	54	0.00287679	1.24905	2.72847	myc	rep1
3_2	3	2	29	0.00344618	1.33592	2.56526	myc	rep1
3_3	3	3	24	0.00471008	1.73063	2.46337	myc	rep1
3_4	3	4	26	0.00358714	1.42462	2.62047	myc	rep1
3_5	3	5	80	0.00582588	1.66613	1.84556	myc	rep1
3_6	3	6	53	0.00414186	1.55252	2.45744	myc	rep1
3_7	3	7	55	0.00437046	1.66785	2.34538	myc	rep1
3_8	3	8	31	0.00389262	1.72373	2.64932	myc	rep1
3_9	3	9	24	0.0030863	1.42499	2.98408	myc	rep1
1_1	1	1	69	0.00427292	1.43643	1.74382	myc	rep2
1_10	1	10	51	0.00350124	1.52895	2.13172	myc	rep2
1_11	1	11	51	0.00383695	1.55726	2.07919	myc	rep2
1_12	1	12	33	0.00278451	1.27464	2.2061	myc	rep2
1_13	1	13	25	0.00281271	1.77313	2.4627	myc	rep2
1_14	1	14	20	0.00272167	1.92594	2.72532	myc	rep2
1_15	1	15	31	0.00298544	1.44357	2.32286	myc	rep2
1_16	1	16	58	0.00493427	1.48627	1.58082	myc	rep2
1_17	1	17	14	0.00236202	1.3128	2.40584	myc	rep2
1_18	1	18	55	0.0039636	1.49799	1.89107	myc	rep2
1_19	1	19	60	0.00469069	1.70784	1.81713	myc	rep2
1_2	1	2	26	0.00294031	1.65212	2.42757	myc	rep2
1_20	1	20	43	0.00273313	1.23832	2.35358	myc	rep2
1_21	1	21	60	0.00399001	1.48054	1.92016	myc	rep2
1_22	1	22	49	0.00292163	1.34801	2.14378	myc	rep2
1_23	1	23	24	0.0024307	1.13256	2.24138	myc	rep2
1_24	1	24	58	0.00380999	1.61314	2.0019	myc	rep2
1_25	1	25	34	0.00298532	1.50778	2.48204	myc	rep2
1_26	1	26	59	0.00458706	1.52633	1.67458	myc	rep2
1_27	1	27	18	0.002337	1.47944	2.61071	myc	rep2
1_28	1	28	33	0.00333974	1.79495	2.26295	myc	rep2
1_29	1	29	21	0.00223614	1.07528	2.1008	myc	rep2
1_3	1	3	49	0.00417953	1.78225	1.92725	myc	rep2
1_4	1	4	38	0.00311602	1.33733	2.10957	myc	rep2
1_5	1	5	44	0.00354852	1.53827	2.18023	myc	rep2
1_6	1	6	28	0.00225957	1.05963	2.15243	myc	rep2
1_7	1	7	30	0.00300629	1.28161	2.07943	myc	rep2
1_8	1	8	53	0.00412932	1.43981	1.92177	myc	rep2
1_9	1	9	19	0.00313395	1.93403	2.5166	myc	rep2
2_1	2	1	33	0.00389642	1.78464	2.36691	myc	rep2
2_10	2	10	67	0.0045266	1.58161	1.99899	myc	rep2
2_11	2	11	30	0.00345184	1.75889	2.61044	myc	rep2
2_12	2	12	17	0.0024989	1.53816	2.46565	myc	rep2
2_13	2	13	23	0.00341465	1.92579	2.62569	myc	rep2
2_14	2	14	34	0.00368279	1.48293	2.26672	myc	rep2
2_15	2	15	29	0.00272743	1.33714	2.46431	myc	rep2
2_16	2	16	22	0.00271859	1.6543	2.76554	myc	rep2
2_17	2	17	35	0.0057177	1.96735	1.98382	myc	rep2
2_18	2	18	29	0.00318619	1.56296	2.46228	myc	rep2
2_19	2	19	44	0.00370901	1.56227	2.35695	myc	rep2
2_2	2	2	57	0.00449181	1.58441	2.13906	myc	rep2
2_20	2	20	31	0.00437216	1.80778	2.34971	myc	rep2
2_21	2	21	42	0.00429327	1.88453	2.4026	myc	rep2
2_22	2	22	26	0.00300938	1.46253	2.42757	myc	rep2
2_23	2	23	23	0.00274829	1.44255	2.59922	myc	rep2
2_24	2	24	36	0.00446923	1.72101	2.33539	myc	rep2
2_25	2	25	31	0.0029864	1.53482	2.50216	myc	rep2
2_26	2	26	29	0.00287439	1.65807	2.71364	myc	rep2
2_27	2	27	27	0.00322209	1.96389	2.94725	myc	rep2
2_28	2	28	28	0.00284193	1.48004	2.41551	myc	rep2
2_29	2	29	40	0.00406205	1.64984	2.27625	myc	rep2
2_3	2	3	17	0.00258983	1.57613	2.59238	myc	rep2
2_30	2	30	18	0.00279841	1.62744	2.73515	myc	rep2
2_31	2	31	14	0.00251277	1.59279	2.82564	myc	rep2
2_32	2	32	68	0.00441468	1.51244	2.04379	myc	rep2
2_33	2	33	23	0.0032383	1.72014	2.64725	myc	rep2
2_34	2	34	34	0.00371917	1.4957	2.14169	myc	rep2
2_4	2	4	34	0.00307613	1.3735	2.4121	myc	rep2
2_5	2	5	47	0.00375675	1.53097	2.23791	myc	rep2
2_6	2	6	34	0.00246108	1.01934	2.16384	myc	rep2
2_7	2	7	38	0.0050454	2.03781	2.1573	myc	rep2
2_8	2	8	30	0.00356931	1.65757	2.35315	myc	rep2
2_9	2	9	37	0.00554683	2.17789	2.02407	myc	rep2
1_1	1	1	30	0.00302996	1.55703	2.51365	myc	rep3
1_10	1	10	34	0.00328572	1.69487	2.41977	myc	rep3
1_11	1	11	51	0.00332578	1.37108	2.32342	myc	rep3
1_12	1	12	19	0.00345315	1.80555	2.53254	myc	rep3
1_13	1	13	30	0.0033087	1.54607	2.26676	myc	rep3
1_14	1	14	73	0.00288844	1.22669	2.20337	myc	rep3
1_15	1	15	19	0.00311054	1.98407	2.51867	myc	rep3
1_16	1	16	65	0.00434932	1.6133	2.20173	myc	rep3
1_17	1	17	20	0.00263249	1.58441	2.63	myc	rep3
1_18	1	18	36	0.00368878	1.45824	2.18003	myc	rep3
1_19	1	19	24	0.00338248	1.6651	2.4486	myc	rep3
1_2	1	2	41	0.00335891	1.57496	2.49759	myc	rep3
1_20	1	20	21	0.00240286	1.41898	2.45921	myc	rep3
1_21	1	21	54	0.00536358	1.87912	1.83966	myc	rep3
1_22	1	22	36	0.00325225	1.44325	2.26607	myc	rep3
1_23	1	23	42	0.00461656	1.8686	2.21393	myc	rep3
1_3	1	3	54	0.00363583	1.5742	2.22255	myc	rep3
1_4	1	4	51	0.00466766	1.68359	2.05867	myc	rep3
1_5	1	5	15	0.00295676	1.75185	2.63815	myc	rep3
1_6	1	6	43	0.00412001	1.48588	1.95429	myc	rep3
1_7	1	7	28	0.00267765	1.18118	2.29007	myc	rep3
1_8	1	8	18	0.00293579	1.91303	2.76457	myc	rep3
1_9	1	9	49	0.00349978	1.55902	2.23796	myc	rep3
1_1	1	1	44	0.0046962	1.89409	3.61565	V5	rep1
1_10	1	10	51	0.0034646	1.64194	3.11942	V5	rep1
1_11	1	11	21	0.00363755	1.39775	2.56256	V5	rep1
1_12	1	12	50	0.00337954	1.32832	2.57113	V5	rep1
1_13	1	13	55	0.00498897	1.56072	2.13706	V5	rep1
1_14	1	14	56	0.00356298	1.44127	2.73401	V5	rep1
1_15	1	15	21	0.00360401	2.18855	3.45766	V5	rep1
1_2	1	2	40	0.00484132	1.81855	2.56652	V5	rep1
1_3	1	3	16	0.00357671	1.5448	2.79099	V5	rep1
1_4	1	4	40	0.00459792	1.85288	2.53972	V5	rep1
1_5	1	5	26	0.00304228	1.45937	2.72498	V5	rep1
1_6	1	6	42	0.00475119	1.8183	2.6004	V5	rep1
1_7	1	7	25	0.00366102	1.48583	2.53308	V5	rep1
1_8	1	8	21	0.00362106	1.91247	3.3288	V5	rep1
1_9	1	9	41	0.00418749	1.84032	2.6933	V5	rep1
2_1	2	1	49	0.00409597	1.75135	2.49221	V5	rep1
2_10	2	10	31	0.00311144	1.32659	2.41909	V5	rep1
2_11	2	11	45	0.00429281	1.53329	2.04987	V5	rep1
2_12	2	12	55	0.0045347	1.70967	2.29732	V5	rep1
2_13	2	13	26	0.00380717	1.73112	2.3919	V5	rep1
2_14	2	14	10	0.00271891	1.6337	2.72932	V5	rep1
2_15	2	15	33	0.00435091	1.51186	2.13827	V5	rep1
2_2	2	2	44	0.00390874	2.11548	2.92334	V5	rep1
2_3	2	3	18	0.00319204	1.7096	2.79907	V5	rep1
2_4	2	4	29	0.00367978	1.67183	2.27954	V5	rep1
2_5	2	5	25	0.00305135	1.36142	2.3767	V5	rep1
2_6	2	6	35	0.00370798	1.4543	2.35911	V5	rep1
2_7	2	7	30	0.00353341	1.3888	2.38595	V5	rep1
2_8	2	8	43	0.00516567	2.02794	1.95794	V5	rep1
2_9	2	9	38	0.00340978	1.62394	2.70983	V5	rep1
3_1	3	1	45	0.00370072	1.69056	2.25069	V5	rep1
3_10	3	10	38	0.00374023	1.59399	2.31364	V5	rep1
3_11	3	11	52	0.00424666	1.67627	2.14249	V5	rep1
3_12	3	12	24	0.00255376	1.32817	2.32033	V5	rep1
3_13	3	13	56	0.00520402	1.90548	1.77288	V5	rep1
3_14	3	14	27	0.00306903	1.34142	1.92438	V5	rep1
3_2	3	2	32	0.00297139	1.21618	1.97103	V5	rep1
3_3	3	3	29	0.00257865	1.39015	2.27974	V5	rep1
3_4	3	4	33	0.00331526	1.79424	2.97674	V5	rep1
3_5	3	5	22	0.00236706	1.24886	2.36767	V5	rep1
3_6	3	6	49	0.00415532	1.75519	2.01897	V5	rep1
3_7	3	7	57	0.00303816	1.52346	2.28902	V5	rep1
3_8	3	8	17	0.00237454	1.42148	2.33728	V5	rep1
3_9	3	9	46	0.00361496	1.6908	2.09968	V5	rep1
1_1	1	1	36	0.00376025	1.53681	2.55459	V5	rep2
1_10	1	10	52	0.00578351	1.6537	1.90797	V5	rep2
1_11	1	11	32	0.00362579	1.5404	2.49343	V5	rep2
1_12	1	12	39	0.00393919	1.50677	2.34382	V5	rep2
1_13	1	13	61	0.0047787	1.34256	1.89505	V5	rep2
1_14	1	14	39	0.00361976	1.34005	2.16077	V5	rep2
1_15	1	15	16	0.00304605	1.96658	3.01294	V5	rep2
1_16	1	16	49	0.00384069	1.61794	2.55013	V5	rep2
1_17	1	17	37	0.00335954	1.52351	2.58442	V5	rep2
1_18	1	18	28	0.00276779	1.32411	2.72058	V5	rep2
1_19	1	19	17	0.00226653	1.45462	2.91242	V5	rep2
1_2	1	2	33	0.00338373	1.55845	2.64491	V5	rep2
1_20	1	20	51	0.00469533	1.46106	2.01556	V5	rep2
1_21	1	21	56	0.00463543	1.49597	2.22583	V5	rep2
1_22	1	22	39	0.00449897	1.8718	2.44883	V5	rep2
1_3	1	3	51	0.00542878	1.7524	2.10268	V5	rep2
1_4	1	4	58	0.00568751	1.70056	1.96173	V5	rep2
1_5	1	5	40	0.0043326	1.50871	2.14615	V5	rep2
1_6	1	6	12	0.00232262	1.35555	2.72917	V5	rep2
1_7	1	7	42	0.00331515	1.33208	2.7538	V5	rep2
1_8	1	8	25	0.00247022	1.1835	2.60247	V5	rep2
1_9	1	9	38	0.00371186	1.91457	2.92611	V5	rep2
2_1	2	1	50	0.00498985	1.65107	2.09249	V5	rep2
2_10	2	10	61	0.00542468	1.57556	1.88852	V5	rep2
2_11	2	11	18	0.00264479	1.68743	2.82323	V5	rep2
2_12	2	12	72	0.00507313	1.60332	1.95876	V5	rep2
2_13	2	13	28	0.00373766	1.57351	2.47273	V5	rep2
2_14	2	14	62	0.00522327	1.56548	1.92347	V5	rep2
2_15	2	15	43	0.00559	1.65456	1.94178	V5	rep2
2_16	2	16	21	0.0045233	2.14552	2.69424	V5	rep2
2_17	2	17	21	0.00310905	1.74425	2.87269	V5	rep2
2_18	2	18	33	0.00326301	1.42757	2.45949	V5	rep2
2_19	2	19	54	0.00560508	1.74263	1.88759	V5	rep2
2_2	2	2	17	0.00285736	1.71627	2.73153	V5	rep2
2_20	2	20	27	0.00347708	1.57789	2.55129	V5	rep2
2_21	2	21	43	0.00255105	1.00196	2.56836	V5	rep2
2_22	2	22	25	0.0044851	1.87782	2.23479	V5	rep2
2_3	2	3	35	0.00290032	1.34432	2.63559	V5	rep2
2_4	2	4	14	0.00225737	0.933042	2.21557	V5	rep2
2_5	2	5	39	0.00309795	1.47818	2.69478	V5	rep2
2_6	2	6	31	0.00395588	1.61167	2.36577	V5	rep2
2_7	2	7	15	0.00266577	1.40524	2.49557	V5	rep2
2_8	2	8	27	0.00322718	1.68134	2.82438	V5	rep2
2_9	2	9	74	0.00436472	1.43818	2.08557	V5	rep2
3_1	3	1	57	0.00373023	1.51337	2.15488	V5	rep2
3_10	3	10	37	0.00295314	1.52668	2.41444	V5	rep2
3_11	3	11	28	0.00236886	1.20172	2.18604	V5	rep2
3_12	3	12	32	0.00585693	2.46354	1.94614	V5	rep2
3_13	3	13	29	0.00368578	1.9365	2.56518	V5	rep2
3_14	3	14	48	0.00303692	1.55556	2.51801	V5	rep2
3_15	3	15	34	0.00550308	1.75839	1.78445	V5	rep2
3_16	3	16	43	0.00532654	2.07516	1.95185	V5	rep2
3_17	3	17	40	0.00497056	1.43683	1.61267	V5	rep2
3_18	3	18	47	0.00450257	1.57692	1.92898	V5	rep2
3_19	3	19	45	0.0032219	1.55833	2.36962	V5	rep2
3_2	3	2	39	0.00294064	1.40505	2.42575	V5	rep2
3_20	3	20	22	0.00304479	1.61695	2.45875	V5	rep2
3_21	3	21	41	0.00508843	1.85492	1.92762	V5	rep2
3_22	3	22	31	0.00291443	1.68171	2.55273	V5	rep2
3_23	3	23	36	0.00356136	1.62549	2.31923	V5	rep2
3_24	3	24	47	0.00426799	1.58941	2.12813	V5	rep2
3_25	3	25	37	0.00334911	1.62818	2.45739	V5	rep2
3_26	3	26	53	0.00551474	1.62294	2.00202	V5	rep2
3_27	3	27	19	0.002275	1.17673	2.3496	V5	rep2
3_28	3	28	34	0.00400904	1.60685	2.05847	V5	rep2
3_3	3	3	30	0.00323589	1.86843	2.5184	V5	rep2
3_4	3	4	66	0.00534879	1.60824	1.75194	V5	rep2
3_5	3	5	26	0.00230138	1.07027	2.23478	V5	rep2
3_6	3	6	12	0.00197856	0.666039	2.01067	V5	rep2
3_7	3	7	18	0.0026982	2.10864	2.98387	V5	rep2
3_8	3	8	22	0.00286278	1.44571	2.4803	V5	rep2
3_9	3	9	31	0.00335865	1.6783	2.47879	V5	rep2
1_1	1	1	67	0.004512	1.53151	1.91992	V5	rep3
1_10	1	10	54	0.0058196	1.72612	1.77973	V5	rep3
1_11	1	11	29	0.00273737	1.28817	2.36732	V5	rep3
1_12	1	12	31	0.00313862	1.51361	2.3511	V5	rep3
1_13	1	13	27	0.00274133	1.33751	2.39611	V5	rep3
1_14	1	14	34	0.00440025	1.94133	2.38596	V5	rep3
1_15	1	15	20	0.00280402	1.17775	2.24985	V5	rep3
1_16	1	16	42	0.00489827	1.79846	2.05681	V5	rep3
1_17	1	17	18	0.0027526	1.35816	2.44035	V5	rep3
1_18	1	18	20	0.0030381	1.76046	2.49382	V5	rep3
1_19	1	19	24	0.00384471	1.66412	2.29365	V5	rep3
1_2	1	2	22	0.00301744	1.47078	2.46085	V5	rep3
1_20	1	20	29	0.00290812	1.56944	2.45259	V5	rep3
1_21	1	21	42	0.00444269	1.68864	2.04456	V5	rep3
1_22	1	22	32	0.00284628	1.24992	2.21559	V5	rep3
1_3	1	3	26	0.00345375	1.64941	2.3739	V5	rep3
1_4	1	4	34	0.00338065	1.28686	2.0589	V5	rep3
1_5	1	5	20	0.00262991	1.3133	2.35048	V5	rep3
1_6	1	6	48	0.00465623	1.60739	2.0392	V5	rep3
1_7	1	7	15	0.00264368	1.87939	2.80197	V5	rep3
1_8	1	8	13	0.00284321	1.30003	2.31165	V5	rep3
1_9	1	9	32	0.00335719	1.61669	2.2744	V5	rep3
2_1	2	1	52	0.00432822	1.71667	1.92392	V5	rep3
2_10	2	10	45	0.00314131	1.64492	2.05356	V5	rep3
2_11	2	11	24	0.00264184	1.49883	2.20502	V5	rep3
2_12	2	12	17	0.00269303	1.58924	2.20588	V5	rep3
2_13	2	13	19	0.00221779	1.33671	2.13977	V5	rep3
2_14	2	14	30	0.00307847	1.50265	2.19152	V5	rep3
2_15	2	15	19	0.00243682	1.36204	2.28598	V5	rep3
2_16	2	16	39	0.0033221	1.49022	2.01913	V5	rep3
2_17	2	17	24	0.00285521	1.64309	2.21596	V5	rep3
2_18	2	18	26	0.00254101	1.38218	2.19218	V5	rep3
2_19	2	19	39	0.00242974	1.14986	2.13634	V5	rep3
2_2	2	2	53	0.00339077	1.47657	1.78354	V5	rep3
2_20	2	20	23	0.00259428	1.46348	2.16948	V5	rep3
2_21	2	21	75	0.00513466	1.76891	1.59668	V5	rep3
2_22	2	22	39	0.00261416	1.44719	2.11448	V5	rep3
2_23	2	23	29	0.00266756	1.27198	2.02711	V5	rep3
2_24	2	24	31	0.00249772	1.33113	2.13968	V5	rep3
2_25	2	25	49	0.00368941	1.45555	1.89791	V5	rep3
2_26	2	26	52	0.00404872	1.62255	1.82941	V5	rep3
2_27	2	27	22	0.00244236	1.35662	2.07125	V5	rep3
2_28	2	28	14	0.00217348	0.935557	1.97932	V5	rep3
2_29	2	29	51	0.00383735	1.47717	1.9071	V5	rep3
2_3	2	3	32	0.00285644	1.23232	1.97135	V5	rep3
2_30	2	30	62	0.00333639	1.34287	1.79733	V5	rep3
2_4	2	4	61	0.0032501	1.51765	2.02393	V5	rep3
2_5	2	5	73	0.00433357	1.51303	1.67049	V5	rep3
2_6	2	6	20	0.0021025	0.8503	1.8124	V5	rep3
2_7	2	7	43	0.00306866	1.48424	1.99783	V5	rep3
2_8	2	8	79	0.00353086	1.64755	2.16721	V5	rep3
2_9	2	9	55	0.0040003	1.54472	1.71001	V5	rep3

## Sheet: G3BP1
identifier	ImageNumber.x	ObjectNumber.x	Children_foci_high_Count	tag	rep
1_1	1	1	16	parental	rep1
1_10	1	10	25	parental	rep1
1_11	1	11	23	parental	rep1
1_12	1	12	16	parental	rep1
1_13	1	13	24	parental	rep1
1_14	1	14	22	parental	rep1
1_15	1	15	32	parental	rep1
1_16	1	16	43	parental	rep1
1_17	1	17	17	parental	rep1
1_18	1	18	49	parental	rep1
1_19	1	19	26	parental	rep1
1_2	1	2	21	parental	rep1
1_20	1	20	29	parental	rep1
1_21	1	21	29	parental	rep1
1_22	1	22	16	parental	rep1
1_3	1	3	35	parental	rep1
1_4	1	4	26	parental	rep1
1_5	1	5	22	parental	rep1
1_6	1	6	16	parental	rep1
1_7	1	7	13	parental	rep1
1_8	1	8	46	parental	rep1
1_9	1	9	26	parental	rep1
2_1	2	1	30	parental	rep1
2_10	2	10	26	parental	rep1
2_11	2	11	22	parental	rep1
2_12	2	12	36	parental	rep1
2_13	2	13	22	parental	rep1
2_14	2	14	21	parental	rep1
2_15	2	15	40	parental	rep1
2_16	2	16	22	parental	rep1
2_17	2	17	22	parental	rep1
2_18	2	18	15	parental	rep1
2_19	2	19	19	parental	rep1
2_2	2	2	21	parental	rep1
2_20	2	20	29	parental	rep1
2_21	2	21	15	parental	rep1
2_3	2	3	20	parental	rep1
2_4	2	4	20	parental	rep1
2_5	2	5	43	parental	rep1
2_6	2	6	20	parental	rep1
2_7	2	7	25	parental	rep1
2_8	2	8	17	parental	rep1
2_9	2	9	20	parental	rep1
1_1	1	1	19	parental	rep2
1_10	1	10	22	parental	rep2
1_11	1	11	21	parental	rep2
1_12	1	12	33	parental	rep2
1_13	1	13	24	parental	rep2
1_14	1	14	37	parental	rep2
1_15	1	15	30	parental	rep2
1_16	1	16	33	parental	rep2
1_17	1	17	18	parental	rep2
1_18	1	18	36	parental	rep2
1_2	1	2	38	parental	rep2
1_3	1	3	23	parental	rep2
1_4	1	4	35	parental	rep2
1_5	1	5	38	parental	rep2
1_6	1	6	37	parental	rep2
1_7	1	7	21	parental	rep2
1_8	1	8	31	parental	rep2
1_9	1	9	36	parental	rep2
2_1	2	1	32	parental	rep2
2_10	2	10	22	parental	rep2
2_11	2	11	43	parental	rep2
2_12	2	12	61	parental	rep2
2_13	2	13	30	parental	rep2
2_14	2	14	24	parental	rep2
2_15	2	15	45	parental	rep2
2_16	2	16	35	parental	rep2
2_17	2	17	54	parental	rep2
2_18	2	18	33	parental	rep2
2_19	2	19	25	parental	rep2
2_2	2	2	36	parental	rep2
2_20	2	20	50	parental	rep2
2_21	2	21	34	parental	rep2
2_22	2	22	38	parental	rep2
2_23	2	23	38	parental	rep2
2_24	2	24	31	parental	rep2
2_3	2	3	34	parental	rep2
2_4	2	4	45	parental	rep2
2_5	2	5	30	parental	rep2
2_6	2	6	22	parental	rep2
2_7	2	7	18	parental	rep2
2_8	2	8	32	parental	rep2
2_9	2	9	44	parental	rep2
1_1	1	1	34	parental	rep3
1_10	1	10	26	parental	rep3
1_11	1	11	24	parental	rep3
1_12	1	12	21	parental	rep3
1_13	1	13	14	parental	rep3
1_14	1	14	14	parental	rep3
1_15	1	15	35	parental	rep3
1_16	1	16	23	parental	rep3
1_17	1	17	37	parental	rep3
1_18	1	18	19	parental	rep3
1_19	1	19	20	parental	rep3
1_2	1	2	56	parental	rep3
1_20	1	20	18	parental	rep3
1_21	1	21	24	parental	rep3
1_22	1	22	34	parental	rep3
1_23	1	23	16	parental	rep3
1_24	1	24	25	parental	rep3
1_25	1	25	28	parental	rep3
1_26	1	26	28	parental	rep3
1_27	1	27	23	parental	rep3
1_28	1	28	49	parental	rep3
1_29	1	29	22	parental	rep3
1_3	1	3	33	parental	rep3
1_30	1	30	18	parental	rep3
1_4	1	4	23	parental	rep3
1_5	1	5	21	parental	rep3
1_6	1	6	21	parental	rep3
1_7	1	7	19	parental	rep3
1_8	1	8	41	parental	rep3
1_9	1	9	40	parental	rep3
1_1	1	1	15	EGFP	rep1
1_10	1	10	22	EGFP	rep1
1_11	1	11	23	EGFP	rep1
1_12	1	12	46	EGFP	rep1
1_13	1	13	25	EGFP	rep1
1_14	1	14	30	EGFP	rep1
1_15	1	15	26	EGFP	rep1
1_16	1	16	35	EGFP	rep1
1_2	1	2	31	EGFP	rep1
1_3	1	3	27	EGFP	rep1
1_4	1	4	24	EGFP	rep1
1_5	1	5	23	EGFP	rep1
1_6	1	6	29	EGFP	rep1
1_7	1	7	38	EGFP	rep1
1_8	1	8	22	EGFP	rep1
1_9	1	9	31	EGFP	rep1
2_1	2	1	26	EGFP	rep1
2_10	2	10	32	EGFP	rep1
2_11	2	11	37	EGFP	rep1
2_12	2	12	36	EGFP	rep1
2_13	2	13	19	EGFP	rep1
2_14	2	14	32	EGFP	rep1
2_15	2	15	43	EGFP	rep1
2_16	2	16	35	EGFP	rep1
2_17	2	17	29	EGFP	rep1
2_18	2	18	13	EGFP	rep1
2_19	2	19	15	EGFP	rep1
2_2	2	2	34	EGFP	rep1
2_20	2	20	12	EGFP	rep1
2_21	2	21	27	EGFP	rep1
2_22	2	22	19	EGFP	rep1
2_23	2	23	42	EGFP	rep1
2_24	2	24	26	EGFP	rep1
2_25	2	25	54	EGFP	rep1
2_26	2	26	26	EGFP	rep1
2_3	2	3	18	EGFP	rep1
2_4	2	4	19	EGFP	rep1
2_5	2	5	19	EGFP	rep1
2_6	2	6	19	EGFP	rep1
2_7	2	7	21	EGFP	rep1
2_8	2	8	50	EGFP	rep1
2_9	2	9	48	EGFP	rep1
3_1	3	1	29	EGFP	rep1
3_10	3	10	27	EGFP	rep1
3_11	3	11	23	EGFP	rep1
3_12	3	12	31	EGFP	rep1
3_13	3	13	38	EGFP	rep1
3_14	3	14	46	EGFP	rep1
3_15	3	15	15	EGFP	rep1
3_16	3	16	20	EGFP	rep1
3_17	3	17	35	EGFP	rep1
3_18	3	18	31	EGFP	rep1
3_19	3	19	26	EGFP	rep1
3_2	3	2	19	EGFP	rep1
3_20	3	20	13	EGFP	rep1
3_21	3	21	33	EGFP	rep1
3_22	3	22	26	EGFP	rep1
3_23	3	23	18	EGFP	rep1
3_3	3	3	51	EGFP	rep1
3_4	3	4	15	EGFP	rep1
3_5	3	5	20	EGFP	rep1
3_6	3	6	43	EGFP	rep1
3_7	3	7	28	EGFP	rep1
3_8	3	8	28	EGFP	rep1
3_9	3	9	24	EGFP	rep1
4_1	4	1	24	EGFP	rep1
4_10	4	10	27	EGFP	rep1
4_11	4	11	17	EGFP	rep1
4_12	4	12	18	EGFP	rep1
4_13	4	13	31	EGFP	rep1
4_14	4	14	45	EGFP	rep1
4_15	4	15	30	EGFP	rep1
4_16	4	16	15	EGFP	rep1
4_17	4	17	24	EGFP	rep1
4_18	4	18	36	EGFP	rep1
4_19	4	19	39	EGFP	rep1
4_2	4	2	26	EGFP	rep1
4_20	4	20	32	EGFP	rep1
4_21	4	21	18	EGFP	rep1
4_22	4	22	34	EGFP	rep1
4_23	4	23	20	EGFP	rep1
4_3	4	3	33	EGFP	rep1
4_4	4	4	17	EGFP	rep1
4_5	4	5	29	EGFP	rep1
4_6	4	6	15	EGFP	rep1
4_7	4	7	21	EGFP	rep1
4_8	4	8	43	EGFP	rep1
4_9	4	9	31	EGFP	rep1
5_1	5	1	43	EGFP	rep1
5_10	5	10	19	EGFP	rep1
5_11	5	11	17	EGFP	rep1
5_12	5	12	24	EGFP	rep1
5_13	5	13	25	EGFP	rep1
5_14	5	14	39	EGFP	rep1
5_15	5	15	30	EGFP	rep1
5_16	5	16	31	EGFP	rep1
5_17	5	17	34	EGFP	rep1
5_18	5	18	30	EGFP	rep1
5_19	5	19	33	EGFP	rep1
5_2	5	2	53	EGFP	rep1
5_3	5	3	31	EGFP	rep1
5_4	5	4	29	EGFP	rep1
5_5	5	5	29	EGFP	rep1
5_6	5	6	40	EGFP	rep1
5_7	5	7	34	EGFP	rep1
5_8	5	8	38	EGFP	rep1
5_9	5	9	51	EGFP	rep1
1_1	1	1	36	EGFP	rep2
1_10	1	10	47	EGFP	rep2
1_11	1	11	26	EGFP	rep2
1_12	1	12	21	EGFP	rep2
1_13	1	13	36	EGFP	rep2
1_14	1	14	30	EGFP	rep2
1_15	1	15	24	EGFP	rep2
1_16	1	16	23	EGFP	rep2
1_2	1	2	27	EGFP	rep2
1_3	1	3	27	EGFP	rep2
1_4	1	4	56	EGFP	rep2
1_5	1	5	20	EGFP	rep2
1_6	1	6	8	EGFP	rep2
1_7	1	7	29	EGFP	rep2
1_8	1	8	23	EGFP	rep2
1_9	1	9	64	EGFP	rep2
2_1	2	1	44	EGFP	rep2
2_10	2	10	18	EGFP	rep2
2_11	2	11	29	EGFP	rep2
2_12	2	12	42	EGFP	rep2
2_13	2	13	34	EGFP	rep2
2_14	2	14	29	EGFP	rep2
2_15	2	15	19	EGFP	rep2
2_16	2	16	31	EGFP	rep2
2_17	2	17	54	EGFP	rep2
2_2	2	2	37	EGFP	rep2
2_3	2	3	30	EGFP	rep2
2_4	2	4	20	EGFP	rep2
2_5	2	5	45	EGFP	rep2
2_6	2	6	31	EGFP	rep2
2_7	2	7	49	EGFP	rep2
2_8	2	8	23	EGFP	rep2
2_9	2	9	38	EGFP	rep2
1_1	1	1	59	EGFP	rep3
1_10	1	10	52	EGFP	rep3
1_11	1	11	60	EGFP	rep3
1_12	1	12	25	EGFP	rep3
1_13	1	13	27	EGFP	rep3
1_14	1	14	44	EGFP	rep3
1_15	1	15	35	EGFP	rep3
1_2	1	2	38	EGFP	rep3
1_3	1	3	35	EGFP	rep3
1_4	1	4	24	EGFP	rep3
1_5	1	5	41	EGFP	rep3
1_6	1	6	55	EGFP	rep3
1_7	1	7	26	EGFP	rep3
1_8	1	8	25	EGFP	rep3
1_9	1	9	22	EGFP	rep3
2_1	2	1	53	EGFP	rep3
2_10	2	10	18	EGFP	rep3
2_11	2	11	31	EGFP	rep3
2_12	2	12	20	EGFP	rep3
2_13	2	13	15	EGFP	rep3
2_14	2	14	19	EGFP	rep3
2_15	2	15	21	EGFP	rep3
2_16	2	16	17	EGFP	rep3
2_17	2	17	27	EGFP	rep3
2_18	2	18	24	EGFP	rep3
2_19	2	19	13	EGFP	rep3
2_2	2	2	36	EGFP	rep3
2_20	2	20	14	EGFP	rep3
2_21	2	21	21	EGFP	rep3
2_3	2	3	17	EGFP	rep3
2_4	2	4	34	EGFP	rep3
2_5	2	5	18	EGFP	rep3
2_6	2	6	11	EGFP	rep3
2_7	2	7	20	EGFP	rep3
2_8	2	8	41	EGFP	rep3
2_9	2	9	22	EGFP	rep3
1_1	1	1	28	mCherry	rep1
1_2	1	2	31	mCherry	rep1
1_3	1	3	26	mCherry	rep1
1_4	1	4	38	mCherry	rep1
1_5	1	5	42	mCherry	rep1
1_6	1	6	37	mCherry	rep1
1_7	1	7	64	mCherry	rep1
1_8	1	8	47	mCherry	rep1
1_9	1	9	28	mCherry	rep1
2_1	2	1	48	mCherry	rep1
2_10	2	10	38	mCherry	rep1
2_11	2	11	41	mCherry	rep1
2_12	2	12	36	mCherry	rep1
2_2	2	2	48	mCherry	rep1
2_3	2	3	17	mCherry	rep1
2_4	2	4	24	mCherry	rep1
2_5	2	5	33	mCherry	rep1
2_6	2	6	37	mCherry	rep1
2_7	2	7	46	mCherry	rep1
2_8	2	8	42	mCherry	rep1
2_9	2	9	33	mCherry	rep1
3_1	3	1	44	mCherry	rep1
3_2	3	2	56	mCherry	rep1
3_3	3	3	59	mCherry	rep1
3_4	3	4	32	mCherry	rep1
3_5	3	5	34	mCherry	rep1
3_6	3	6	29	mCherry	rep1
4_1	4	1	24	mCherry	rep1
4_10	4	10	34	mCherry	rep1
4_11	4	11	42	mCherry	rep1
4_12	4	12	26	mCherry	rep1
4_13	4	13	38	mCherry	rep1
4_14	4	14	31	mCherry	rep1
4_2	4	2	24	mCherry	rep1
4_3	4	3	52	mCherry	rep1
4_4	4	4	42	mCherry	rep1
4_5	4	5	27	mCherry	rep1
4_6	4	6	66	mCherry	rep1
4_7	4	7	35	mCherry	rep1
4_8	4	8	29	mCherry	rep1
4_9	4	9	28	mCherry	rep1
5_1	5	1	36	mCherry	rep1
5_2	5	2	53	mCherry	rep1
5_3	5	3	52	mCherry	rep1
5_4	5	4	33	mCherry	rep1
5_5	5	5	32	mCherry	rep1
5_6	5	6	32	mCherry	rep1
1_1	1	1	24	mCherry	rep2
1_10	1	10	45	mCherry	rep2
1_11	1	11	49	mCherry	rep2
1_12	1	12	42	mCherry	rep2
1_13	1	13	21	mCherry	rep2
1_2	1	2	35	mCherry	rep2
1_3	1	3	27	mCherry	rep2
1_4	1	4	29	mCherry	rep2
1_5	1	5	32	mCherry	rep2
1_6	1	6	31	mCherry	rep2
1_7	1	7	25	mCherry	rep2
1_8	1	8	30	mCherry	rep2
1_9	1	9	54	mCherry	rep2
2_1	2	1	46	mCherry	rep2
2_10	2	10	45	mCherry	rep2
2_11	2	11	34	mCherry	rep2
2_12	2	12	33	mCherry	rep2
2_13	2	13	42	mCherry	rep2
2_14	2	14	41	mCherry	rep2
2_15	2	15	28	mCherry	rep2
2_16	2	16	43	mCherry	rep2
2_17	2	17	26	mCherry	rep2
2_18	2	18	40	mCherry	rep2
2_19	2	19	32	mCherry	rep2
2_2	2	2	24	mCherry	rep2
2_20	2	20	22	mCherry	rep2
2_21	2	21	33	mCherry	rep2
2_22	2	22	32	mCherry	rep2
2_3	2	3	39	mCherry	rep2
2_4	2	4	46	mCherry	rep2
2_5	2	5	21	mCherry	rep2
2_6	2	6	37	mCherry	rep2
2_7	2	7	36	mCherry	rep2
2_8	2	8	50	mCherry	rep2
2_9	2	9	30	mCherry	rep2
3_1	3	1	29	mCherry	rep2
3_2	3	2	56	mCherry	rep2
3_3	3	3	75	mCherry	rep2
3_4	3	4	40	mCherry	rep2
3_5	3	5	55	mCherry	rep2
3_6	3	6	24	mCherry	rep2
3_7	3	7	17	mCherry	rep2
3_8	3	8	61	mCherry	rep2
3_9	3	9	51	mCherry	rep2
4_1	4	1	25	mCherry	rep2
4_2	4	2	24	mCherry	rep2
4_3	4	3	41	mCherry	rep2
4_4	4	4	57	mCherry	rep2
4_5	4	5	30	mCherry	rep2
4_6	4	6	24	mCherry	rep2
4_7	4	7	32	mCherry	rep2
4_8	4	8	35	mCherry	rep2
4_9	4	9	29	mCherry	rep2
5_1	5	1	31	mCherry	rep2
5_10	5	10	27	mCherry	rep2
5_11	5	11	32	mCherry	rep2
5_2	5	2	37	mCherry	rep2
5_3	5	3	32	mCherry	rep2
5_4	5	4	44	mCherry	rep2
5_5	5	5	49	mCherry	rep2
5_6	5	6	30	mCherry	rep2
5_7	5	7	25	mCherry	rep2
5_8	5	8	22	mCherry	rep2
5_9	5	9	27	mCherry	rep2
6_1	6	1	20	mCherry	rep2
6_2	6	2	31	mCherry	rep2
6_3	6	3	38	mCherry	rep2
6_4	6	4	34	mCherry	rep2
6_5	6	5	42	mCherry	rep2
6_6	6	6	30	mCherry	rep2
6_7	6	7	36	mCherry	rep2
6_8	6	8	38	mCherry	rep2
1_1	1	1	43	mCherry	rep3
1_10	1	10	39	mCherry	rep3
1_11	1	11	32	mCherry	rep3
1_12	1	12	30	mCherry	rep3
1_13	1	13	37	mCherry	rep3
1_14	1	14	35	mCherry	rep3
1_2	1	2	41	mCherry	rep3
1_3	1	3	38	mCherry	rep3
1_4	1	4	29	mCherry	rep3
1_5	1	5	30	mCherry	rep3
1_6	1	6	38	mCherry	rep3
1_7	1	7	35	mCherry	rep3
1_8	1	8	29	mCherry	rep3
1_9	1	9	28	mCherry	rep3
2_1	2	1	74	mCherry	rep3
2_2	2	2	91	mCherry	rep3
2_3	2	3	67	mCherry	rep3
2_4	2	4	41	mCherry	rep3
2_5	2	5	25	mCherry	rep3
2_6	2	6	22	mCherry	rep3
2_7	2	7	0	mCherry	rep3
2_8	2	8	33	mCherry	rep3
2_9	2	9	50	mCherry	rep3
3_1	3	1	45	mCherry	rep3
3_10	3	10	31	mCherry	rep3
3_11	3	11	26	mCherry	rep3
3_12	3	12	42	mCherry	rep3
3_13	3	13	33	mCherry	rep3
3_14	3	14	20	mCherry	rep3
3_15	3	15	31	mCherry	rep3
3_16	3	16	33	mCherry	rep3
3_2	3	2	59	mCherry	rep3
3_3	3	3	34	mCherry	rep3
3_4	3	4	16	mCherry	rep3
3_5	3	5	16	mCherry	rep3
3_6	3	6	19	mCherry	rep3
3_7	3	7	17	mCherry	rep3
3_8	3	8	24	mCherry	rep3
3_9	3	9	38	mCherry	rep3
1_1	1	1	47	mEGFP	rep1
1_10	1	10	28	mEGFP	rep1
1_11	1	11	36	mEGFP	rep1
1_12	1	12	48	mEGFP	rep1
1_13	1	13	55	mEGFP	rep1
1_14	1	14	39	mEGFP	rep1
1_15	1	15	26	mEGFP	rep1
1_16	1	16	36	mEGFP	rep1
1_2	1	2	46	mEGFP	rep1
1_3	1	3	28	mEGFP	rep1
1_4	1	4	30	mEGFP	rep1
1_5	1	5	53	mEGFP	rep1
1_6	1	6	36	mEGFP	rep1
1_7	1	7	0	mEGFP	rep1
1_8	1	8	37	mEGFP	rep1
1_9	1	9	20	mEGFP	rep1
2_1	2	1	60	mEGFP	rep1
2_2	2	2	37	mEGFP	rep1
2_3	2	3	46	mEGFP	rep1
3_1	3	1	26	mEGFP	rep1
3_10	3	10	40	mEGFP	rep1
3_11	3	11	42	mEGFP	rep1
3_12	3	12	53	mEGFP	rep1
3_2	3	2	48	mEGFP	rep1
3_3	3	3	22	mEGFP	rep1
3_4	3	4	26	mEGFP	rep1
3_5	3	5	32	mEGFP	rep1
3_6	3	6	56	mEGFP	rep1
3_7	3	7	16	mEGFP	rep1
3_8	3	8	38	mEGFP	rep1
3_9	3	9	35	mEGFP	rep1
4_1	4	1	26	mEGFP	rep1
4_10	4	10	18	mEGFP	rep1
4_11	4	11	42	mEGFP	rep1
4_12	4	12	63	mEGFP	rep1
4_13	4	13	30	mEGFP	rep1
4_14	4	14	41	mEGFP	rep1
4_15	4	15	22	mEGFP	rep1
4_2	4	2	25	mEGFP	rep1
4_3	4	3	36	mEGFP	rep1
4_4	4	4	41	mEGFP	rep1
4_5	4	5	32	mEGFP	rep1
4_6	4	6	27	mEGFP	rep1
4_7	4	7	46	mEGFP	rep1
4_8	4	8	57	mEGFP	rep1
4_9	4	9	30	mEGFP	rep1
1_1	1	1	19	mEGFP	rep2
1_10	1	10	48	mEGFP	rep2
1_11	1	11	46	mEGFP	rep2
1_12	1	12	42	mEGFP	rep2
1_13	1	13	63	mEGFP	rep2
1_14	1	14	28	mEGFP	rep2
1_15	1	15	16	mEGFP	rep2
1_16	1	16	46	mEGFP	rep2
1_17	1	17	34	mEGFP	rep2
1_18	1	18	74	mEGFP	rep2
1_19	1	19	35	mEGFP	rep2
1_2	1	2	55	mEGFP	rep2
1_20	1	20	49	mEGFP	rep2
1_3	1	3	40	mEGFP	rep2
1_4	1	4	44	mEGFP	rep2
1_5	1	5	58	mEGFP	rep2
1_6	1	6	22	mEGFP	rep2
1_7	1	7	29	mEGFP	rep2
1_8	1	8	49	mEGFP	rep2
1_9	1	9	55	mEGFP	rep2
2_1	2	1	43	mEGFP	rep2
2_10	2	10	114	mEGFP	rep2
2_11	2	11	18	mEGFP	rep2
2_12	2	12	37	mEGFP	rep2
2_13	2	13	29	mEGFP	rep2
2_14	2	14	0	mEGFP	rep2
2_15	2	15	52	mEGFP	rep2
2_16	2	16	51	mEGFP	rep2
2_17	2	17	30	mEGFP	rep2
2_2	2	2	37	mEGFP	rep2
2_3	2	3	39	mEGFP	rep2
2_4	2	4	69	mEGFP	rep2
2_5	2	5	51	mEGFP	rep2
2_6	2	6	38	mEGFP	rep2
2_7	2	7	41	mEGFP	rep2
2_8	2	8	47	mEGFP	rep2
2_9	2	9	31	mEGFP	rep2
1_1	1	1	27	mEGFP	rep3
1_10	1	10	25	mEGFP	rep3
1_11	1	11	31	mEGFP	rep3
1_2	1	2	25	mEGFP	rep3
1_3	1	3	40	mEGFP	rep3
1_4	1	4	38	mEGFP	rep3
1_5	1	5	39	mEGFP	rep3
1_6	1	6	19	mEGFP	rep3
1_7	1	7	14	mEGFP	rep3
1_8	1	8	15	mEGFP	rep3
1_9	1	9	47	mEGFP	rep3
2_1	2	1	24	mEGFP	rep3
2_10	2	10	60	mEGFP	rep3
2_11	2	11	42	mEGFP	rep3
2_2	2	2	52	mEGFP	rep3
2_3	2	3	63	mEGFP	rep3
2_4	2	4	38	mEGFP	rep3
2_5	2	5	48	mEGFP	rep3
2_6	2	6	59	mEGFP	rep3
2_7	2	7	31	mEGFP	rep3
2_8	2	8	39	mEGFP	rep3
2_9	2	9	52	mEGFP	rep3
1_1	1	1	39	EYFP	rep1
1_10	1	10	21	EYFP	rep1
1_11	1	11	24	EYFP	rep1
1_12	1	12	33	EYFP	rep1
1_13	1	13	26	EYFP	rep1
1_14	1	14	23	EYFP	rep1
1_15	1	15	24	EYFP	rep1
1_16	1	16	40	EYFP	rep1
1_2	1	2	35	EYFP	rep1
1_3	1	3	14	EYFP	rep1
1_4	1	4	30	EYFP	rep1
1_5	1	5	20	EYFP	rep1
1_6	1	6	35	EYFP	rep1
1_7	1	7	24	EYFP	rep1
1_8	1	8	23	EYFP	rep1
1_9	1	9	40	EYFP	rep1
2_1	2	1	28	EYFP	rep1
2_10	2	10	13	EYFP	rep1
2_11	2	11	22	EYFP	rep1
2_12	2	12	31	EYFP	rep1
2_13	2	13	37	EYFP	rep1
2_14	2	14	25	EYFP	rep1
2_15	2	15	36	EYFP	rep1
2_16	2	16	33	EYFP	rep1
2_17	2	17	45	EYFP	rep1
2_18	2	18	24	EYFP	rep1
2_19	2	19	34	EYFP	rep1
2_2	2	2	33	EYFP	rep1
2_20	2	20	28	EYFP	rep1
2_21	2	21	42	EYFP	rep1
2_22	2	22	21	EYFP	rep1
2_23	2	23	20	EYFP	rep1
2_24	2	24	21	EYFP	rep1
2_25	2	25	33	EYFP	rep1
2_3	2	3	27	EYFP	rep1
2_4	2	4	15	EYFP	rep1
2_5	2	5	26	EYFP	rep1
2_6	2	6	75	EYFP	rep1
2_7	2	7	40	EYFP	rep1
2_8	2	8	23	EYFP	rep1
2_9	2	9	81	EYFP	rep1
3_1	3	1	31	EYFP	rep1
3_10	3	10	42	EYFP	rep1
3_11	3	11	25	EYFP	rep1
3_12	3	12	29	EYFP	rep1
3_13	3	13	30	EYFP	rep1
3_14	3	14	20	EYFP	rep1
3_15	3	15	21	EYFP	rep1
3_16	3	16	37	EYFP	rep1
3_17	3	17	28	EYFP	rep1
3_2	3	2	29	EYFP	rep1
3_3	3	3	24	EYFP	rep1
3_4	3	4	43	EYFP	rep1
3_5	3	5	24	EYFP	rep1
3_6	3	6	26	EYFP	rep1
3_7	3	7	67	EYFP	rep1
3_8	3	8	23	EYFP	rep1
3_9	3	9	25	EYFP	rep1
4_1	4	1	25	EYFP	rep1
4_10	4	10	17	EYFP	rep1
4_11	4	11	28	EYFP	rep1
4_12	4	12	38	EYFP	rep1
4_13	4	13	29	EYFP	rep1
4_14	4	14	32	EYFP	rep1
4_15	4	15	34	EYFP	rep1
4_16	4	16	20	EYFP	rep1
4_17	4	17	36	EYFP	rep1
4_18	4	18	28	EYFP	rep1
4_19	4	19	24	EYFP	rep1
4_2	4	2	19	EYFP	rep1
4_20	4	20	36	EYFP	rep1
4_3	4	3	40	EYFP	rep1
4_4	4	4	30	EYFP	rep1
4_5	4	5	47	EYFP	rep1
4_6	4	6	35	EYFP	rep1
4_7	4	7	37	EYFP	rep1
4_8	4	8	34	EYFP	rep1
4_9	4	9	35	EYFP	rep1
1_1	1	1	25	EYFP	rep2
1_10	1	10	38	EYFP	rep2
1_11	1	11	37	EYFP	rep2
1_12	1	12	39	EYFP	rep2
1_13	1	13	24	EYFP	rep2
1_14	1	14	35	EYFP	rep2
1_15	1	15	26	EYFP	rep2
1_16	1	16	47	EYFP	rep2
1_17	1	17	36	EYFP	rep2
1_18	1	18	34	EYFP	rep2
1_19	1	19	30	EYFP	rep2
1_2	1	2	43	EYFP	rep2
1_20	1	20	27	EYFP	rep2
1_21	1	21	46	EYFP	rep2
1_22	1	22	42	EYFP	rep2
1_23	1	23	40	EYFP	rep2
1_24	1	24	34	EYFP	rep2
1_3	1	3	30	EYFP	rep2
1_4	1	4	37	EYFP	rep2
1_5	1	5	52	EYFP	rep2
1_6	1	6	29	EYFP	rep2
1_7	1	7	43	EYFP	rep2
1_8	1	8	31	EYFP	rep2
1_9	1	9	47	EYFP	rep2
2_1	2	1	55	EYFP	rep2
2_10	2	10	0	EYFP	rep2
2_11	2	11	52	EYFP	rep2
2_12	2	12	29	EYFP	rep2
2_2	2	2	49	EYFP	rep2
2_3	2	3	30	EYFP	rep2
2_4	2	4	25	EYFP	rep2
2_5	2	5	22	EYFP	rep2
2_6	2	6	48	EYFP	rep2
2_7	2	7	39	EYFP	rep2
2_8	2	8	59	EYFP	rep2
2_9	2	9	20	EYFP	rep2
1_1	1	1	76	EYFP	rep3
1_10	1	10	49	EYFP	rep3
1_11	1	11	31	EYFP	rep3
1_12	1	12	17	EYFP	rep3
1_13	1	13	35	EYFP	rep3
1_2	1	2	38	EYFP	rep3
1_3	1	3	32	EYFP	rep3
1_4	1	4	73	EYFP	rep3
1_5	1	5	45	EYFP	rep3
1_6	1	6	33	EYFP	rep3
1_7	1	7	31	EYFP	rep3
1_8	1	8	54	EYFP	rep3
1_9	1	9	64	EYFP	rep3
2_1	2	1	34	EYFP	rep3
2_10	2	10	45	EYFP	rep3
2_11	2	11	27	EYFP	rep3
2_12	2	12	23	EYFP	rep3
2_13	2	13	24	EYFP	rep3
2_14	2	14	29	EYFP	rep3
2_15	2	15	37	EYFP	rep3
2_16	2	16	40	EYFP	rep3
2_17	2	17	34	EYFP	rep3
2_2	2	2	49	EYFP	rep3
2_3	2	3	27	EYFP	rep3
2_4	2	4	23	EYFP	rep3
2_5	2	5	53	EYFP	rep3
2_6	2	6	47	EYFP	rep3
2_7	2	7	35	EYFP	rep3
2_8	2	8	37	EYFP	rep3
2_9	2	9	24	EYFP	rep3
1_1	1	1	39	myc	rep1
1_10	1	10	25	myc	rep1
1_11	1	11	11	myc	rep1
1_12	1	12	28	myc	rep1
1_13	1	13	37	myc	rep1
1_14	1	14	27	myc	rep1
1_15	1	15	30	myc	rep1
1_16	1	16	29	myc	rep1
1_17	1	17	41	myc	rep1
1_18	1	18	29	myc	rep1
1_19	1	19	37	myc	rep1
1_2	1	2	18	myc	rep1
1_3	1	3	29	myc	rep1
1_4	1	4	39	myc	rep1
1_5	1	5	22	myc	rep1
1_6	1	6	30	myc	rep1
1_7	1	7	25	myc	rep1
1_8	1	8	20	myc	rep1
1_9	1	9	25	myc	rep1
2_1	2	1	49	myc	rep1
2_10	2	10	26	myc	rep1
2_11	2	11	28	myc	rep1
2_12	2	12	25	myc	rep1
2_13	2	13	23	myc	rep1
2_14	2	14	27	myc	rep1
2_15	2	15	37	myc	rep1
2_16	2	16	45	myc	rep1
2_2	2	2	25	myc	rep1
2_3	2	3	31	myc	rep1
2_4	2	4	31	myc	rep1
2_5	2	5	33	myc	rep1
2_6	2	6	27	myc	rep1
2_7	2	7	41	myc	rep1
2_8	2	8	30	myc	rep1
2_9	2	9	35	myc	rep1
3_1	3	1	45	myc	rep1
3_10	3	10	19	myc	rep1
3_11	3	11	34	myc	rep1
3_12	3	12	32	myc	rep1
3_13	3	13	32	myc	rep1
3_14	3	14	20	myc	rep1
3_15	3	15	25	myc	rep1
3_16	3	16	24	myc	rep1
3_17	3	17	64	myc	rep1
3_2	3	2	29	myc	rep1
3_3	3	3	13	myc	rep1
3_4	3	4	24	myc	rep1
3_5	3	5	40	myc	rep1
3_6	3	6	46	myc	rep1
3_7	3	7	32	myc	rep1
3_8	3	8	29	myc	rep1
3_9	3	9	23	myc	rep1
1_1	1	1	33	myc	rep2
1_10	1	10	42	myc	rep2
1_11	1	11	33	myc	rep2
1_12	1	12	35	myc	rep2
1_13	1	13	24	myc	rep2
1_14	1	14	21	myc	rep2
1_15	1	15	27	myc	rep2
1_16	1	16	22	myc	rep2
1_17	1	17	18	myc	rep2
1_18	1	18	32	myc	rep2
1_19	1	19	28	myc	rep2
1_2	1	2	26	myc	rep2
1_20	1	20	47	myc	rep2
1_21	1	21	36	myc	rep2
1_22	1	22	43	myc	rep2
1_23	1	23	33	myc	rep2
1_24	1	24	39	myc	rep2
1_25	1	25	33	myc	rep2
1_26	1	26	19	myc	rep2
1_27	1	27	24	myc	rep2
1_28	1	28	29	myc	rep2
1_29	1	29	37	myc	rep2
1_3	1	3	23	myc	rep2
1_4	1	4	35	myc	rep2
1_5	1	5	33	myc	rep2
1_6	1	6	42	myc	rep2
1_7	1	7	28	myc	rep2
1_8	1	8	29	myc	rep2
1_9	1	9	17	myc	rep2
2_1	2	1	26	myc	rep2
2_10	2	10	44	myc	rep2
2_11	2	11	23	myc	rep2
2_12	2	12	22	myc	rep2
2_13	2	13	17	myc	rep2
2_14	2	14	24	myc	rep2
2_15	2	15	29	myc	rep2
2_16	2	16	30	myc	rep2
2_17	2	17	19	myc	rep2
2_18	2	18	24	myc	rep2
2_19	2	19	32	myc	rep2
2_2	2	2	32	myc	rep2
2_20	2	20	16	myc	rep2
2_21	2	21	27	myc	rep2
2_22	2	22	26	myc	rep2
2_23	2	23	29	myc	rep2
2_24	2	24	18	myc	rep2
2_25	2	25	30	myc	rep2
2_26	2	26	28	myc	rep2
2_27	2	27	26	myc	rep2
2_28	2	28	32	myc	rep2
2_29	2	29	27	myc	rep2
2_3	2	3	21	myc	rep2
2_30	2	30	22	myc	rep2
2_31	2	31	15	myc	rep2
2_32	2	32	44	myc	rep2
2_33	2	33	20	myc	rep2
2_34	2	34	27	myc	rep2
2_4	2	4	30	myc	rep2
2_5	2	5	34	myc	rep2
2_6	2	6	40	myc	rep2
2_7	2	7	17	myc	rep2
2_8	2	8	20	myc	rep2
2_9	2	9	24	myc	rep2
1_1	1	1	25	myc	rep3
1_10	1	10	35	myc	rep3
1_11	1	11	39	myc	rep3
1_12	1	12	16	myc	rep3
1_13	1	13	22	myc	rep3
1_14	1	14	82	myc	rep3
1_15	1	15	19	myc	rep3
1_16	1	16	38	myc	rep3
1_17	1	17	23	myc	rep3
1_18	1	18	22	myc	rep3
1_19	1	19	20	myc	rep3
1_2	1	2	39	myc	rep3
1_20	1	20	25	myc	rep3
1_21	1	21	29	myc	rep3
1_22	1	22	28	myc	rep3
1_23	1	23	21	myc	rep3
1_3	1	3	36	myc	rep3
1_4	1	4	28	myc	rep3
1_5	1	5	25	myc	rep3
1_6	1	6	26	myc	rep3
1_7	1	7	26	myc	rep3
1_8	1	8	18	myc	rep3
1_9	1	9	41	myc	rep3
1_1	1	1	34	V5	rep1
1_10	1	10	48	V5	rep1
1_11	1	11	20	V5	rep1
1_12	1	12	51	V5	rep1
1_13	1	13	37	V5	rep1
1_14	1	14	44	V5	rep1
1_15	1	15	19	V5	rep1
1_2	1	2	32	V5	rep1
1_3	1	3	13	V5	rep1
1_4	1	4	39	V5	rep1
1_5	1	5	32	V5	rep1
1_6	1	6	32	V5	rep1
1_7	1	7	22	V5	rep1
1_8	1	8	22	V5	rep1
1_9	1	9	35	V5	rep1
2_1	2	1	40	V5	rep1
2_10	2	10	30	V5	rep1
2_11	2	11	28	V5	rep1
2_12	2	12	38	V5	rep1
2_13	2	13	17	V5	rep1
2_14	2	14	22	V5	rep1
2_15	2	15	29	V5	rep1
2_2	2	2	42	V5	rep1
2_3	2	3	28	V5	rep1
2_4	2	4	22	V5	rep1
2_5	2	5	22	V5	rep1
2_6	2	6	34	V5	rep1
2_7	2	7	25	V5	rep1
2_8	2	8	36	V5	rep1
2_9	2	9	35	V5	rep1
3_1	3	1	30	V5	rep1
3_10	3	10	25	V5	rep1
3_11	3	11	38	V5	rep1
3_12	3	12	24	V5	rep1
3_13	3	13	29	V5	rep1
3_14	3	14	18	V5	rep1
3_2	3	2	21	V5	rep1
3_3	3	3	34	V5	rep1
3_4	3	4	25	V5	rep1
3_5	3	5	32	V5	rep1
3_6	3	6	31	V5	rep1
3_7	3	7	56	V5	rep1
3_8	3	8	22	V5	rep1
3_9	3	9	35	V5	rep1
1_1	1	1	29	V5	rep2
1_10	1	10	25	V5	rep2
1_11	1	11	28	V5	rep2
1_12	1	12	32	V5	rep2
1_13	1	13	35	V5	rep2
1_14	1	14	24	V5	rep2
1_15	1	15	20	V5	rep2
1_16	1	16	33	V5	rep2
1_17	1	17	30	V5	rep2
1_18	1	18	35	V5	rep2
1_19	1	19	21	V5	rep2
1_2	1	2	35	V5	rep2
1_20	1	20	20	V5	rep2
1_21	1	21	23	V5	rep2
1_22	1	22	26	V5	rep2
1_3	1	3	29	V5	rep2
1_4	1	4	31	V5	rep2
1_5	1	5	27	V5	rep2
1_6	1	6	29	V5	rep2
1_7	1	7	43	V5	rep2
1_8	1	8	34	V5	rep2
1_9	1	9	37	V5	rep2
2_1	2	1	24	V5	rep2
2_10	2	10	28	V5	rep2
2_11	2	11	23	V5	rep2
2_12	2	12	34	V5	rep2
2_13	2	13	18	V5	rep2
2_14	2	14	35	V5	rep2
2_15	2	15	19	V5	rep2
2_16	2	16	14	V5	rep2
2_17	2	17	25	V5	rep2
2_18	2	18	31	V5	rep2
2_19	2	19	33	V5	rep2
2_2	2	2	16	V5	rep2
2_20	2	20	26	V5	rep2
2_21	2	21	54	V5	rep2
2_22	2	22	19	V5	rep2
2_3	2	3	46	V5	rep2
2_4	2	4	35	V5	rep2
2_5	2	5	42	V5	rep2
2_6	2	6	20	V5	rep2
2_7	2	7	14	V5	rep2
2_8	2	8	29	V5	rep2
2_9	2	9	51	V5	rep2
3_1	3	1	44	V5	rep2
3_10	3	10	39	V5	rep2
3_11	3	11	40	V5	rep2
3_12	3	12	22	V5	rep2
3_13	3	13	21	V5	rep2
3_14	3	14	47	V5	rep2
3_15	3	15	12	V5	rep2
3_16	3	16	26	V5	rep2
3_17	3	17	15	V5	rep2
3_18	3	18	23	V5	rep2
3_19	3	19	38	V5	rep2
3_2	3	2	34	V5	rep2
3_20	3	20	18	V5	rep2
3_21	3	21	19	V5	rep2
3_22	3	22	29	V5	rep2
3_23	3	23	23	V5	rep2
3_24	3	24	29	V5	rep2
3_25	3	25	31	V5	rep2
3_26	3	26	23	V5	rep2
3_27	3	27	35	V5	rep2
3_28	3	28	17	V5	rep2
3_3	3	3	28	V5	rep2
3_4	3	4	24	V5	rep2
3_5	3	5	31	V5	rep2
3_6	3	6	42	V5	rep2
3_7	3	7	21	V5	rep2
3_8	3	8	24	V5	rep2
3_9	3	9	24	V5	rep2
1_1	1	1	37	V5	rep3
1_10	1	10	22	V5	rep3
1_11	1	11	38	V5	rep3
1_12	1	12	34	V5	rep3
1_13	1	13	28	V5	rep3
1_14	1	14	25	V5	rep3
1_15	1	15	23	V5	rep3
1_16	1	16	21	V5	rep3
1_17	1	17	18	V5	rep3
1_18	1	18	20	V5	rep3
1_19	1	19	19	V5	rep3
1_2	1	2	23	V5	rep3
1_20	1	20	39	V5	rep3
1_21	1	21	24	V5	rep3
1_22	1	22	35	V5	rep3
1_3	1	3	15	V5	rep3
1_4	1	4	26	V5	rep3
1_5	1	5	25	V5	rep3
1_6	1	6	20	V5	rep3
1_7	1	7	16	V5	rep3
1_8	1	8	14	V5	rep3
1_9	1	9	28	V5	rep3
2_1	2	1	23	V5	rep3
2_10	2	10	34	V5	rep3
2_11	2	11	30	V5	rep3
2_12	2	12	14	V5	rep3
2_13	2	13	24	V5	rep3
2_14	2	14	21	V5	rep3
2_15	2	15	32	V5	rep3
2_16	2	16	20	V5	rep3
2_17	2	17	26	V5	rep3
2_18	2	18	30	V5	rep3
2_19	2	19	46	V5	rep3
2_2	2	2	31	V5	rep3
2_20	2	20	34	V5	rep3
2_21	2	21	37	V5	rep3
2_22	2	22	45	V5	rep3
2_23	2	23	21	V5	rep3
2_24	2	24	36	V5	rep3
2_25	2	25	26	V5	rep3
2_26	2	26	26	V5	rep3
2_27	2	27	27	V5	rep3
2_28	2	28	26	V5	rep3
2_29	2	29	26	V5	rep3
2_3	2	3	33	V5	rep3
2_30	2	30	32	V5	rep3
2_4	2	4	48	V5	rep3
2_5	2	5	30	V5	rep3
2_6	2	6	35	V5	rep3
2_7	2	7	29	V5	rep3
2_8	2	8	45	V5	rep3
2_9	2	9	24	V5	rep3
