# Supplementary material for: Fluorescent protein and peptide tags alter condensate formation and dynamics in vivo and in vitro
Source: EMBO Rep. 2025 Nov 20;27(1):89–121. doi: 10.1038/s44319-025-00626-y (PMC12796366; doi:10.1038/s44319-025-00626-y)
Supplement: Supplementary file 8 — Source data Fig. 1 [file 44319_2025_626_MOESM8_ESM.zip › EMBOR-2025-61459V2_SourceDataForFigure1/EMBOR-2025-61459V2_SourceDataForFigure 1B.csv]

ImageNumber.x	ObjectNumber.x	tag	rep	Children_foci_high_Count	Mean_foci_high_AreaShape_Area_um	IEC
1	1	alfa	rep1	42	1.278037008	19.1031747
1	1	alfa	rep1	6	0.729604508	0.736111132
1	1	alfa	rep1	107	0.734686395	4.842679158
1	2	alfa	rep1	59	1.014609915	1.985169433
1	3	alfa	rep1	50	0.585404372	Inf
2	1	alfa	rep1	45	0.819084307	10.39722193
2	1	alfa	rep1	51	0.752075679	2.350490139
2	1	alfa	rep1	52	0.950259573	26.23797977
2	2	alfa	rep1	42	0.601038754	3.023809582
2	2	alfa	rep1	107	0.724651277	15.04049854
2	3	alfa	rep1	38	1.139780628	58.38157686
2	4	alfa	rep1	52	1.206785977	25.14903752
3	1	alfa	rep1	36	0.975387159	3.11111109
3	1	alfa	rep1	45	0.798893993	6.98888882
3	2	alfa	rep1	38	0.77081231	16.95394691
3	2	alfa	rep1	11	0.361360724	5.545454362
3	3	alfa	rep1	48	0.856510953	15.77083277
3	4	alfa	rep1	8	0.557527973	3.375000049
4	1	alfa	rep1	60	0.755415989	9.019444522
4	1	alfa	rep1	24	2.433162205	50.74305566
4	1	alfa	rep1	54	0.806656557	6.691358117
4	2	alfa	rep1	39	0.538202455	5.705128326
4	3	alfa	rep1	48	0.985568354	12.87499958
5	1	alfa	rep1	0	NA	NA
5	1	alfa	rep1	37	0.925306687	Inf
5	1	alfa	rep1	46	1.083857723	Inf
5	2	alfa	rep1	14	0.905614221	15.96428518
5	2	alfa	rep1	46	1.153436496	91.91303992
5	3	alfa	rep1	64	0.95325023	5.751952969
5	4	alfa	rep1	33	1.209541608	3.72979802
5	5	alfa	rep1	43	1.013250667	7.321705487
5	6	alfa	rep1	0	NA	NA
5	7	alfa	rep1	28	1.250750586	7.750000099
6	1	alfa	rep1	53	1.01258924	16.18059332
6	1	alfa	rep1	45	0.530913469	5.168254061
6	1	alfa	rep1	2	0.64012471	0.714285734
6	2	alfa	rep1	80	0.836679132	15.2062501
6	2	alfa	rep1	74	0.916795874	3.756756796
6	2	alfa	rep1	20	1.1630653	30.91666701
6	3	alfa	rep1	69	0.976347296	Inf
6	3	alfa	rep1	9	0.419866745	Inf
7	1	alfa	rep1	51	0.64012471	9.946078061
7	2	alfa	rep1	89	0.670170433	7.581460704
7	3	alfa	rep1	47	1.069144463	31.20212664
7	4	alfa	rep1	62	0.725052807	8.245161218
7	5	alfa	rep1	33	1.191082489	18.85858596
8	1	alfa	rep1	16	2.461124642	53.2812483
8	1	alfa	rep1	73	0.712255422	26.93150584
8	1	alfa	rep1	51	0.566840351	6.274509576
8	2	alfa	rep1	46	1.139745189	24.91304381
8	2	alfa	rep1	4	0.477512385	2.666666733
8	3	alfa	rep1	27	1.248893252	Inf
8	4	alfa	rep1	37	0.978324862	2.725225247
8	5	alfa	rep1	53	0.839603622	13.66037691
9	1	alfa	rep1	33	1.490182793	12.94696933
9	1	alfa	rep1	106	0.585774499	17.47877304
9	2	alfa	rep1	51	0.451650294	14.19607803
9	2	alfa	rep1	31	1.02013631	10.16129004
9	3	alfa	rep1	36	1.081501022	9.961805263
9	3	alfa	rep1	25	1.184850189	5.82499984
9	4	alfa	rep1	41	1.216539133	11.57926791
9	5	alfa	rep1	49	0.758962872	5.548469228
1	1	alfa	rep2	20	1.837261164	147.2749945
1	1	alfa	rep2	51	0.910386092	60.89215507
1	1	alfa	rep2	30	0.647007772	9.88333311
1	2	alfa	rep2	18	0.761725462	10.38888861
1	3	alfa	rep2	20	1.095439222	6.612499773
1	4	alfa	rep2	27	1.064962556	4.061728431
10	1	alfa	rep2	17	0.754302552	15.9117641
10	1	alfa	rep2	35	0.462541726	4.328571383
10	2	alfa	rep2	0	NA	NA
10	2	alfa	rep2	30	1.160484152	33.88333227
10	3	alfa	rep2	56	0.843113566	15.43303532
10	4	alfa	rep2	48	0.506765396	27.32291583
10	5	alfa	rep2	48	0.991591033	9.56510386
11	1	alfa	rep2	66	1.09769186	17.84090851
11	1	alfa	rep2	27	0.820996268	2.537036973
11	2	alfa	rep2	41	0.985368997	25.79268197
11	2	alfa	rep2	2	0.536878789	4
11	3	alfa	rep2	20	0.825967368	2.412499951
11	3	alfa	rep2	34	0.635266079	10.05147023
11	4	alfa	rep2	16	0.628509544	Inf
11	4	alfa	rep2	20	0.82286999	Inf
2	1	alfa	rep2	29	0.775412469	8.405172186
2	1	alfa	rep2	27	0.614504426	5.953703472
2	1	alfa	rep2	25	1.899724946	62.43999768
2	2	alfa	rep2	79	0.736051933	4.966771995
3	1	alfa	rep2	38	0.610509433	6.434210306
3	1	alfa	rep2	98	0.634751708	16.47448931
3	2	alfa	rep2	0	NA	NA
3	3	alfa	rep2	4	0.487836977	Inf
3	4	alfa	rep2	85	0.768878447	3.952941065
3	5	alfa	rep2	21	0.698139085	6.380952121
4	1	alfa	rep2	0	NA	NA
4	1	alfa	rep2	17	2.830760222	33.32352961
4	1	alfa	rep2	57	0.562056303	3.783625759
4	2	alfa	rep2	36	1.637881819	60.08333053
4	2	alfa	rep2	4	0.480093533	2.937499918
4	3	alfa	rep2	0	NA	NA
4	3	alfa	rep2	14	2.263298082	Inf
4	4	alfa	rep2	47	0.791259165	Inf
4	4	alfa	rep2	26	1.664244827	Inf
4	5	alfa	rep2	2	0.294250875	2.24999998
5	1	alfa	rep2	49	0.826599486	9.642856928
5	1	alfa	rep2	41	0.777869878	21.81707236
5	2	alfa	rep2	61	0.803964139	8.046448125
5	2	alfa	rep2	29	1.010029924	2.954023071
6	1	alfa	rep2	18	0.344726658	5.736110958
6	1	alfa	rep2	34	0.921318013	56.54411529
6	1	alfa	rep2	37	0.641798968	4.756756654
6	2	alfa	rep2	88	0.626163046	6.147727351
6	2	alfa	rep2	28	1.349940417	4.404761929
6	3	alfa	rep2	16	1.200233832	0.926339303
6	4	alfa	rep2	0	NA	NA
7	1	alfa	rep2	8	0.432342294	1.083333327
7	1	alfa	rep2	24	2.077393969	18.32638889
7	1	alfa	rep2	67	0.785285393	4.800995049
7	2	alfa	rep2	16	1.007938304	7.589285793
7	2	alfa	rep2	22	0.69221697	3.006493562
7	3	alfa	rep2	0	NA	NA
7	3	alfa	rep2	28	1.739693769	15.85459212
8	1	alfa	rep2	80	1.024070479	8.130416844
8	1	alfa	rep2	56	1.044811847	2.635714339
8	2	alfa	rep2	54	0.611062895	6.555555588
8	2	alfa	rep2	31	1.288908756	42.83333319
8	3	alfa	rep2	26	0.916903198	14.27243608
9	1	alfa	rep2	23	0.786015686	5.913043272
9	2	alfa	rep2	5	0.427438113	4.799999905
9	3	alfa	rep2	43	0.795954019	6.441860241
9	4	alfa	rep2	5	0.452217134	6.199999834
9	5	alfa	rep2	1	0.856941144	Inf
9	6	alfa	rep2	13	0.698895465	Inf
9	7	alfa	rep2	33	0.926084625	7.257575572
1	1	alfa	rep3	41	0.765530731	17.8341462
1	1	alfa	rep3	23	1.610636368	2.94347825
1	1	alfa	rep3	69	0.662868739	3.588405785
1	2	alfa	rep3	36	0.959039888	6.560185251
1	2	alfa	rep3	17	0.578784487	2.52941183
1	3	alfa	rep3	17	0.728187408	8.529411632
1	4	alfa	rep3	28	1.022872089	9.660714063
2	1	alfa	rep3	62	0.926215827	53.77015956
2	1	alfa	rep3	31	0.393999757	7.653225579
2	2	alfa	rep3	54	0.514891232	6.712962994
2	3	alfa	rep3	57	0.616577395	6.002924012
2	4	alfa	rep3	158	0.718800716	6.209493615
2	5	alfa	rep3	74	0.470466548	4.213513464
3	1	alfa	rep3	28	0.964243155	3.500000057
3	1	alfa	rep3	172	0.769782378	12.36337222
3	2	alfa	rep3	61	0.775529197	25.31147467
3	3	alfa	rep3	16	1.191199814	7.604166738
4	1	alfa	rep3	29	1.101171151	6.387930767
4	1	alfa	rep3	63	1.362026745	13.80158684
4	2	alfa	rep3	24	0.810910671	4.138888904
4	2	alfa	rep3	43	0.667016671	7.166666696
4	3	alfa	rep3	70	0.746320515	9.903571104
4	4	alfa	rep3	67	0.73196735	9.951492235
5	1	alfa	rep3	15	0.427438113	5.716666463
5	1	alfa	rep3	23	1.884911401	58.5326067
5	2	alfa	rep3	45	0.949862473	22.74444464
5	2	alfa	rep3	27	0.60188548	10.10493837
5	3	alfa	rep3	30	1.964425724	29.61333277
5	3	alfa	rep3	91	0.767423527	5.579120816
5	4	alfa	rep3	98	0.600090578	5.090816254
6	1	alfa	rep3	30	1.479169895	18.31249935
6	1	alfa	rep3	26	0.804523984	2.052884577
6	1	alfa	rep3	114	0.670192821	7.620613793
6	2	alfa	rep3	25	0.759889979	10.05999979
6	2	alfa	rep3	30	1.07169266	32.78333229
6	3	alfa	rep3	15	1.470221915	13.23333297
6	4	alfa	rep3	33	1.247085579	30.09090817
7	1	alfa	rep3	27	0.838586314	37.58642044
7	1	alfa	rep3	116	0.725836626	8.262931074
7	2	alfa	rep3	164	0.715670506	6.548018078
7	3	alfa	rep3	48	0.616249091	5.888888891
7	4	alfa	rep3	44	0.720140299	2.767045484
8	1	alfa	rep3	18	0.760004696	3.569444311
8	1	alfa	rep3	37	0.628683946	7.527026801
8	2	alfa	rep3	34	0.757946526	17.13235247
8	2	alfa	rep3	50	0.826380352	9.029999792
8	3	alfa	rep3	159	0.781357338	16.02830138
8	4	alfa	rep3	46	1.688295256	8.569565126
9	1	alfa	rep3	68	0.574077687	11.21691141
9	1	alfa	rep3	20	0.761954897	6.287499776
9	2	alfa	rep3	41	0.696784057	4.134146342
9	2	alfa	rep3	48	1.089029371	8.965277807
9	3	alfa	rep3	60	0.736659646	6.258333113
1	1	CFP	rep1	26	1.769476246	10.87179458
1	1	CFP	rep1	1	0.464606645	1.555555497
1	1	CFP	rep1	47	0.948764112	5.796690183
1	2	CFP	rep1	0	NA	NA
1	2	CFP	rep1	20	1.552818652	9.142499929
1	3	CFP	rep1	0	NA	NA
1	3	CFP	rep1	40	1.73117598	47.34166669
10	1	CFP	rep1	0	NA	NA
10	1	CFP	rep1	44	0.831129664	27.76136283
10	2	CFP	rep1	15	1.124003927	5.450000044
10	3	CFP	rep1	2	0.846616552	7.250000059
10	4	CFP	rep1	4	0.869846884	2.238636343
10	5	CFP	rep1	52	0.90141631	8.718749732
10	6	CFP	rep1	15	0.73648757	3.504166536
2	1	CFP	rep1	29	1.744144024	56.36206696
2	1	CFP	rep1	0	NA	NA
2	1	CFP	rep1	18	0.359639958	20.45833265
2	2	CFP	rep1	23	0.732597144	3.446859824
2	2	CFP	rep1	43	1.680987658	14.34754492
2	3	CFP	rep1	29	1.129652784	2.628078869
2	4	CFP	rep1	22	1.104262055	5.123376738
3	1	CFP	rep1	21	0.984769427	7.466666699
3	1	CFP	rep1	36	1.271932388	13.986111
3	1	CFP	rep1	25	1.575119771	20.00799974
3	2	CFP	rep1	20	1.011810026	10.11666672
3	2	CFP	rep1	38	1.125108839	6.791666704
3	3	CFP	rep1	14	0.880540212	2.69642866
4	1	CFP	rep1	33	1.229877926	15.07359324
4	1	CFP	rep1	31	0.996822715	5.108295057
4	2	CFP	rep1	25	0.920953615	6.032000104
4	2	CFP	rep1	4	2.408211107	2.666666751
4	3	CFP	rep1	7	0.544253498	5.342857015
4	4	CFP	rep1	15	0.837668572	1.896491198
4	5	CFP	rep1	35	0.60620105	6.537142828
5	1	CFP	rep1	7	0.772869466	4.845238119
5	2	CFP	rep1	14	0.610625876	4.851190454
5	3	CFP	rep1	23	1.110118098	10.99999964
5	4	CFP	rep1	19	1.250905843	8.368420759
5	5	CFP	rep1	18	0.651022891	4.26190482
5	6	CFP	rep1	21	0.50098854	4.702380942
5	7	CFP	rep1	19	0.798797389	4.646616626
6	1	CFP	rep1	29	1.917881988	30.64655066
6	1	CFP	rep1	8	0.43750459	5.328124842
6	1	CFP	rep1	26	1.422808211	14.68749955
6	2	CFP	rep1	11	0.636370313	3.253246804
6	2	CFP	rep1	29	1.405568607	11.86206922
6	2	CFP	rep1	41	1.053612033	8.498257985
6	3	CFP	rep1	20	1.104215125	3.808928639
7	1	CFP	rep1	0	NA	NA
7	1	CFP	rep1	28	1.680327364	68.46428322
7	1	CFP	rep1	33	0.9141957	26.07575667
7	2	CFP	rep1	26	1.052314195	3.665865237
7	2	CFP	rep1	37	1.132077572	6.547297091
7	2	CFP	rep1	34	1.800730328	15.00735245
8	1	CFP	rep1	28	0.844035404	4.761904769
8	2	CFP	rep1	11	0.883221924	8.439393905
8	3	CFP	rep1	11	0.92733609	7.113636037
8	4	CFP	rep1	31	0.864601326	4.764977034
8	5	CFP	rep1	0	NA	NA
8	6	CFP	rep1	9	1.296309897	7.736110931
8	7	CFP	rep1	0	NA	NA
8	8	CFP	rep1	35	1.350751635	7.997619116
9	1	CFP	rep1	95	0.608498854	4.907177027
9	1	CFP	rep1	51	0.732641153	3.176470615
9	1	CFP	rep1	41	1.433355567	9.290465655
9	2	CFP	rep1	0	NA	NA
9	3	CFP	rep1	31	0.594496674	1.920430125
1	1	CFP	rep2	32	1.376719828	7.191406012
1	1	CFP	rep2	40	0.737692106	5.321874861
1	1	CFP	rep2	54	1.136661112	8.688657084
1	2	CFP	rep2	7	0.424783218	2.489011079
10	1	CFP	rep2	24	1.385216107	5.51562485
10	1	CFP	rep2	11	0.926397491	8.982954234
10	1	CFP	rep2	10	2.65342017	13.43749969
10	2	CFP	rep2	15	1.43718322	13.00000029
10	2	CFP	rep2	5	0.514164687	3.87142858
10	3	CFP	rep2	57	1.047312132	10.75689252
10	3	CFP	rep2	0	NA	NA
10	4	CFP	rep2	18	0.982557015	17.79861063
10	4	CFP	rep2	24	0.55967893	7.505208036
10	5	CFP	rep2	19	0.805861583	7.785714443
2	1	CFP	rep2	28	1.434012096	9.574404716
2	1	CFP	rep2	48	0.674755113	3.879340307
2	1	CFP	rep2	7	1.289099071	2.297619047
2	2	CFP	rep2	32	0.623669892	2.164434495
2	2	CFP	rep2	27	1.725354058	4.19047618
2	3	CFP	rep2	34	1.119610914	5.016042769
2	4	CFP	rep2	33	1.136017997	5.387878742
3	1	CFP	rep2	10	1.177003499	4.194444339
3	1	CFP	rep2	19	1.348174368	4.757309862
3	1	CFP	rep2	26	1.728177878	15.59615329
3	2	CFP	rep2	18	1.869898347	4.065789412
3	3	CFP	rep2	19	1.882879559	7.796650735
3	4	CFP	rep2	52	0.929213289	12.87087933
4	1	CFP	rep2	20	1.177519729	4.854166702
4	1	CFP	rep2	29	1.464667997	8.715517327
4	2	CFP	rep2	10	1.458864864	4.481249872
4	3	CFP	rep2	0	NA	NA
4	4	CFP	rep2	0	NA	NA
4	5	CFP	rep2	14	1.56122582	8.589285441
4	6	CFP	rep2	9	1.482152555	3.284722096
4	7	CFP	rep2	0	NA	NA
4	8	CFP	rep2	0	NA	NA
5	1	CFP	rep2	49	1.411097822	39.08979509
5	1	CFP	rep2	0	NA	NA
5	1	CFP	rep2	2	0.237465618	5.800000019
5	2	CFP	rep2	18	0.98427778	4.833333208
5	2	CFP	rep2	8	0.966639935	3.859374868
5	3	CFP	rep2	2	1.099569059	5.916666673
5	3	CFP	rep2	30	0.962251984	7.622222252
6	1	CFP	rep2	37	1.219138997	18.03513488
6	1	CFP	rep2	2	0.24779021	4.899999915
6	2	CFP	rep2	4	0.516229605	4.474999955
6	2	CFP	rep2	27	0.876443152	18.14444424
6	3	CFP	rep2	34	1.82532715	5.714985956
6	3	CFP	rep2	5	0.299413171	1.052380948
6	4	CFP	rep2	17	1.488563249	4.454248256
6	4	CFP	rep2	0	NA	NA
7	1	CFP	rep2	34	0.751569572	3.773529489
7	1	CFP	rep2	15	0.317309131	2.088888951
7	2	CFP	rep2	28	0.820067601	2.905952457
7	2	CFP	rep2	25	1.514411169	4.749333438
7	3	CFP	rep2	36	1.220022633	7.58838384
7	3	CFP	rep2	40	0.602956179	3.701136372
7	4	CFP	rep2	27	2.216345771	10.35353535
8	1	CFP	rep2	25	0.842899699	2.781538518
8	1	CFP	rep2	23	1.507390447	5.568561955
8	2	CFP	rep2	55	0.958122147	4.160962484
8	2	CFP	rep2	1	0.351036131	1.588235228
8	3	CFP	rep2	25	1.436770237	7.867499807
8	3	CFP	rep2	8	1.546107667	3.828124872
9	1	CFP	rep2	13	1.310428997	30.48718
9	1	CFP	rep2	0	NA	NA
9	1	CFP	rep2	48	0.819514498	12.53819456
9	2	CFP	rep2	4	0.513648457	3.817307706
9	2	CFP	rep2	15	0.730981121	4.028205175
9	2	CFP	rep2	10	0.983933627	1.861538472
9	3	CFP	rep2	15	1.587233959	5.551851772
9	3	CFP	rep2	31	1.898725792	7.331541102
1	1	DDX3X	rep1	26	1.769476246	48.92307499
1	1	DDX3X	rep1	32	0.879203546	14.78124946
1	10	DDX3X	rep1	29	0.761883693	15.10344776
1	11	DDX3X	rep1	7	0.90413928	14.32142796
1	12	DDX3X	rep1	0	NA	NA
1	13	DDX3X	rep1	15	1.179756724	16.13333294
1	2	DDX3X	rep1	26	0.639330511	14.63461482
1	2	DDX3X	rep1	20	1.552818652	45.71249856
1	3	DDX3X	rep1	14	0.931425702	14.4999993
1	3	DDX3X	rep1	40	1.73117598	71.01249722
1	4	DDX3X	rep1	26	0.873619332	15.4038456
1	5	DDX3X	rep1	7	0.454282052	13.67857089
1	6	DDX3X	rep1	15	1.084770477	14.51666615
1	7	DDX3X	rep1	20	0.855908685	14.36249939
1	8	DDX3X	rep1	20	0.70568587	14.13749937
1	9	DDX3X	rep1	11	1.014625824	15.56818131
10	1	DDX3X	rep1	30	0.894453829	16.24999964
10	2	DDX3X	rep1	20	0.701556033	16.26249968
10	3	DDX3X	rep1	23	0.636084652	10.73188419
10	4	DDX3X	rep1	13	0.542438185	15.07692264
10	5	DDX3X	rep1	24	0.62721897	10.77777791
10	6	DDX3X	rep1	15	0.53137234	15.91666623
10	7	DDX3X	rep1	19	0.739023435	16.71052598
10	8	DDX3X	rep1	14	0.34956119	15.12499949
10	9	DDX3X	rep1	32	0.786282217	10.98958343
2	1	DDX3X	rep1	29	1.744144024	56.36206696
2	1	DDX3X	rep1	16	0.916952836	11.62499957
2	10	DDX3X	rep1	14	1.099569059	12.16071379
2	2	DDX3X	rep1	43	1.680987658	64.5639513
2	2	DDX3X	rep1	25	1.158832217	12.93999949
2	3	DDX3X	rep1	15	0.969823351	12.54999952
2	4	DDX3X	rep1	18	0.762872639	11.99999953
2	5	DDX3X	rep1	18	0.981409838	12.2499995
2	6	DDX3X	rep1	13	1.16350211	11.884615
2	7	DDX3X	rep1	20	0.759889979	11.86249964
2	8	DDX3X	rep1	14	0.73378351	11.37499957
2	9	DDX3X	rep1	19	0.708049658	11.65789433
3	1	DDX3X	rep1	25	1.575119771	50.01999816
3	1	DDX3X	rep1	21	0.728621214	15.89285668
3	10	DDX3X	rep1	22	1.080327773	17.64772673
3	2	DDX3X	rep1	16	1.29767217	11.55208359
3	3	DDX3X	rep1	11	1.223933463	17.90909051
3	4	DDX3X	rep1	16	0.893722504	14.85937451
3	5	DDX3X	rep1	27	0.891738844	16.31481448
3	6	DDX3X	rep1	21	0.895289629	17.10714236
3	7	DDX3X	rep1	8	0.533007067	15.46874959
3	8	DDX3X	rep1	9	1.103584178	15.52777741
3	9	DDX3X	rep1	17	1.149673697	18.86764666
4	1	DDX3X	rep1	22	0.676730082	12.61363582
4	1	DDX3X	rep1	33	1.229877926	52.75757364
4	2	DDX3X	rep1	27	0.533437259	11.97222175
4	2	DDX3X	rep1	25	0.920953615	45.23999828
4	3	DDX3X	rep1	35	0.666673661	12.27142806
4	4	DDX3X	rep1	30	0.768493805	12.7249995
4	5	DDX3X	rep1	16	0.586565889	11.3749996
4	6	DDX3X	rep1	20	0.584371913	23.49999911
4	7	DDX3X	rep1	14	0.463869174	21.64285647
5	1	DDX3X	rep1	19	1.088972767	17.34210475
5	2	DDX3X	rep1	31	0.741705374	16.02419312
5	3	DDX3X	rep1	17	0.753087894	16.01470549
5	4	DDX3X	rep1	23	1.110118098	17.65217355
5	5	DDX3X	rep1	13	1.299310206	17.28846117
5	6	DDX3X	rep1	17	0.971118986	16.33823486
5	7	DDX3X	rep1	18	0.968217304	15.76388855
5	8	DDX3X	rep1	18	0.879311094	16.43055514
5	9	DDX3X	rep1	19	0.972685256	16.98684151
6	1	DDX3X	rep1	29	1.917881988	122.5862026
6	1	DDX3X	rep1	0	NA	NA
6	10	DDX3X	rep1	8	0.304575467	15.84374954
6	11	DDX3X	rep1	20	0.916307549	16.46249954
6	12	DDX3X	rep1	6	0.741649866	15.70833258
6	2	DDX3X	rep1	29	1.405568607	27.6781612
6	2	DDX3X	rep1	26	0.894665615	12.53846168
6	3	DDX3X	rep1	10	0.471833859	15.64999942
6	4	DDX3X	rep1	11	0.547203381	14.31818107
6	5	DDX3X	rep1	25	1.045674688	12.23333353
6	6	DDX3X	rep1	24	0.986428737	12.27777789
6	7	DDX3X	rep1	3	0.240907149	14.91666616
6	8	DDX3X	rep1	19	1.027568614	17.78947322
6	9	DDX3X	rep1	28	0.833342077	17.85714245
7	1	DDX3X	rep1	28	1.680327364	68.46428322
7	1	DDX3X	rep1	22	0.916072899	17.27272691
7	2	DDX3X	rep1	34	1.800730328	60.02940981
7	2	DDX3X	rep1	5	0.324192192	14.09999928
7	3	DDX3X	rep1	15	1.333937299	11.72222243
7	4	DDX3X	rep1	18	0.982557015	17.2916663
7	5	DDX3X	rep1	15	1.4461312	18.5999996
7	6	DDX3X	rep1	16	1.349940417	12.47916691
7	7	DDX3X	rep1	17	0.904312802	15.86764652
7	8	DDX3X	rep1	19	0.760216018	11.23684235
8	1	DDX3X	rep1	15	1.08064064	16.13333275
8	2	DDX3X	rep1	19	0.98083625	15.47368372
8	3	DDX3X	rep1	19	0.792276594	14.85526259
8	4	DDX3X	rep1	19	0.786299198	15.06578893
8	5	DDX3X	rep1	20	0.629800118	14.27499935
8	6	DDX3X	rep1	22	0.798747989	14.42045396
8	7	DDX3X	rep1	21	0.80777642	15.22619003
8	8	DDX3X	rep1	20	0.83629196	14.68749949
9	1	DDX3X	rep1	41	1.433355567	34.06504098
9	1	DDX3X	rep1	22	0.848493751	12.35606087
9	2	DDX3X	rep1	14	0.907826634	12.48809549
9	3	DDX3X	rep1	21	1.097848293	19.85714231
9	4	DDX3X	rep1	7	0.404134034	16.03571381
9	5	DDX3X	rep1	24	0.827688133	19.10416618
9	6	DDX3X	rep1	14	1.55311364	21.17857081
9	7	DDX3X	rep1	21	0.966086832	13.36507957
9	8	DDX3X	rep1	30	0.769526265	12.61666685
1	1	DDX3X	rep2	19	1.3074194	23.15131494
1	1	DDX3X	rep2	35	0.771984501	13.87499933
1	1	DDX3X	rep2	24	0.449119756	16.59895791
1	2	DDX3X	rep2	18	1.420205002	20.77777745
1	2	DDX3X	rep2	17	0.674135131	10.0999998
1	2	DDX3X	rep2	32	0.590114967	14.75937493
1	3	DDX3X	rep2	29	0.527266238	10.16502488
1	3	DDX3X	rep2	28	0.580758306	7.696428621
1	4	DDX3X	rep2	28	0.462762967	13.81785709
1	4	DDX3X	rep2	21	0.837275255	11.06190458
1	5	DDX3X	rep2	28	0.707603294	17.88690461
1	6	DDX3X	rep2	29	0.848752675	8.55665033
10	1	DDX3X	rep2	11	0.937660683	13.4886358
10	1	DDX3X	rep2	40	0.550558874	16.82499953
10	2	DDX3X	rep2	24	0.79757474	15.0458332
10	2	DDX3X	rep2	69	0.868163527	13.3188404
10	3	DDX3X	rep2	39	0.666862756	26.41025663
10	3	DDX3X	rep2	1	0.3923345	16
10	4	DDX3X	rep2	59	0.562077794	15.32372872
10	4	DDX3X	rep2	0	NA	NA
10	5	DDX3X	rep2	32	0.568497853	17.89453074
10	6	DDX3X	rep2	20	1.130542835	21.22499919
2	1	DDX3X	rep2	40	0.680132505	11.69166679
2	2	DDX3X	rep2	44	0.711927555	14.59772722
2	3	DDX3X	rep2	74	0.563108834	11.68243259
2	4	DDX3X	rep2	14	0.334074302	6.887755216
2	5	DDX3X	rep2	60	0.738552488	14.15333326
2	6	DDX3X	rep2	56	0.595507723	13.09821422
2	7	DDX3X	rep2	51	0.513597846	12.83725492
3	1	DDX3X	rep2	16	0.909854679	14.87499942
3	1	DDX3X	rep2	91	0.480490632	15.28296657
3	2	DDX3X	rep2	12	0.319201972	8.972222145
3	2	DDX3X	rep2	46	0.678954154	10.35326097
3	3	DDX3X	rep2	43	0.606269652	9.240310053
3	4	DDX3X	rep2	11	0.32663255	13.30681755
3	5	DDX3X	rep2	29	0.650805323	9.925287379
3	6	DDX3X	rep2	50	0.543280036	13.92249939
3	7	DDX3X	rep2	17	0.462177329	12.77205831
4	1	DDX3X	rep2	31	0.70873329	11.25161273
4	1	DDX3X	rep2	37	0.48079114	12.3783783
4	2	DDX3X	rep2	26	0.669510088	9.342948685
4	2	DDX3X	rep2	67	0.510219768	9.522388199
4	3	DDX3X	rep2	57	0.493769089	15.41666627
4	4	DDX3X	rep2	50	0.520978917	10.09166682
5	1	DDX3X	rep2	42	0.558511268	10.72857124
5	2	DDX3X	rep2	0	NA	NA
5	3	DDX3X	rep2	38	0.526282497	13.67105206
5	4	DDX3X	rep2	50	0.543073544	11.33599984
5	5	DDX3X	rep2	33	0.657332364	13.2916661
5	6	DDX3X	rep2	23	0.509496175	12.83695595
5	7	DDX3X	rep2	36	0.605135815	13.07291609
6	1	DDX3X	rep2	28	0.658192746	10.14583353
6	1	DDX3X	rep2	27	0.476078414	9.91049384
6	2	DDX3X	rep2	38	0.590947048	32.26315716
6	2	DDX3X	rep2	0	NA	NA
6	3	DDX3X	rep2	35	0.730096156	12.74857132
6	3	DDX3X	rep2	45	0.453823182	12.52888881
6	4	DDX3X	rep2	46	0.642593634	10.51086966
6	4	DDX3X	rep2	20	0.458928119	9.891666675
6	5	DDX3X	rep2	42	0.427241454	12.43571436
6	5	DDX3X	rep2	34	0.562993934	12.59411755
6	6	DDX3X	rep2	36	0.588788544	11.54999992
7	1	DDX3X	rep2	5	0.291153497	18.1666665
7	2	DDX3X	rep2	43	0.569293206	12.13488351
7	3	DDX3X	rep2	13	0.841851356	11.6076922
7	4	DDX3X	rep2	32	0.717881794	14.64062439
7	5	DDX3X	rep2	33	0.590691815	12.29393927
7	6	DDX3X	rep2	24	0.839733491	15.49999954
7	7	DDX3X	rep2	15	0.527930809	11.67333314
8	1	DDX3X	rep2	22	1.085490069	16.69318139
8	1	DDX3X	rep2	19	0.317345357	14.96710504
8	2	DDX3X	rep2	30	0.75335107	13.04666659
8	2	DDX3X	rep2	29	0.590637872	12.92068963
8	3	DDX3X	rep2	30	0.634618261	11.11944455
8	3	DDX3X	rep2	30	0.876902022	11.05555566
8	4	DDX3X	rep2	46	0.579074948	15.26086911
8	4	DDX3X	rep2	32	0.503969152	16.02343715
8	5	DDX3X	rep2	43	0.624517769	12.77209294
8	6	DDX3X	rep2	6	0.499021952	9.694444521
8	7	DDX3X	rep2	0	NA	NA
9	1	DDX3X	rep2	30	0.429503031	12.31999984
9	1	DDX3X	rep2	34	0.560260954	15.59117644
9	2	DDX3X	rep2	23	0.56650588	7.997282351
9	2	DDX3X	rep2	56	0.548309588	8.565847969
9	3	DDX3X	rep2	27	0.62176988	17.98148096
9	3	DDX3X	rep2	24	0.396206222	16.07812438
9	4	DDX3X	rep2	14	0.348823719	8.867347093
9	4	DDX3X	rep2	48	0.41965165	9.226190749
9	5	DDX3X	rep2	54	0.458488368	14.33148145
9	6	DDX3X	rep2	32	0.553010964	12.23958345
1	1	DDX3X	rep3	23	0.638778024	10.09420291
1	1	DDX3X	rep3	15	0.387516357	9.599999916
1	2	DDX3X	rep3	21	0.630291765	11.17619019
1	3	DDX3X	rep3	20	0.594696505	8.553571527
1	4	DDX3X	rep3	13	0.513847007	9.910256381
1	5	DDX3X	rep3	12	0.451700904	9.236111013
10	1	DDX3X	rep3	25	0.669033568	12.05499952
10	2	DDX3X	rep3	29	0.61413522	11.57758578
10	3	DDX3X	rep3	31	0.573181387	15.27956993
10	4	DDX3X	rep3	26	0.660773894	11.01923041
10	5	DDX3X	rep3	49	0.620950468	12.07653015
2	1	DDX3X	rep3	59	0.523404322	14.15254189
2	1	DDX3X	rep3	44	0.502385266	12.19318134
2	2	DDX3X	rep3	27	0.457723583	9.948147963
2	3	DDX3X	rep3	28	0.539828673	16.36309525
2	4	DDX3X	rep3	29	0.518365728	10.42068945
3	1	DDX3X	rep3	13	0.439192264	10.45192279
3	2	DDX3X	rep3	7	0.328912005	14.78571438
3	3	DDX3X	rep3	33	0.688619006	9.642424075
3	4	DDX3X	rep3	16	0.549139242	14.44791679
3	5	DDX3X	rep3	32	0.661741825	9.68124984
3	6	DDX3X	rep3	33	0.65764523	9.34848472
3	7	DDX3X	rep3	6	0.44051593	12.4722224
3	8	DDX3X	rep3	39	0.677981548	9.835897291
4	1	DDX3X	rep3	20	0.415048602	10.57499969
4	10	DDX3X	rep3	21	0.73107945	8.623809465
4	11	DDX3X	rep3	0	NA	NA
4	12	DDX3X	rep3	12	0.412983684	10.67708302
4	13	DDX3X	rep3	8	0.452991478	10.34374972
4	2	DDX3X	rep3	18	0.648728537	8.477777711
4	3	DDX3X	rep3	5	0.460476808	10.4999997
4	4	DDX3X	rep3	0	NA	NA
4	5	DDX3X	rep3	12	0.372545698	10.16666641
4	6	DDX3X	rep3	13	0.451899454	9.82692286
4	7	DDX3X	rep3	0	NA	NA
4	8	DDX3X	rep3	7	0.373160257	10.48214256
4	9	DDX3X	rep3	0	NA	NA
5	1	DDX3X	rep3	23	0.817887252	8.815217409
5	1	DDX3X	rep3	42	0.516475429	8.803571455
5	2	DDX3X	rep3	23	0.701623367	9.765217224
5	3	DDX3X	rep3	22	0.699256465	10.19999979
6	1	DDX3X	rep3	35	0.72036154	10.67428554
6	2	DDX3X	rep3	38	0.898511212	12.03684197
7	1	DDX3X	rep3	15	0.620852138	9.759999883
7	2	DDX3X	rep3	21	0.524095961	9.566666518
7	3	DDX3X	rep3	44	0.541102486	10.04545438
7	4	DDX3X	rep3	24	0.804457801	17.55555549
8	1	DDX3X	rep3	26	0.662362293	10.78076903
8	1	DDX3X	rep3	25	0.51457767	10.65999984
8	2	DDX3X	rep3	20	0.784669	9.124999911
8	3	DDX3X	rep3	29	0.481339604	12.33620638
8	4	DDX3X	rep3	21	0.775327702	13.72618993
1	1	EGFP	rep1	28	1.210927159	22.75510255
1	1	EGFP	rep1	81	0.8922487	14.55026485
1	1	EGFP	rep1	31	1.420797094	3.707373331
1	2	EGFP	rep1	60	0.962596137	14.97916612
1	2	EGFP	rep1	38	0.742555532	88.27631151
1	3	EGFP	rep1	32	0.721108229	15.10653393
2	1	EGFP	rep1	74	1.228347417	10.70405398
2	1	EGFP	rep1	80	1.125767711	28.86624963
2	2	EGFP	rep1	22	1.413530518	16.34848517
2	3	EGFP	rep1	23	1.248826749	7.043478408
3	1	EGFP	rep1	39	1.21088934	10.80219795
3	1	EGFP	rep1	41	1.157109773	20.20383301
3	2	EGFP	rep1	44	0.619710176	9.618181699
3	2	EGFP	rep1	55	0.95342915	21.04181803
3	3	EGFP	rep1	40	0.929471404	22.43999983
4	1	EGFP	rep1	24	1.797339408	37.11666602
4	1	EGFP	rep1	53	1.240704285	23.50943357
4	1	EGFP	rep1	138	0.709778299	4.930434743
4	2	EGFP	rep1	37	0.800574452	12.69691141
4	2	EGFP	rep1	0	NA	NA
4	2	EGFP	rep1	48	1.51169236	27.49404778
4	3	EGFP	rep1	104	0.487042777	16.76249981
4	3	EGFP	rep1	19	0.727068644	4.88947363
4	4	EGFP	rep1	46	1.150967571	129.8369514
5	1	EGFP	rep1	4	0.454282052	10.37499972
5	2	EGFP	rep1	30	0.612592465	6.541666389
5	3	EGFP	rep1	7	0.64012471	5.642856948
5	4	EGFP	rep1	203	0.81925384	4.188669946
6	1	EGFP	rep1	3	0.419866745	5.666666469
6	2	EGFP	rep1	14	0.616525643	5.999999763
6	3	EGFP	rep1	88	0.709581057	4.659090805
6	4	EGFP	rep1	0	NA	NA
6	5	EGFP	rep1	0	NA	NA
6	6	EGFP	rep1	31	0.741705374	3.685483763
6	7	EGFP	rep1	19	0.524923998	6.526315514
7	1	EGFP	rep1	28	0.638649768	9.69642837
7	2	EGFP	rep1	1	0.660773894	8.999999881
7	3	EGFP	rep1	60	1.28971363	6.38333335
7	4	EGFP	rep1	106	0.780285918	3.47735847
7	5	EGFP	rep1	0	NA	NA
7	6	EGFP	rep1	18	0.650449302	5.277777626
7	7	EGFP	rep1	5	0.512099768	8.799999905
8	1	EGFP	rep1	99	1.311536063	6.492424045
8	1	EGFP	rep1	105	0.607086015	21.88690396
8	2	EGFP	rep1	57	0.924322693	6.663742774
8	3	EGFP	rep1	38	0.469768941	6.993420785
8	4	EGFP	rep1	0	NA	NA
8	5	EGFP	rep1	0	NA	NA
9	1	EGFP	rep1	0	NA	NA
9	2	EGFP	rep1	37	1.640493972	11.14189151
9	3	EGFP	rep1	17	1.229841118	7.77450984
9	4	EGFP	rep1	37	1.012368112	9.581081067
9	5	EGFP	rep1	84	0.903647632	7.842261632
1	1	EGFP	rep2	28	1.210927159	22.75510255
1	1	EGFP	rep2	81	0.8922487	14.55026485
1	1	EGFP	rep2	31	1.420797094	3.707373331
1	2	EGFP	rep2	60	0.962596137	14.97916612
1	2	EGFP	rep2	38	0.742555532	88.27631151
1	3	EGFP	rep2	32	0.721108229	15.10653393
2	1	EGFP	rep2	74	1.228347417	10.70405398
2	1	EGFP	rep2	80	1.125767711	28.86624963
2	2	EGFP	rep2	22	1.413530518	16.34848517
2	3	EGFP	rep2	23	1.248826749	7.043478408
3	1	EGFP	rep2	39	1.21088934	10.80219795
3	1	EGFP	rep2	41	1.157109773	20.20383301
3	2	EGFP	rep2	44	0.619710176	9.618181699
3	2	EGFP	rep2	55	0.95342915	21.04181803
3	3	EGFP	rep2	40	0.929471404	22.43999983
4	1	EGFP	rep2	24	1.797339408	37.11666602
4	1	EGFP	rep2	53	1.240704285	23.50943357
4	1	EGFP	rep2	138	0.709778299	4.930434743
4	2	EGFP	rep2	37	0.800574452	12.69691141
4	2	EGFP	rep2	0	NA	NA
4	2	EGFP	rep2	48	1.51169236	27.49404778
4	3	EGFP	rep2	104	0.487042777	16.76249981
4	3	EGFP	rep2	19	0.727068644	4.88947363
4	4	EGFP	rep2	46	1.150967571	129.8369514
5	1	EGFP	rep2	4	0.454282052	10.37499972
5	2	EGFP	rep2	30	0.612592465	6.541666389
5	3	EGFP	rep2	7	0.64012471	5.642856948
5	4	EGFP	rep2	203	0.81925384	4.188669946
6	1	EGFP	rep2	3	0.419866745	5.666666469
6	2	EGFP	rep2	14	0.616525643	5.999999763
6	3	EGFP	rep2	88	0.709581057	4.659090805
6	4	EGFP	rep2	0	NA	NA
6	5	EGFP	rep2	0	NA	NA
6	6	EGFP	rep2	31	0.741705374	3.685483763
6	7	EGFP	rep2	19	0.524923998	6.526315514
7	1	EGFP	rep2	28	0.638649768	9.69642837
7	2	EGFP	rep2	1	0.660773894	8.999999881
7	3	EGFP	rep2	60	1.28971363	6.38333335
7	4	EGFP	rep2	106	0.780285918	3.47735847
7	5	EGFP	rep2	0	NA	NA
7	6	EGFP	rep2	18	0.650449302	5.277777626
7	7	EGFP	rep2	5	0.512099768	8.799999905
8	1	EGFP	rep2	99	1.311536063	6.492424045
8	1	EGFP	rep2	105	0.607086015	21.88690396
8	2	EGFP	rep2	57	0.924322693	6.663742774
8	3	EGFP	rep2	38	0.469768941	6.993420785
8	4	EGFP	rep2	0	NA	NA
8	5	EGFP	rep2	0	NA	NA
9	1	EGFP	rep2	0	NA	NA
9	2	EGFP	rep2	37	1.640493972	11.14189151
9	3	EGFP	rep2	17	1.229841118	7.77450984
9	4	EGFP	rep2	37	1.012368112	9.581081067
9	5	EGFP	rep2	84	0.903647632	7.842261632
1	1	EGFP	rep3	29	1.07553768	11.1379306
1	1	EGFP	rep3	27	1.179680246	2.185185141
1	1	EGFP	rep3	28	0.906720428	5.325892674
1	2	EGFP	rep3	18	1.03991586	9.166666449
1	2	EGFP	rep3	29	1.705693819	57.1896533
1	2	EGFP	rep3	89	0.861465404	29.76404402
10	1	EGFP	rep3	25	0.952340375	29.67333334
10	2	EGFP	rep3	20	1.602376694	34.20833341
10	3	EGFP	rep3	25	1.703557697	33.23999879
10	4	EGFP	rep3	29	1.419097383	36.39655028
10	5	EGFP	rep3	88	1.088188542	21.25426063
2	1	EGFP	rep3	46	0.636757995	2.393478223
2	1	EGFP	rep3	16	1.438990024	13.21874993
2	1	EGFP	rep3	60	0.695189201	2.814999981
2	2	EGFP	rep3	48	1.018262896	41.04687377
3	1	EGFP	rep3	36	0.888775303	43.6712971
3	1	EGFP	rep3	39	1.330283982	10.98290601
3	2	EGFP	rep3	20	0.818740154	3.592857184
3	2	EGFP	rep3	29	1.469652282	14.61576385
3	3	EGFP	rep3	29	1.04064768	33.48706836
3	3	EGFP	rep3	30	0.796714357	4.708333218
3	4	EGFP	rep3	30	1.235853674	9.772222293
4	1	EGFP	rep3	56	1.415390956	30.73571369
4	1	EGFP	rep3	40	0.673937749	2.139999984
4	1	EGFP	rep3	85	0.686403176	4.16117644
4	2	EGFP	rep3	48	1.168399673	25.79687413
4	3	EGFP	rep3	52	1.174819451	26.43269202
5	1	EGFP	rep3	48	1.401133186	17.80208271
5	1	EGFP	rep3	117	0.506169746	3.181623835
5	2	EGFP	rep3	56	0.539091202	6.767856975
5	3	EGFP	rep3	61	1.21745559	12.25409799
6	1	EGFP	rep3	41	0.715922325	6.189024182
6	1	EGFP	rep3	42	1.236738639	15.59821379
6	2	EGFP	rep3	51	1.038330056	27.21241841
6	2	EGFP	rep3	47	1.084741187	9.921985859
6	3	EGFP	rep3	59	0.441507557	7.048022637
6	3	EGFP	rep3	48	1.456842964	23.63194461
6	4	EGFP	rep3	56	0.9194418	5.058928523
7	1	EGFP	rep3	61	1.256553635	27.33060143
7	1	EGFP	rep3	71	0.681132245	6.098591611
7	2	EGFP	rep3	24	1.590847566	13.22916626
7	2	EGFP	rep3	25	1.490871099	27.2099992
7	3	EGFP	rep3	82	0.58850175	2.53135893
7	4	EGFP	rep3	64	0.831613629	6.690104256
8	1	EGFP	rep3	26	1.253643741	37.61538314
8	1	EGFP	rep3	47	0.997970679	9.085106077
8	1	EGFP	rep3	24	0.628079353	4.572916599
8	2	EGFP	rep3	58	0.670030425	8.586206684
8	3	EGFP	rep3	40	1.06575602	4.202499986
9	1	EGFP	rep3	10	0.649416843	1.2
9	1	EGFP	rep3	30	1.200405908	19.48333359
9	2	EGFP	rep3	19	1.191131889	108.1052601
9	2	EGFP	rep3	59	0.796568529	10.40677938
9	3	EGFP	rep3	3	0.289088579	1.24999997
9	3	EGFP	rep3	45	1.458979581	41.61666489
9	4	EGFP	rep3	34	1.061914664	20.1887257
1	1	FLAG	rep1	21	0.823509132	8.428571334
1	1	FLAG	rep1	48	0.571724288	2.468749977
1	1	FLAG	rep1	0	NA	NA
1	2	FLAG	rep1	34	0.96322371	7.467646964
1	3	FLAG	rep1	5	0.671098487	10.19999974
1	4	FLAG	rep1	38	1.576945593	8.877819711
1	5	FLAG	rep1	13	1.230214859	31.1153837
1	6	FLAG	rep1	12	1.046225333	Inf
1	7	FLAG	rep1	42	1.633006317	20.82142869
1	8	FLAG	rep1	36	1.000338257	50.95833145
2	1	FLAG	rep1	36	0.771189671	9.865740804
2	2	FLAG	rep1	36	0.71411762	8.488888795
2	3	FLAG	rep1	26	1.470063075	18.39903798
2	4	FLAG	rep1	8	1.102150207	11.37500013
2	5	FLAG	rep1	50	2.016805821	16.49714312
2	6	FLAG	rep1	80	1.243209946	6.607386382
3	1	FLAG	rep1	11	1.222056265	28.27272633
3	2	FLAG	rep1	91	0.965973375	5.606011458
3	3	FLAG	rep1	40	0.886108117	8.526249893
3	4	FLAG	rep1	30	1.773076617	15.72619084
4	1	FLAG	rep1	60	1.024371613	7.052499948
4	2	FLAG	rep1	22	1.794132527	13.7159091
4	3	FLAG	rep1	32	1.507067803	10.42187516
4	4	FLAG	rep1	19	1.412838919	19.63157913
4	5	FLAG	rep1	33	1.292764077	13.669192
4	6	FLAG	rep1	35	1.073757578	11.47428559
5	1	FLAG	rep1	52	0.681025979	0.341346145
5	1	FLAG	rep1	69	1.078845059	8.219806654
5	2	FLAG	rep1	5	0.563722729	11.19999962
5	3	FLAG	rep1	40	0.991935186	9.21875003
5	4	FLAG	rep1	40	1.599795546	9.887500191
5	5	FLAG	rep1	33	1.203910012	Inf
6	1	FLAG	rep1	60	0.999764668	6.274999968
6	1	FLAG	rep1	45	0.59492594	0.482222219
6	2	FLAG	rep1	6	0.499021952	13.77777795
6	3	FLAG	rep1	6	0.512788074	6.027777634
6	4	FLAG	rep1	49	1.445021482	139.2244857
6	5	FLAG	rep1	54	1.459209017	7.621832311
7	1	FLAG	rep1	49	1.358842744	8.901020264
7	1	FLAG	rep1	34	0.561475612	0.927941175
7	2	FLAG	rep1	43	1.014691307	70.06976557
7	3	FLAG	rep1	54	0.996131942	9.185185066
7	4	FLAG	rep1	21	1.190277975	3.930403005
7	5	FLAG	rep1	22	1.337503977	37.82954399
7	6	FLAG	rep1	38	0.894979115	13.07675448
7	7	FLAG	rep1	19	1.1759167	6.357456187
8	1	FLAG	rep1	30	0.554430596	Inf
8	1	FLAG	rep1	50	0.420830374	Inf
8	1	FLAG	rep1	33	0.807195382	Inf
8	2	FLAG	rep1	15	0.451528828	3.344444475
8	2	FLAG	rep1	47	0.779836212	11.35815621
8	3	FLAG	rep1	60	0.812545398	35.10833257
8	4	FLAG	rep1	19	0.737393236	23.23684135
9	1	FLAG	rep1	80	1.033749784	5.958593507
9	2	FLAG	rep1	33	0.988345044	12.60984804
9	3	FLAG	rep1	21	0.873165503	17.95238063
9	4	FLAG	rep1	116	1.144961662	7.393103604
1	1	FLAG	rep2	0	NA	NA
1	1	FLAG	rep2	10	0.37891253	3.399999858
1	2	FLAG	rep2	21	0.586043513	0.494708993
1	2	FLAG	rep2	113	1.08316849	7.31489665
1	3	FLAG	rep2	14	0.628325176	Inf
1	3	FLAG	rep2	0	NA	NA
10	1	FLAG	rep2	18	0.593090457	8.277777626
10	1	FLAG	rep2	34	1.018490644	33.86764603
10	2	FLAG	rep2	25	0.540182659	2.044999966
10	2	FLAG	rep2	13	0.716367852	5.596153657
10	3	FLAG	rep2	19	0.86237514	6.771929872
10	4	FLAG	rep2	45	1.028788244	11.72592603
10	5	FLAG	rep2	46	1.288105088	Inf
2	1	FLAG	rep2	73	0.876741732	7.319862959
2	2	FLAG	rep2	49	0.920785051	10.96428534
2	3	FLAG	rep2	26	0.985601446	9.961538156
2	4	FLAG	rep2	58	0.777726601	7.351724131
3	1	FLAG	rep2	13	0.605974136	8.846153709
3	1	FLAG	rep2	59	1.661034376	78.82203019
3	2	FLAG	rep2	28	1.664840476	12.55357103
3	2	FLAG	rep2	18	0.54777697	2.284722188
3	3	FLAG	rep2	18	0.728457332	Inf
3	4	FLAG	rep2	7	0.373160257	8.92857125
3	5	FLAG	rep2	12	0.427610189	Inf
4	1	FLAG	rep2	17	1.21708721	18.72058769
4	1	FLAG	rep2	2	0.304575467	1.74999997
4	1	FLAG	rep2	3	0.227141026	3.833333195
4	2	FLAG	rep2	44	0.885333773	5.522727146
4	2	FLAG	rep2	23	1.495270273	77.97825822
4	3	FLAG	rep2	31	1.387491958	8.876343919
5	1	FLAG	rep2	48	0.926632141	7.291666775
5	2	FLAG	rep2	0	NA	NA
5	3	FLAG	rep2	6	0.9584663	51.49999895
5	4	FLAG	rep2	38	2.057039126	22.31085429
5	5	FLAG	rep2	61	1.783615599	15.64530537
6	1	FLAG	rep2	28	0.522498107	2.625000035
6	1	FLAG	rep2	22	0.912787802	11.76515159
6	2	FLAG	rep2	30	1.421008026	11.3466665
6	3	FLAG	rep2	64	1.088115214	10.53125026
6	4	FLAG	rep2	11	0.924520293	29.68181716
6	5	FLAG	rep2	45	1.624173055	81.79999763
7	1	FLAG	rep2	0	NA	NA
7	1	FLAG	rep2	14	0.69985985	Inf
7	2	FLAG	rep2	81	0.96872716	26.46296323
7	3	FLAG	rep2	8	0.718849725	2.393749963
7	4	FLAG	rep2	58	0.939359871	35.0775853
8	1	FLAG	rep2	53	1.152653046	8.25890973
8	2	FLAG	rep2	17	1.29178867	13.15686282
8	3	FLAG	rep2	40	0.71265497	11.80312457
8	4	FLAG	rep2	35	0.729506179	10.61428539
9	1	FLAG	rep2	63	1.299423663	7.218253733
9	1	FLAG	rep2	39	0.441574862	0.578525632
9	2	FLAG	rep2	16	0.387172204	0.723958355
9	2	FLAG	rep2	53	1.019602171	7.004716994
9	3	FLAG	rep2	21	1.049175216	10.42063509
9	4	FLAG	rep2	18	1.426514475	17.34722167
9	5	FLAG	rep2	26	0.931992987	Inf
1	1	FLAG	rep3	30	0.992881607	Inf
1	1	FLAG	rep3	59	0.504680061	Inf
1	2	FLAG	rep3	24	0.822525837	7.624999797
1	3	FLAG	rep3	34	0.693873322	Inf
10	1	FLAG	rep3	52	0.77116761	5.728846128
10	2	FLAG	rep3	28	0.899345719	12.71428534
10	3	FLAG	rep3	49	0.704390028	6.520407888
11	1	FLAG	rep3	31	1.235620538	6.483871026
11	1	FLAG	rep3	37	0.632869591	1.477477517
11	1	FLAG	rep3	46	0.53104315	4.021739144
11	2	FLAG	rep3	34	0.809569486	7.661764803
11	2	FLAG	rep3	31	0.371685316	3.225806482
12	1	FLAG	rep3	21	0.523112666	5.142857007
12	1	FLAG	rep3	70	0.56165781	12.29999963
12	2	FLAG	rep3	45	0.780309727	Inf
2	1	FLAG	rep3	26	1.797670324	Inf
2	1	FLAG	rep3	50	0.687617834	Inf
2	1	FLAG	rep3	29	0.658281751	Inf
3	1	FLAG	rep3	42	0.876115387	6.805555597
3	1	FLAG	rep3	20	1.379365505	3.641666715
3	1	FLAG	rep3	54	0.847954925	4.737654395
4	1	FLAG	rep3	23	1.098895716	5.760869439
4	1	FLAG	rep3	31	0.785335102	30.24193474
4	1	FLAG	rep3	60	0.806178566	14.07499963
4	2	FLAG	rep3	44	0.540398537	2.704545375
4	2	FLAG	rep3	35	0.989980888	6.885714065
5	1	FLAG	rep3	28	1.882025646	Inf
5	1	FLAG	rep3	25	0.970098674	Inf
5	2	FLAG	rep3	21	0.824000779	6.523809292
5	3	FLAG	rep3	9	0.504757836	Inf
6	1	FLAG	rep3	23	0.565159194	Inf
6	1	FLAG	rep3	54	1.060182652	Inf
6	2	FLAG	rep3	48	1.104301163	22.34374915
7	1	FLAG	rep3	19	1.00583263	Inf
7	2	FLAG	rep3	42	0.684372962	Inf
8	1	FLAG	rep3	40	0.678325701	Inf
8	1	FLAG	rep3	67	0.517000097	Inf
8	1	FLAG	rep3	22	0.833945462	Inf
8	2	FLAG	rep3	16	0.838227821	2.531249937
8	2	FLAG	rep3	32	0.93663409	10.67187462
8	3	FLAG	rep3	46	1.016523427	12.82608656
9	1	FLAG	rep3	24	1.519435804	23.37499918
9	1	FLAG	rep3	37	0.547203381	11.10810776
9	2	FLAG	rep3	32	0.869201597	Inf
1	1	G3BP1	rep2	63	0.476733943	6.442680622
1	1	G3BP1	rep2	82	0.400014989	6.762195056
1	2	G3BP1	rep2	43	0.444437674	8.529900429
1	2	G3BP1	rep2	104	0.579169907	10.052198
1	3	G3BP1	rep2	56	0.693038245	10.95535727
1	3	G3BP1	rep2	59	0.638199786	10.63418089
1	4	G3BP1	rep2	55	0.534626151	9.093506696
1	4	G3BP1	rep2	74	0.415913636	8.683397905
10	1	G3BP1	rep2	41	0.923169625	11.59182163
10	10	G3BP1	rep2	52	0.971901506	11.59615334
10	2	G3BP1	rep2	30	1.114367641	9.624166411
10	3	G3BP1	rep2	42	0.913726401	8.389751458
10	4	G3BP1	rep2	26	1.072566279	10.12259577
10	5	G3BP1	rep2	18	1.084082171	8.444444314
10	6	G3BP1	rep2	14	0.9896859	11.85267805
10	7	G3BP1	rep2	28	1.134598925	11.52008875
10	8	G3BP1	rep2	19	1.209607474	10.67763119
10	9	G3BP1	rep2	29	1.012878087	12.98377225
2	1	G3BP1	rep2	32	0.830807021	7.216282829
2	10	G3BP1	rep2	41	0.720203254	7.457637983
2	11	G3BP1	rep2	25	1.022547602	9.958571752
2	12	G3BP1	rep2	33	0.826905967	8.654188787
2	2	G3BP1	rep2	28	0.916307549	9.455357383
2	3	G3BP1	rep2	27	1.164384554	10.17063515
2	4	G3BP1	rep2	24	1.059991456	9.993489347
2	5	G3BP1	rep2	26	0.897842413	9.452564322
2	6	G3BP1	rep2	0	NA	NA
2	7	G3BP1	rep2	34	0.917977703	8.919608113
2	8	G3BP1	rep2	43	0.649969089	7.042635573
2	9	G3BP1	rep2	34	0.989642519	10.16742098
3	1	G3BP1	rep2	76	0.528048546	10.47478087
3	1	G3BP1	rep2	57	0.421496944	9.106725103
3	2	G3BP1	rep2	38	0.673815484	12.76842089
3	3	G3BP1	rep2	66	0.568947598	8.282467645
3	4	G3BP1	rep2	9	0.3923345	8.555555512
3	5	G3BP1	rep2	50	0.626289757	11.70399988
3	6	G3BP1	rep2	74	0.587943664	9.51126127
4	1	G3BP1	rep2	29	0.425444399	8.293103466
4	2	G3BP1	rep2	36	0.45887076	9.678240718
4	3	G3BP1	rep2	134	0.586806667	10.50808464
4	4	G3BP1	rep2	67	0.57509519	9.899253779
4	5	G3BP1	rep2	40	0.527586656	9.987499985
4	6	G3BP1	rep2	160	0.675228323	11.25937507
4	7	G3BP1	rep2	9	0.485255829	11.61111094
5	1	G3BP1	rep2	47	0.818498514	10.01418445
5	2	G3BP1	rep2	36	0.495293627	8.166666645
5	3	G3BP1	rep2	62	0.682588758	10.00268817
5	4	G3BP1	rep2	50	0.779919687	10.16333342
5	5	G3BP1	rep2	42	0.447398991	10.05952361
5	6	G3BP1	rep2	59	0.676698265	9.144067803
5	7	G3BP1	rep2	58	0.732155988	9.909482793
6	1	G3BP1	rep2	29	1.064145027	12.20114908
6	1	G3BP1	rep2	48	0.798650218	9.196759019
6	2	G3BP1	rep2	21	0.863332558	9.708994488
6	3	G3BP1	rep2	20	1.079952334	8.804545351
6	4	G3BP1	rep2	18	1.323268554	10.51851818
6	5	G3BP1	rep2	27	0.910476066	10.74897092
6	6	G3BP1	rep2	21	0.955270593	11.89583283
6	7	G3BP1	rep2	35	0.979951284	11.67301553
6	8	G3BP1	rep2	24	1.139146662	16.25892892
7	1	G3BP1	rep2	33	1.108798618	11.70538702
7	1	G3BP1	rep2	37	0.360244551	5.702702557
7	2	G3BP1	rep2	43	0.972912725	10.33720922
7	3	G3BP1	rep2	25	1.32278674	15.0711108
7	4	G3BP1	rep2	23	1.094406763	8.586956606
7	5	G3BP1	rep2	35	0.921248604	10.27428551
7	6	G3BP1	rep2	32	0.973092805	12.34548581
7	7	G3BP1	rep2	29	1.141045437	9.774425387
8	1	G3BP1	rep2	61	0.397919935	6.650273124
8	1	G3BP1	rep2	104	0.554152626	7.181089623
8	1	G3BP1	rep2	40	0.977738872	9.474999834
8	2	G3BP1	rep2	112	0.582601983	6.292857092
8	2	G3BP1	rep2	21	1.407094409	7.445238021
8	3	G3BP1	rep2	34	1.03245921	9.841503043
8	4	G3BP1	rep2	27	1.086376524	13.2438272
9	1	G3BP1	rep2	53	0.784669	7.571069363
9	2	G3BP1	rep2	34	0.980228921	10.08155075
9	3	G3BP1	rep2	49	0.840295373	7.357143017
9	4	G3BP1	rep2	28	1.07523252	8.576923129
9	5	G3BP1	rep2	32	1.167001551	9.551682844
9	6	G3BP1	rep2	40	0.747758583	6.291964402
9	7	G3BP1	rep2	23	1.077348741	12.14229245
1	1	G3BP1	rep3	27	1.11390877	13.70105844
1	1	G3BP1	rep3	49	0.68711214	10.78862991
1	2	G3BP1	rep3	23	1.116851528	12.83540392
1	2	G3BP1	rep3	94	0.54050338	10.53343486
1	3	G3BP1	rep3	65	0.549903659	11.29120902
1	4	G3BP1	rep3	99	0.499543396	9.966089678
10	1	G3BP1	rep3	26	1.213139572	20.16538442
10	1	G3BP1	rep3	60	0.670754333	15.43333325
10	2	G3BP1	rep3	31	1.206312019	13.89717693
10	2	G3BP1	rep3	60	0.603816561	9.205208085
2	1	G3BP1	rep3	41	0.818664608	12.9634148
2	1	G3BP1	rep3	77	0.614514358	11.13914672
2	2	G3BP1	rep3	56	0.485808932	8.246651589
2	3	G3BP1	rep3	72	0.421730908	7.697916498
2	4	G3BP1	rep3	55	0.462541726	7.098181821
2	5	G3BP1	rep3	62	0.595995405	10.6497698
2	6	G3BP1	rep3	109	0.424729092	9.578637213
2	7	G3BP1	rep3	46	0.681423079	9.236714772
3	1	G3BP1	rep3	108	0.511832094	11.33201079
3	1	G3BP1	rep3	36	1.094980351	14.92857167
3	2	G3BP1	rep3	54	0.975291561	9.123148045
3	3	G3BP1	rep3	53	0.845252927	11.13731625
4	1	G3BP1	rep3	82	0.578554887	11.08028467
4	1	G3BP1	rep3	61	0.707319187	10.66939902
4	2	G3BP1	rep3	51	0.548013153	10.36437915
4	2	G3BP1	rep3	94	0.643309957	11.32269518
4	3	G3BP1	rep3	69	0.56485993	10.84782623
4	3	G3BP1	rep3	1	0.330386947	8.999999921
5	1	G3BP1	rep3	27	0.770520485	13.66296289
5	2	G3BP1	rep3	57	0.635234114	13.91754387
5	3	G3BP1	rep3	62	0.522391055	13.06774187
5	4	G3BP1	rep3	34	0.57088921	12.42058821
5	5	G3BP1	rep3	32	0.616571734	13.34687501
5	6	G3BP1	rep3	33	0.835040494	14.34848489
6	1	G3BP1	rep3	42	0.780981645	10.86111123
6	2	G3BP1	rep3	41	0.62526737	11.96097538
6	3	G3BP1	rep3	59	0.518854501	8.772397244
6	4	G3BP1	rep3	64	0.448474469	8.469866163
6	5	G3BP1	rep3	62	0.529052082	9.967741953
6	6	G3BP1	rep3	45	0.578636028	12.22666659
7	1	G3BP1	rep3	77	0.517570461	9.111317489
7	1	G3BP1	rep3	59	0.702422249	9.974576501
7	2	G3BP1	rep3	70	0.671098487	11.47380964
7	3	G3BP1	rep3	52	0.66653184	11.70512836
7	4	G3BP1	rep3	29	0.518365728	12.24827572
8	1	G3BP1	rep3	71	0.970657074	12.33098612
8	2	G3BP1	rep3	62	0.972176914	12.20430117
8	3	G3BP1	rep3	77	0.985931503	11.87445897
8	4	G3BP1	rep3	60	1.068423206	12.83611125
8	5	G3BP1	rep3	40	1.140351197	9.065624743
9	1	G3BP1	rep3	41	0.648434748	15.99695069
9	1	G3BP1	rep3	95	0.620236285	16.13552586
9	2	G3BP1	rep3	85	0.851353718	12.11666684
9	3	G3BP1	rep3	31	0.753695223	13.2451612
9	4	G3BP1	rep3	40	0.713687429	13.43249997
9	5	G3BP1	rep3	35	0.62596527	12.99714276
1	1	HA	rep1	43	1.077839394	11.27790685
1	1	HA	rep1	58	0.830773644	5.841379248
1	2	HA	rep1	27	1.661494544	9.989898946
1	2	HA	rep1	39	0.375391579	4.606060571
1	3	HA	rep1	21	1.854001753	8.011904836
1	4	HA	rep1	32	1.274441837	11.98437472
10	1	HA	rep1	37	1.719184106	14.8558555
10	1	HA	rep1	61	0.601534432	4.845172925
10	1	HA	rep1	14	0.482305945	2.043650789
10	2	HA	rep1	17	1.954991881	9.039916159
10	2	HA	rep1	28	0.710553178	2.90051025
10	2	HA	rep1	24	0.515799414	1.583333362
2	1	HA	rep1	65	0.672051526	3.858241816
2	1	HA	rep1	29	0.657569711	1.607142884
2	1	HA	rep1	46	0.928539946	5.190993894
2	2	HA	rep1	29	1.137129213	6.903940952
2	3	HA	rep1	77	1.086495712	5.858441493
3	1	HA	rep1	42	0.991898312	6.960884437
3	1	HA	rep1	65	1.092659524	3.561538516
3	1	HA	rep1	28	0.702440998	2.766581697
3	2	HA	rep1	19	2.199138117	19.35087729
3	2	HA	rep1	3	0.309737763	4.138888878
3	3	HA	rep1	52	0.568448215	3.426281984
4	1	HA	rep1	52	0.632976916	4.018429492
4	1	HA	rep1	0	NA	NA
4	1	HA	rep1	28	1.110999857	5.779761979
4	2	HA	rep1	55	1.023073217	11.94181802
4	2	HA	rep1	35	0.498825293	7.217142839
4	3	HA	rep1	43	0.345993889	42.1279056
5	1	HA	rep1	9	0.556380797	7.027777418
5	1	HA	rep1	62	0.605986946	16.70161245
5	1	HA	rep1	67	0.830744418	57.69029625
5	2	HA	rep1	46	0.664365057	4.807065101
5	2	HA	rep1	40	0.932568781	22.15937427
5	3	HA	rep1	10	0.37891253	0.737499987
5	4	HA	rep1	12	0.31834159	1.973958292
5	5	HA	rep1	1	0.237465618	5.499999822
6	1	HA	rep1	6	0.338990774	0.878205137
6	1	HA	rep1	28	1.590355919	12.26373642
6	1	HA	rep1	35	0.585846855	3.794505535
6	2	HA	rep1	25	1.693233104	12.58000013
6	2	HA	rep1	37	0.655193034	0.9783784
6	2	HA	rep1	54	0.835144783	2.990123513
7	1	HA	rep1	22	1.968242694	16.80681792
7	1	HA	rep1	37	0.620312655	1.900000002
7	1	HA	rep1	52	0.515038306	4.283653786
7	2	HA	rep1	36	1.074331167	5.685416633
7	2	HA	rep1	80	0.947281325	3.474999973
7	3	HA	rep1	65	1.435753661	14.16999993
8	1	HA	rep1	33	1.50707758	20.11111104
8	1	HA	rep1	41	0.857192964	9.191056944
8	1	HA	rep1	27	0.756754362	5.54320993
8	2	HA	rep1	30	0.849369777	2.524359041
8	2	HA	rep1	85	0.555584521	3.885067908
8	3	HA	rep1	53	0.674799755	5.489386584
9	1	HA	rep1	43	1.129702461	17.67674407
9	1	HA	rep1	46	0.558201316	5.893478213
9	1	HA	rep1	44	0.701368313	14.43863629
9	2	HA	rep1	42	0.882015154	11.74206368
9	2	HA	rep1	33	0.927023224	5.416666684
9	2	HA	rep1	73	1.120996123	13.89041106
1	1	HA	rep2	76	0.960594615	5.122105348
1	1	HA	rep2	13	0.370096917	1.61076926
1	1	HA	rep2	20	0.475963696	1.593000016
1	2	HA	rep2	58	0.971935739	6.44010882
1	2	HA	rep2	82	0.71403368	2.259948614
10	1	HA	rep2	33	0.976768986	44.59596021
10	1	HA	rep2	14	0.633487472	4.738095202
10	2	HA	rep2	21	1.487724557	3.583809541
10	3	HA	rep2	25	1.001898417	9.725454507
10	4	HA	rep2	69	1.173861232	8.923699727
11	1	HA	rep2	3	0.278763987	7.41666634
11	1	HA	rep2	52	0.917498848	37.7836527
11	2	HA	rep2	58	0.922448901	6.115517361
11	2	HA	rep2	2	0.325224651	1
11	3	HA	rep2	84	1.043521273	1.754385938
2	1	HA	rep2	125	0.537126579	2.688666605
2	1	HA	rep2	16	0.534942928	0.677083315
2	1	HA	rep2	23	1.053108394	5.670289743
2	2	HA	rep2	38	1.012625125	3.04501381
2	2	HA	rep2	22	0.674852884	0.632775106
2	2	HA	rep2	42	1.262795943	6.302004913
2	3	HA	rep2	20	1.957542662	11.05681828
2	3	HA	rep2	27	1.261512198	4.769360286
3	1	HA	rep2	39	1.041460136	9.43108944
3	1	HA	rep2	29	0.846260532	3.976292979
3	2	HA	rep2	2	0.289088579	8.749999911
3	3	HA	rep2	34	0.802888868	3.779411634
3	4	HA	rep2	11	0.573484161	1.384848524
3	5	HA	rep2	20	0.592115357	8.133333323
3	6	HA	rep2	53	1.042783802	6.473584868
4	1	HA	rep2	5	0.450152216	0.877272738
4	1	HA	rep2	58	0.971935739	4.690830697
4	2	HA	rep2	29	1.491013507	19.72413807
4	2	HA	rep2	2	0.526554197	3.833333347
4	3	HA	rep2	22	0.650918602	3.380050417
4	4	HA	rep2	46	1.497963645	7.36811607
4	5	HA	rep2	25	0.664903731	40.02999851
5	1	HA	rep2	18	0.495006832	4.249999944
5	1	HA	rep2	50	0.683487997	9.822499703
5	1	HA	rep2	28	0.782456587	27.50446319
5	2	HA	rep2	7	0.274339162	1.314285684
6	1	HA	rep2	56	0.98083625	14.70089237
6	1	HA	rep2	53	0.594151055	10.44339585
6	1	HA	rep2	22	0.559405172	5.068181691
6	2	HA	rep2	39	1.051519995	5.824358898
6	2	HA	rep2	38	0.546931682	2.357894703
7	1	HA	rep2	28	1.363952363	5.099206203
7	1	HA	rep2	14	0.474931237	1.299603143
7	2	HA	rep2	11	0.844739354	5.272727152
7	2	HA	rep2	52	0.850388999	15.23269218
7	3	HA	rep2	9	0.568999742	5.055555455
7	4	HA	rep2	9	0.60685658	5.044444345
8	1	HA	rep2	26	1.053902594	15.58076912
8	1	HA	rep2	40	0.761180553	5.774999898
8	2	HA	rep2	26	0.943905978	6.281065203
8	2	HA	rep2	35	0.893224711	2.568131916
8	3	HA	rep2	24	0.761868859	3.885416532
8	3	HA	rep2	27	0.927301328	8.918981232
8	4	HA	rep2	19	1.186784692	5.528340162
8	4	HA	rep2	17	0.75551721	1.934389149
8	5	HA	rep2	39	0.812995445	4.084249127
9	1	HA	rep2	15	0.982901168	27.8166659
9	1	HA	rep2	0	NA	NA
9	2	HA	rep2	19	0.978662651	1.960526336
9	2	HA	rep2	27	1.663024113	6.288359884
9	3	HA	rep2	1	0.516229605	3.333333386
9	4	HA	rep2	24	0.77821613	8.840277711
9	5	HA	rep2	29	1.225422276	5.488505804
9	6	HA	rep2	26	1.234185856	4.394230663
1	1	HA	rep3	12	0.690887288	6.736111211
1	1	HA	rep3	38	0.573829961	12.8771931
1	2	HA	rep3	32	0.677551357	4.523437478
1	2	HA	rep3	46	0.631595699	6.456521799
1	3	HA	rep3	32	0.55720533	2.658653903
1	3	HA	rep3	24	0.763159433	1.964743592
1	4	HA	rep3	55	0.634305395	3.536363589
1	4	HA	rep3	1	0.949862473	2
10	1	HA	rep3	46	0.644838111	4.888586851
10	1	HA	rep3	63	0.948387531	35.49801478
10	2	HA	rep3	39	0.663950692	0.82867134
10	2	HA	rep3	53	0.989018002	6.894511166
2	1	HA	rep3	47	1.091990369	16.5212762
2	1	HA	rep3	22	0.903401809	5.852272518
2	1	HA	rep3	65	0.665539091	11.65961494
2	2	HA	rep3	58	0.619831546	2.420114999
2	2	HA	rep3	31	0.736709604	1.627957013
2	3	HA	rep3	32	1.312513771	5.539062425
2	4	HA	rep3	58	0.883464665	5.479310285
3	1	HA	rep3	21	0.555069737	3.800000019
3	1	HA	rep3	38	0.759400919	8.189473606
3	2	HA	rep3	27	1.262276982	3.436507975
3	3	HA	rep3	11	0.508720811	5.272727345
3	4	HA	rep3	31	0.686085798	4.701612797
3	5	HA	rep3	8	0.565271417	1.465909105
4	1	HA	rep3	23	1.397411096	3.545454551
4	1	HA	rep3	27	0.439751145	0.657828282
4	2	HA	rep3	20	0.512099768	0.625961556
4	2	HA	rep3	34	1.302416927	3.170814523
4	3	HA	rep3	39	0.838674558	5.685897254
4	3	HA	rep3	35	1.373170749	20.87678495
4	4	HA	rep3	25	0.80820907	8.03111099
5	1	HA	rep3	27	1.150618431	12.10774414
5	1	HA	rep3	4	0.766600963	0.931818188
5	1	HA	rep3	29	1.208689317	3.648902816
5	2	HA	rep3	22	1.274148525	4.590909043
5	2	HA	rep3	39	0.883679191	1.292307669
6	1	HA	rep3	41	0.768804382	3.678861818
6	2	HA	rep3	29	0.608794913	4.267241298
6	3	HA	rep3	0	NA	NA
6	4	HA	rep3	5	0.342776458	4.866666661
6	5	HA	rep3	31	0.787666462	4.439516054
6	6	HA	rep3	28	0.676998253	4.736607055
6	7	HA	rep3	5	0.336581702	6.399999715
6	8	HA	rep3	42	0.824246603	3.521825442
7	1	HA	rep3	91	0.551628206	9.236263826
7	1	HA	rep3	69	1.02572578	29.66666674
7	1	HA	rep3	22	0.566913966	4.939393959
7	2	HA	rep3	38	0.608879234	5.372807051
8	1	HA	rep3	17	1.082867513	4.867646858
8	1	HA	rep3	17	0.777988381	9.827205582
8	2	HA	rep3	46	1.070615311	4.13545156
8	3	HA	rep3	39	0.872030933	4.301281989
8	4	HA	rep3	36	0.535158024	3.575757579
8	5	HA	rep3	22	0.651387902	4.096590822
9	1	HA	rep3	68	0.647260825	14.07107842
9	1	HA	rep3	48	0.946420943	65.37847211
9	1	HA	rep3	14	0.615050701	4.452380917
9	2	HA	rep3	0	NA	NA
9	2	HA	rep3	94	0.600144375	4.538201143
9	3	HA	rep3	92	0.706112321	4.35326091
1	1	mCherry	rep1	5	0.712396855	7.967857145
1	1	mCherry	rep1	20	0.695361278	1.141964317
1	1	mCherry	rep1	29	0.479915522	3.067118299
1	2	mCherry	rep1	19	1.052021595	4.151072188
1	3	mCherry	rep1	36	0.727883743	3.8381411
1	4	mCherry	rep1	31	1.080751657	1.202895889
10	1	mCherry	rep1	3	0.333828478	4.074074066
10	2	mCherry	rep1	21	0.866282442	3.084127048
10	3	mCherry	rep1	21	1.070316048	4.29100524
10	4	mCherry	rep1	11	0.573484161	3.722727299
10	5	mCherry	rep1	9	0.520818313	3.648148138
10	6	mCherry	rep1	14	1.326710085	5.489795992
10	7	mCherry	rep1	19	0.798253989	3.36234824
10	8	mCherry	rep1	15	1.43374169	5.344444331
2	1	mCherry	rep1	4	0.82338622	5.6874998
2	1	mCherry	rep1	31	0.881253893	26.47580545
2	2	mCherry	rep1	24	0.693898627	2.967447802
2	2	mCherry	rep1	24	0.527844771	0.896484333
2	3	mCherry	rep1	30	0.664903731	3.13870973
2	3	mCherry	rep1	0	NA	NA
2	4	mCherry	rep1	11	0.795932191	3.470219494
2	4	mCherry	rep1	18	1.482726143	2.017241407
2	5	mCherry	rep1	13	0.651243502	12.95673018
3	1	mCherry	rep1	15	1.054485006	1.699999954
3	1	mCherry	rep1	27	0.767078954	3.227880576
3	2	mCherry	rep1	16	0.972447518	4.764583507
3	2	mCherry	rep1	22	0.514821706	8.366666851
3	3	mCherry	rep1	37	0.671098487	3.045688539
3	4	mCherry	rep1	9	1.104731355	2.086666677
3	5	mCherry	rep1	14	0.715346738	5.233766152
3	6	mCherry	rep1	0	NA	NA
4	1	mCherry	rep1	19	0.953122871	5.124787926
4	1	mCherry	rep1	1	0.412983684	0.322580656
4	2	mCherry	rep1	28	0.977886366	3.630952412
4	2	mCherry	rep1	3	0.512788074	0.225925928
4	3	mCherry	rep1	30	1.019725546	78.03333154
4	4	mCherry	rep1	20	0.538943708	3.239285742
4	5	mCherry	rep1	22	0.821743671	3.828282803
4	6	mCherry	rep1	44	1.315681543	5.320221308
5	1	mCherry	rep1	21	0.679948137	2.196620671
5	1	mCherry	rep1	25	0.941189816	3.596774238
5	2	mCherry	rep1	34	0.901883486	4.578976093
5	2	mCherry	rep1	11	0.629800118	1.745791264
5	3	mCherry	rep1	0	NA	NA
5	4	mCherry	rep1	0	NA	NA
5	5	mCherry	rep1	28	1.288730335	3.933823441
6	1	mCherry	rep1	1	0.753695223	5.500000198
6	1	mCherry	rep1	15	0.990472535	23.28333377
6	2	mCherry	rep1	51	1.02091996	18.95900151
6	2	mCherry	rep1	19	0.899326312	3.674641176
6	3	mCherry	rep1	9	0.99919108	15.4499998
6	3	mCherry	rep1	23	1.213812915	4.702173855
6	4	mCherry	rep1	36	1.240958612	1.852777801
6	5	mCherry	rep1	25	0.616171657	0.904680859
6	6	mCherry	rep1	1	0.918888697	1.941176477
7	1	mCherry	rep1	20	1.256502859	11.26785685
7	1	mCherry	rep1	36	0.689453317	3.461640233
7	1	mCherry	rep1	17	0.639517381	7.385154117
7	2	mCherry	rep1	44	0.880875426	7.949545451
7	2	mCherry	rep1	43	0.839413348	3.020000043
7	3	mCherry	rep1	10	0.684520456	0.823417719
7	4	mCherry	rep1	24	0.908994296	5.088889031
8	1	mCherry	rep1	31	0.777008818	3.02614022
8	1	mCherry	rep1	2	0.22197873	1.051724135
8	2	mCherry	rep1	30	0.751286152	5.657407232
8	3	mCherry	rep1	16	0.891141356	2.46052627
8	4	mCherry	rep1	0	NA	NA
8	5	mCherry	rep1	0	NA	NA
8	6	mCherry	rep1	20	0.702588492	52.7749981
9	1	mCherry	rep1	45	1.218990174	3.412365627
9	1	mCherry	rep1	0	NA	NA
9	2	mCherry	rep1	11	0.892607917	3.642992453
9	2	mCherry	rep1	19	0.491233224	1.152412277
9	3	mCherry	rep1	24	0.796284166	8.88194448
9	3	mCherry	rep1	18	0.478946356	27.43981511
9	4	mCherry	rep1	9	1.253864352	7.70048308
9	4	mCherry	rep1	3	2.983807117	4.891304384
9	5	mCherry	rep1	5	0.530684034	2.066666661
9	6	mCherry	rep1	2	0.41814598	12.62499979
9	7	mCherry	rep1	14	0.87906527	5.750000133
1	1	mCherry	rep2	37	1.33549994	2.56439766
1	1	mCherry	rep2	0	NA	NA
1	1	mCherry	rep2	18	1.034179975	0.449245541
1	2	mCherry	rep2	17	0.456711368	0.451746301
1	2	mCherry	rep2	33	1.153538517	2.755208226
10	1	mCherry	rep2	27	1.01410438	3.017676777
10	1	mCherry	rep2	34	1.062521993	3.42847595
10	2	mCherry	rep2	21	1.183394914	2.961904808
11	1	mCherry	rep2	1	0.536878789	8.499999941
11	1	mCherry	rep2	41	0.874568497	27.39634037
11	2	mCherry	rep2	25	0.844551634	3.684285747
11	2	mCherry	rep2	0	NA	NA
11	3	mCherry	rep2	39	0.64859617	7.33333309
11	3	mCherry	rep2	45	0.940455623	27.51111015
11	4	mCherry	rep2	36	1.13427116	18.11458279
12	1	mCherry	rep2	47	0.572026337	12.86702072
12	1	mCherry	rep2	2	0.717559151	7.124999866
12	2	mCherry	rep2	35	0.878475294	2.303571381
12	3	mCherry	rep2	4	0.647868154	1.857142867
12	4	mCherry	rep2	5	0.317997437	6.399999715
12	5	mCherry	rep2	0	NA	NA
13	1	mCherry	rep2	31	1.79015105	17.39631372
13	1	mCherry	rep2	12	0.375126846	4.702381108
13	1	mCherry	rep2	6	0.263277099	3.333333379
13	2	mCherry	rep2	18	1.377185868	2.969696972
13	2	mCherry	rep2	0	NA	NA
13	3	mCherry	rep2	62	1.303563015	7.140120714
13	4	mCherry	rep2	20	0.56217404	1.057258101
14	1	mCherry	rep2	4	0.351036131	4.624999926
14	1	mCherry	rep2	14	0.43510781	1.999999924
14	1	mCherry	rep2	26	1.374759148	12.24038419
14	2	mCherry	rep2	69	0.906169996	2.803402666
14	3	mCherry	rep2	17	0.738512	3.831550837
14	4	mCherry	rep2	20	0.825967368	10.69999968
14	5	mCherry	rep2	5	1.096471681	2.571428668
2	1	mCherry	rep2	34	0.862407105	21.27941114
2	1	mCherry	rep2	2	0.505905013	5.999999763
2	2	mCherry	rep2	32	0.674970209	2.962499968
2	2	mCherry	rep2	18	0.772623642	5.94999992
2	3	mCherry	rep2	9	0.401511915	4.40740741
2	4	mCherry	rep2	21	0.683881315	3.39880938
3	1	mCherry	rep2	28	0.529872816	2.724623988
3	2	mCherry	rep2	18	0.774344408	3.847222234
3	3	mCherry	rep2	28	0.713871797	3.506868163
3	4	mCherry	rep2	11	0.466483843	4.464646416
3	5	mCherry	rep2	49	0.848091494	2.820037102
4	1	mCherry	rep2	28	0.488943183	3.306122496
4	1	mCherry	rep2	21	0.893814688	3.959183741
4	2	mCherry	rep2	17	0.748836592	3.327731138
4	2	mCherry	rep2	27	0.575118019	3.687830739
4	3	mCherry	rep2	8	0.42459885	3.758928588
4	3	mCherry	rep2	2	0.283926283	3.071428634
4	4	mCherry	rep2	18	0.675687194	2.815972125
5	1	mCherry	rep2	29	1.413401056	4.930250781
5	1	mCherry	rep2	16	1.750663648	4.177556851
5	2	mCherry	rep2	35	1.247210726	5.394285858
5	2	mCherry	rep2	36	1.199373449	4.073148235
6	1	mCherry	rep2	21	0.887423273	0.692063512
6	1	mCherry	rep2	41	1.054871129	3.818292769
6	1	mCherry	rep2	71	0.690002669	1.245305201
6	2	mCherry	rep2	37	1.172538811	20.8123117
6	3	mCherry	rep2	10	2.271410262	24.81666673
7	1	mCherry	rep2	26	1.281837819	21.82478561
7	1	mCherry	rep2	21	0.621933762	3.288359683
7	1	mCherry	rep2	7	0.488205712	1.730158713
7	2	mCherry	rep2	0	NA	NA
7	2	mCherry	rep2	12	0.600547107	6.156249892
7	3	mCherry	rep2	20	0.83577573	1.494047615
7	4	mCherry	rep2	56	0.723458918	0.712845642
7	5	mCherry	rep2	19	0.67924948	6.684210571
8	1	mCherry	rep2	7	0.622425409	4.151785662
8	1	mCherry	rep2	0	NA	NA
8	2	mCherry	rep2	49	0.783826176	2.622448982
8	3	mCherry	rep2	12	0.523973049	3.565972283
9	1	mCherry	rep2	45	1.389231226	3.467094032
9	1	mCherry	rep2	17	0.787098315	0.763574678
9	1	mCherry	rep2	20	0.801704577	1.745192326
9	2	mCherry	rep2	48	0.974813571	7.630681839
9	3	mCherry	rep2	22	0.917011498	2.413636333
9	4	mCherry	rep2	39	1.206918343	5.812623363
1	1	mCherry	rep3	0	NA	NA
1	1	mCherry	rep3	54	0.92022707	49.28703726
1	2	mCherry	rep3	27	0.42063153	2.139660483
1	2	mCherry	rep3	45	0.575194498	0.552083332
1	3	mCherry	rep3	23	0.997445376	16.14402121
1	3	mCherry	rep3	12	0.702932645	2.864583241
1	4	mCherry	rep3	17	0.465213973	5.154411628
1	5	mCherry	rep3	10	0.461509267	3.929999988
10	1	mCherry	rep3	21	0.587518455	3.107142928
10	2	mCherry	rep3	32	0.769827398	2.769531159
10	3	mCherry	rep3	11	0.79687079	4.56249989
10	4	mCherry	rep3	9	0.495580421	4.685185131
10	5	mCherry	rep3	10	0.354133509	4.028571427
11	1	mCherry	rep3	7	0.353986015	2.15565027
11	1	mCherry	rep3	0	NA	NA
11	2	mCherry	rep3	52	1.226839511	182.3653777
11	2	mCherry	rep3	2	0.433632868	24.49999899
11	3	mCherry	rep3	56	0.905061118	9.174999888
11	3	mCherry	rep3	35	1.160189164	37.2085708
12	1	mCherry	rep3	0	NA	NA
12	2	mCherry	rep3	0	NA	NA
12	3	mCherry	rep3	18	0.624064234	3.342592645
12	4	mCherry	rep3	15	0.711020243	4.24999997
12	5	mCherry	rep3	95	0.98061889	2.776842077
12	6	mCherry	rep3	27	0.71316164	3.784511803
12	7	mCherry	rep3	0	NA	NA
13	1	mCherry	rep3	35	0.653104197	1.643406617
13	1	mCherry	rep3	28	1.184746943	4.101648391
13	2	mCherry	rep3	0	NA	NA
13	3	mCherry	rep3	20	1.409823051	15.39166687
13	4	mCherry	rep3	0	NA	NA
13	5	mCherry	rep3	68	0.778292046	21.03676415
13	6	mCherry	rep3	18	0.461738702	2.105902719
13	7	mCherry	rep3	0	NA	NA
14	1	mCherry	rep3	61	1.238104774	14.5688523
14	1	mCherry	rep3	49	0.813957128	2.775510156
14	2	mCherry	rep3	13	0.602797339	29.00961428
14	2	mCherry	rep3	4	0.301994319	9.18749974
14	3	mCherry	rep3	1	0.64012471	4.499999941
14	3	mCherry	rep3	16	0.82983909	27.41406126
14	4	mCherry	rep3	0	NA	NA
14	4	mCherry	rep3	35	1.115645923	6.281547601
15	1	mCherry	rep3	13	1.175415101	5.485576747
15	1	mCherry	rep3	18	0.515082428	16.29513843
15	2	mCherry	rep3	43	1.047105724	3.118770741
15	2	mCherry	rep3	5	0.344841376	1.102380943
15	3	mCherry	rep3	17	0.760375842	2.463667768
15	4	mCherry	rep3	15	0.780539163	6.033333467
15	5	mCherry	rep3	8	0.57559601	8.362499966
15	6	mCherry	rep3	21	0.712396855	1.704585559
16	1	mCherry	rep3	40	0.584371913	3.472395875
16	1	mCherry	rep3	32	0.717559151	2.626302115
16	2	mCherry	rep3	7	0.812692892	1.741758261
16	3	mCherry	rep3	24	0.889205495	4.905302967
17	1	mCherry	rep3	25	1.204260423	0.877826095
17	1	mCherry	rep3	67	0.816413268	3.986210249
17	2	mCherry	rep3	20	0.488353206	18.88333303
17	2	mCherry	rep3	14	0.762544874	3.031745968
17	3	mCherry	rep3	14	1.139392485	29.45000013
17	3	mCherry	rep3	6	0.609150934	5.766666562
17	4	mCherry	rep3	38	1.425880509	5.81414454
17	5	mCherry	rep3	4	0.753695223	3.653846179
2	1	mCherry	rep3	29	0.964815331	6.051723909
2	1	mCherry	rep3	31	0.643788275	2.656546416
2	2	mCherry	rep3	5	0.454282052	3.6
2	3	mCherry	rep3	6	0.419866745	4.3809524
3	1	mCherry	rep3	26	0.443163261	2.51131216
3	1	mCherry	rep3	20	0.487836977	9.242646898
3	2	mCherry	rep3	32	0.98180418	2.425271727
3	3	mCherry	rep3	0	NA	NA
3	4	mCherry	rep3	0	NA	NA
3	5	mCherry	rep3	7	0.442482519	3.70535694
4	1	mCherry	rep3	49	0.622846821	2.26846792
4	2	mCherry	rep3	26	0.723912746	2.737470778
4	3	mCherry	rep3	10	0.401626633	3.585000026
5	1	mCherry	rep3	14	0.377585083	3.230519547
5	1	mCherry	rep3	11	0.3923345	15.8264463
5	2	mCherry	rep3	17	1.072542921	4.650326747
5	2	mCherry	rep3	47	0.629580446	22.9799047
5	3	mCherry	rep3	7	0.333336831	2.785714374
5	4	mCherry	rep3	2	1.238951052	1.227272729
6	1	mCherry	rep3	12	0.442236695	3.333333379
6	2	mCherry	rep3	4	0.407821388	4.083333327
6	3	mCherry	rep3	8	0.65303045	2.937499901
6	4	mCherry	rep3	2	0.309737763	4.687499918
6	5	mCherry	rep3	23	0.474482341	2.464426837
6	6	mCherry	rep3	0	NA	NA
6	7	mCherry	rep3	9	0.423308276	3.187499859
6	8	mCherry	rep3	0	NA	NA
6	9	mCherry	rep3	17	0.594575039	2.626470529
7	1	mCherry	rep3	0	NA	NA
7	2	mCherry	rep3	61	0.805825951	2.594046551
7	3	mCherry	rep3	4	0.508486161	5.14583348
7	4	mCherry	rep3	0	NA	NA
7	5	mCherry	rep3	1	0.454282052	8.999999881
7	6	mCherry	rep3	4	0.294250875	4.906249892
7	7	mCherry	rep3	13	0.519406403	4.966346021
7	8	mCherry	rep3	94	0.832447697	2.756796635
7	9	mCherry	rep3	6	0.437074399	6.291666749
8	1	mCherry	rep3	15	0.562346116	6.694444548
8	2	mCherry	rep3	14	0.792043708	6.770408247
8	3	mCherry	rep3	17	0.499224394	4.897058717
8	4	mCherry	rep3	70	0.624490328	2.899999917
8	5	mCherry	rep3	22	0.686585375	3.973484851
8	6	mCherry	rep3	23	0.742921736	5.038647233
9	1	mCherry	rep3	32	0.845003335	2.561789751
9	2	mCherry	rep3	47	0.749521452	3.246808564
9	3	mCherry	rep3	0	NA	NA
9	4	mCherry	rep3	0	NA	NA
9	5	mCherry	rep3	0	NA	NA
9	6	mCherry	rep3	31	0.702738366	3.187096826
1	1	mEGFP	rep1	35	1.441313057	26.35476203
1	1	mEGFP	rep1	23	0.477175713	5.188405868
1	1	mEGFP	rep1	20	0.727367513	3.462500043
1	2	mEGFP	rep1	19	1.152007119	3.54824565
1	2	mEGFP	rep1	66	0.462729446	5.40404045
1	2	mEGFP	rep1	18	1.452899544	26.26851837
1	3	mEGFP	rep1	104	0.74476048	5.280288406
1	4	mEGFP	rep1	45	1.204076874	22.44444468
10	1	mEGFP	rep1	33	1.334688179	9.388357033
10	1	mEGFP	rep1	15	0.669721874	0.966666667
10	2	mEGFP	rep1	20	1.244113348	26.99374936
10	3	mEGFP	rep1	48	1.533632118	11.19010383
10	4	mEGFP	rep1	34	1.445442894	6.002940946
10	5	mEGFP	rep1	24	1.797339408	7.146634617
2	1	mEGFP	rep1	4	0.389753352	1.729166688
2	1	mEGFP	rep1	31	0.65244761	4.1962366
2	1	mEGFP	rep1	15	1.056549925	26.93888912
2	2	mEGFP	rep1	15	0.771591183	2.427777823
2	2	mEGFP	rep1	22	1.486271963	38.17802976
2	2	mEGFP	rep1	30	0.691059365	12.19444438
2	3	mEGFP	rep1	44	1.030582011	9.887310457
2	3	mEGFP	rep1	24	0.773914216	1.318576402
2	3	mEGFP	rep1	0	NA	NA
2	4	mEGFP	rep1	35	0.919773662	3.425714272
2	4	mEGFP	rep1	30	1.558669254	24.64999918
2	5	mEGFP	rep1	25	0.916410795	76.19999772
3	1	mEGFP	rep1	28	0.808636803	13.18452385
3	1	mEGFP	rep1	22	1.376455847	47.01515228
3	1	mEGFP	rep1	13	0.910152504	4.705128174
3	2	mEGFP	rep1	22	1.268516929	6.946280981
3	2	mEGFP	rep1	0	NA	NA
3	2	mEGFP	rep1	22	0.7841997	1.698347098
3	3	mEGFP	rep1	19	0.885197923	0.626096492
3	3	mEGFP	rep1	28	1.153404432	7.511904778
3	3	mEGFP	rep1	23	0.663467266	1.438405811
3	4	mEGFP	rep1	55	0.907437786	4.253719007
3	4	mEGFP	rep1	0	NA	NA
4	1	mEGFP	rep1	21	0.801876653	3.634920664
4	1	mEGFP	rep1	17	0.538700776	5.122549089
4	2	mEGFP	rep1	18	0.799582299	7.902777552
4	2	mEGFP	rep1	56	0.721430873	26.62946333
4	3	mEGFP	rep1	55	0.769463691	9.559090947
4	4	mEGFP	rep1	36	0.909137693	2.987037087
5	1	mEGFP	rep1	53	0.466554681	4.896226461
5	1	mEGFP	rep1	40	0.90778976	41.71874923
5	2	mEGFP	rep1	29	1.050260231	18.66047726
5	2	mEGFP	rep1	41	0.724987821	4.191369642
5	3	mEGFP	rep1	65	0.826602728	17.57307682
5	3	mEGFP	rep1	100	0.717249413	3.876428641
6	1	mEGFP	rep1	60	1.306749207	18.43846134
6	1	mEGFP	rep1	52	0.854757096	4.333579921
6	1	mEGFP	rep1	6	0.655611598	0.743589762
6	2	mEGFP	rep1	69	0.8962943	1.246047427
6	2	mEGFP	rep1	46	1.17790129	4.724802301
6	3	mEGFP	rep1	30	1.348735881	120.9499932
6	4	mEGFP	rep1	27	0.936861135	4.006172761
7	1	mEGFP	rep1	20	0.812545398	4.387499942
7	1	mEGFP	rep1	18	1.162663788	54.8472194
7	2	mEGFP	rep1	0	NA	NA
7	3	mEGFP	rep1	55	0.724223206	5.112121274
7	4	mEGFP	rep1	0	NA	NA
7	5	mEGFP	rep1	10	0.709299477	0.419999987
7	6	mEGFP	rep1	58	0.900731656	6.833333407
8	1	mEGFP	rep1	3	0.464606645	4.333333294
8	1	mEGFP	rep1	26	0.593664046	10.36538424
8	2	mEGFP	rep1	23	0.668405115	4.181159406
8	3	mEGFP	rep1	5	0.301478089	1.300000047
8	4	mEGFP	rep1	20	0.675744553	5.774999789
8	5	mEGFP	rep1	1	0.382009908	3.000000079
8	6	mEGFP	rep1	6	0.481814298	11.08333297
9	1	mEGFP	rep1	51	0.821108736	4.506535951
9	1	mEGFP	rep1	101	0.722005881	11.27557766
9	2	mEGFP	rep1	22	0.726945144	1.522727227
9	3	mEGFP	rep1	12	0.632381266	4
9	4	mEGFP	rep1	39	0.705513794	18.65384569
9	5	mEGFP	rep1	8	0.863394014	2.104166658
1	1	mEGFP	rep2	32	0.801769105	7.921874868
1	2	mEGFP	rep2	84	0.84034805	3.759920673
1	3	mEGFP	rep2	25	0.665729699	7.639999872
1	4	mEGFP	rep2	1	0.258114803	Inf
1	5	mEGFP	rep2	1	0.578177158	6.999999644
1	6	mEGFP	rep2	42	1.3508008	6.345237904
10	1	mEGFP	rep2	46	0.894199455	8.336956363
10	1	mEGFP	rep2	67	0.712396855	30.19402892
10	2	mEGFP	rep2	16	1.033104497	9.312499785
10	3	mEGFP	rep2	42	0.904630927	1.456349237
10	4	mEGFP	rep2	9	0.534584435	3.611110973
2	1	mEGFP	rep2	32	0.914694331	6.632812247
2	1	mEGFP	rep2	133	0.666363147	30.22368335
2	2	mEGFP	rep2	19	1.551405813	2.000000043
2	2	mEGFP	rep2	76	0.425617724	7.022556497
3	1	mEGFP	rep2	53	0.696617761	3.135220178
3	1	mEGFP	rep2	64	0.766762285	10.94791683
3	2	mEGFP	rep2	0	NA	NA
3	2	mEGFP	rep2	56	0.880171477	12.18526748
3	3	mEGFP	rep2	16	0.498806856	Inf
4	1	mEGFP	rep2	71	0.663536813	3.391549295
4	1	mEGFP	rep2	28	1.064170457	12.5571428
4	2	mEGFP	rep2	29	0.629800118	3.094827481
4	2	mEGFP	rep2	22	1.104262055	17.59090843
4	3	mEGFP	rep2	1	0.402659092	6.499999703
4	3	mEGFP	rep2	70	0.61431323	36.942856
5	1	mEGFP	rep2	83	0.962799311	12.50000007
5	1	mEGFP	rep2	35	1.077297439	3.104761942
5	2	mEGFP	rep2	38	0.425481874	12.85964919
5	3	mEGFP	rep2	120	0.517606217	11.44083325
5	4	mEGFP	rep2	37	1.299503389	9.438224075
6	1	mEGFP	rep2	10	0.610183393	8.299999917
6	2	mEGFP	rep2	36	0.488123771	4.902777671
6	3	mEGFP	rep2	43	0.781067398	9.058139365
6	4	mEGFP	rep2	71	0.812152773	5.788732195
7	1	mEGFP	rep2	26	0.723118547	4.971153731
7	1	mEGFP	rep2	18	0.66995131	25.81944349
7	2	mEGFP	rep2	105	0.793813638	25.93333354
7	2	mEGFP	rep2	73	0.946750952	4.545662142
7	3	mEGFP	rep2	2	0.764019815	2
7	4	mEGFP	rep2	1	0.598826342	0.874999955
7	5	mEGFP	rep2	33	1.12788347	Inf
8	1	mEGFP	rep2	38	1.257698338	12.46052591
8	1	mEGFP	rep2	97	0.456730152	61.68041061
8	2	mEGFP	rep2	64	0.68061647	Inf
8	2	mEGFP	rep2	0	NA	NA
8	3	mEGFP	rep2	78	0.825173169	3.775641054
8	4	mEGFP	rep2	22	1.101915557	1.590909125
9	1	mEGFP	rep2	83	0.45415766	30.13855348
9	1	mEGFP	rep2	8	1.401563378	10.87499966
9	2	mEGFP	rep2	47	0.635950939	5.312056792
9	3	mEGFP	rep2	103	0.629298924	3.429126201
9	4	mEGFP	rep2	14	0.471243882	2.81249992
9	5	mEGFP	rep2	22	0.753225924	6.659090615
9	6	mEGFP	rep2	0	NA	NA
9	7	mEGFP	rep2	27	0.818319522	Inf
9	8	mEGFP	rep2	49	1.417419001	10.34693849
1	1	mEGFP	rep3	25	0.87098259	17.97999957
1	1	mEGFP	rep3	39	0.61471033	8.083333165
1	1	mEGFP	rep3	40	0.721172758	4.968749885
1	2	mEGFP	rep3	16	0.498806856	5.208333455
1	2	mEGFP	rep3	23	0.55977245	3.21014499
1	3	mEGFP	rep3	15	0.719968222	2.283333292
1	4	mEGFP	rep3	29	0.532606544	4.681034394
1	5	mEGFP	rep3	7	0.342186481	5.357142679
10	1	mEGFP	rep3	37	0.911633578	1.655405337
10	1	mEGFP	rep3	55	0.807946262	5.218181641
10	2	mEGFP	rep3	16	0.669162625	5.968749766
10	2	mEGFP	rep3	24	0.465036836	14.99999964
10	3	mEGFP	rep3	70	0.676703265	21.76428493
2	1	mEGFP	rep3	20	1.153773167	5.599999858
2	1	mEGFP	rep3	47	0.951180506	6.547872162
2	2	mEGFP	rep3	22	1.370824251	5.636363507
2	3	mEGFP	rep3	12	1.200233832	7.916666479
2	4	mEGFP	rep3	14	0.675523312	7.785714108
2	5	mEGFP	rep3	12	1.274226742	7.749999792
3	1	mEGFP	rep3	47	1.056183805	20.95212697
3	1	mEGFP	rep3	3	0.347594601	4.083333244
3	1	mEGFP	rep3	61	0.564467453	4.688524442
3	2	mEGFP	rep3	1	0.526554197	4.749999911
3	2	mEGFP	rep3	40	0.711106281	5.187499817
4	1	mEGFP	rep3	55	0.847179712	1.237662372
4	1	mEGFP	rep3	25	0.958948114	4.811428734
4	1	mEGFP	rep3	56	0.665014352	1.391581664
4	2	mEGFP	rep3	13	1.038812805	6.346153568
4	3	mEGFP	rep3	4	0.312318911	2.874999896
4	4	mEGFP	rep3	22	0.62792292	6.613636118
5	1	mEGFP	rep3	34	0.768271118	7.360293851
5	1	mEGFP	rep3	22	0.909972004	5.068181691
5	2	mEGFP	rep3	17	0.736690013	8.647058747
5	3	mEGFP	rep3	53	0.679280239	9.877358232
6	1	mEGFP	rep3	54	1.050622844	14.08641981
6	1	mEGFP	rep3	100	0.584062175	4.25666668
6	2	mEGFP	rep3	61	0.790931457	13.91639335
7	1	mEGFP	rep3	59	0.69227265	7.525423503
7	1	mEGFP	rep3	44	0.977081852	73.48863403
7	2	mEGFP	rep3	10	0.602956179	Inf
7	3	mEGFP	rep3	10	0.709299477	0.97500001
7	4	mEGFP	rep3	31	0.58850175	6.435483597
7	5	mEGFP	rep3	36	0.546342999	6.986110888
8	1	mEGFP	rep3	21	0.571294096	5.857142637
8	1	mEGFP	rep3	56	0.894367791	47.58928395
8	1	mEGFP	rep3	77	0.636236227	16.47402554
8	2	mEGFP	rep3	24	0.462455688	1.270833308
8	2	mEGFP	rep3	49	0.529925492	2.806122442
8	3	mEGFP	rep3	11	0.374501113	4.727272641
9	1	mEGFP	rep3	26	0.907769905	33.51922986
9	1	mEGFP	rep3	12	0.620335909	6.291666434
9	1	mEGFP	rep3	42	0.490909772	12.66666632
9	2	mEGFP	rep3	85	0.940023744	5.572549066
9	2	mEGFP	rep3	46	0.758408624	2.623188444
9	3	mEGFP	rep3	24	0.583769645	5.802083109
9	3	mEGFP	rep3	7	0.570802449	2.857142755
1	1	mNeonGreen	rep1	44	0.772467209	2.289772671
1	1	mNeonGreen	rep1	49	0.90308575	6.457907934
1	2	mNeonGreen	rep1	62	0.731547308	10.76451601
1	2	mNeonGreen	rep1	0	NA	NA
1	3	mNeonGreen	rep1	48	0.856510953	2.577473876
10	1	mNeonGreen	rep1	32	0.689166523	4.542968656
10	1	mNeonGreen	rep1	44	0.61384393	10.4232951
10	2	mNeonGreen	rep1	90	0.661576918	5.431481386
2	1	mNeonGreen	rep1	29	1.345045136	9.256805558
2	1	mNeonGreen	rep1	6	0.283926283	1.850877175
2	2	mNeonGreen	rep1	49	1.091246173	13.44970856
2	2	mNeonGreen	rep1	30	0.724786365	3.888095295
2	3	mNeonGreen	rep1	53	1.142718061	5.945492539
2	3	mNeonGreen	rep1	42	1.074986697	21.53042257
3	1	mNeonGreen	rep1	41	1.063684806	6.33536578
3	1	mNeonGreen	rep1	46	0.975673953	9.211956415
3	1	mNeonGreen	rep1	26	0.750121326	2.098076914
3	2	mNeonGreen	rep1	108	0.682379059	4.9903847
3	2	mNeonGreen	rep1	22	1.132420034	1.722028006
3	3	mNeonGreen	rep1	18	1.201094214	15.29999971
4	1	mNeonGreen	rep1	43	1.138586413	5.110159052
4	1	mNeonGreen	rep1	17	0.453067395	1.340557241
4	1	mNeonGreen	rep1	29	0.493088278	1.929219577
4	2	mNeonGreen	rep1	58	1.132322937	5.213995821
4	2	mNeonGreen	rep1	76	0.749348027	3.151702708
4	3	mNeonGreen	rep1	28	1.112106063	12.76530634
5	1	mNeonGreen	rep1	15	1.368352606	74.7222212
5	1	mNeonGreen	rep1	26	1.425587909	6.455128248
5	1	mNeonGreen	rep1	62	0.635795043	12.25806466
5	2	mNeonGreen	rep1	86	1.034019904	14.15770272
5	2	mNeonGreen	rep1	38	0.990889142	2.707236752
5	3	mNeonGreen	rep1	18	1.420778591	6.893518546
6	1	mNeonGreen	rep1	52	1.20241788	28.20352559
6	1	mNeonGreen	rep1	31	1.308558786	5.717741958
6	1	mNeonGreen	rep1	49	0.870426326	11.15476208
6	2	mNeonGreen	rep1	16	0.547203381	1.115885407
6	2	mNeonGreen	rep1	121	0.667258762	2.622073018
6	2	mNeonGreen	rep1	42	0.930196583	6.447420652
6	3	mNeonGreen	rep1	46	0.994303109	4.600000097
7	1	mNeonGreen	rep1	39	1.435912501	12.62454235
7	1	mNeonGreen	rep1	31	0.567519514	3.214285768
7	1	mNeonGreen	rep1	78	0.507890511	8.888278563
7	2	mNeonGreen	rep1	38	0.58823005	4.845394624
7	2	mNeonGreen	rep1	62	0.921220056	17.37298323
7	3	mNeonGreen	rep1	23	0.640573606	1.08312019
8	1	mNeonGreen	rep1	6	0.485255829	4.972222198
8	1	mNeonGreen	rep1	26	1.286205916	45.74358987
8	1	mNeonGreen	rep1	25	1.141899886	16.1866668
8	2	mNeonGreen	rep1	18	1.49878662	4.142857201
8	3	mNeonGreen	rep1	5	0.355165968	4.574999932
8	4	mNeonGreen	rep1	7	0.513279722	5.095238099
8	5	mNeonGreen	rep1	36	1.242966171	1.638888933
9	1	mNeonGreen	rep1	36	0.536018407	2.143518589
9	1	mNeonGreen	rep1	56	0.450963434	3.467261959
9	1	mNeonGreen	rep1	36	0.83629196	5.347222376
9	2	mNeonGreen	rep1	54	0.571485292	3.802910119
9	3	mNeonGreen	rep1	43	0.543601779	2.675786526
1	1	mNeonGreen	rep2	63	1.029181562	3.295865624
1	1	mNeonGreen	rep2	32	0.964381431	0.792151165
1	2	mNeonGreen	rep2	49	1.081975111	5.279336559
1	2	mNeonGreen	rep2	25	0.806970119	1.983749931
10	1	mNeonGreen	rep2	0	NA	NA
10	1	mNeonGreen	rep2	65	0.925401132	6.124493709
10	2	mNeonGreen	rep2	2	0.686585375	0.526315774
10	2	mNeonGreen	rep2	71	0.992178759	6.246293315
10	3	mNeonGreen	rep2	52	1.314995644	24.30769162
10	3	mNeonGreen	rep2	21	1.161270788	135.5952347
2	1	mNeonGreen	rep2	64	0.902917843	8.619140377
2	1	mNeonGreen	rep2	73	1.039955147	3.972602621
2	2	mNeonGreen	rep2	0	NA	NA
2	2	mNeonGreen	rep2	35	0.620950468	56.7999983
2	3	mNeonGreen	rep2	29	0.738742366	1.814323618
3	1	mNeonGreen	rep2	13	0.591678547	6.416666792
3	1	mNeonGreen	rep2	40	0.951927392	3.484375005
3	1	mNeonGreen	rep2	23	0.766264292	1.777173931
3	2	mNeonGreen	rep2	48	1.671293346	17.02651491
3	2	mNeonGreen	rep2	57	0.621105725	3.586124409
3	2	mNeonGreen	rep2	34	0.946522164	2.288770043
3	3	mNeonGreen	rep2	26	0.595649544	7.32692298
4	1	mNeonGreen	rep2	10	0.545138463	1.930555558
4	1	mNeonGreen	rep2	14	0.569327507	1.753968223
4	1	mNeonGreen	rep2	18	1.560734172	9.427468868
4	2	mNeonGreen	rep2	35	1.643970051	19.77301532
4	3	mNeonGreen	rep2	39	1.056549925	8.594988249
4	4	mNeonGreen	rep2	36	1.094693557	2.270719553
5	1	mNeonGreen	rep2	47	0.716131282	20.77659492
5	1	mNeonGreen	rep2	25	1.082843219	67.99999717
5	1	mNeonGreen	rep2	8	0.545912807	4.249999941
5	2	mNeonGreen	rep2	83	0.527922517	1.462098405
5	2	mNeonGreen	rep2	72	1.127531496	8.95052074
5	3	mNeonGreen	rep2	52	0.581751055	0.881009618
6	1	mNeonGreen	rep2	55	0.95399231	19.38531444
6	1	mNeonGreen	rep2	39	0.465400844	3.586785029
6	2	mNeonGreen	rep2	57	0.900413111	3.13573988
6	2	mNeonGreen	rep2	28	0.610994611	0.663690466
6	3	mNeonGreen	rep2	52	0.519207853	3.057692198
6	3	mNeonGreen	rep2	34	1.286019045	13.01010967
6	4	mNeonGreen	rep2	19	1.22808306	2.5877192
7	1	mNeonGreen	rep2	0	NA	NA
7	1	mNeonGreen	rep2	39	1.575162128	158.7948645
7	2	mNeonGreen	rep2	8	1.867460596	4.035714173
7	2	mNeonGreen	rep2	0	NA	NA
7	3	mNeonGreen	rep2	37	1.055898824	3.891277627
7	3	mNeonGreen	rep2	5	0.433632868	0.299999996
7	4	mNeonGreen	rep2	17	1.690803789	4.191176474
7	5	mNeonGreen	rep2	21	1.921849072	62.11111078
7	6	mNeonGreen	rep2	18	0.9584663	3.916666629
8	1	mNeonGreen	rep2	22	1.584824887	36.61363637
8	1	mNeonGreen	rep2	51	0.775559065	13.60784326
8	1	mNeonGreen	rep2	23	0.695787728	6.76811604
8	2	mNeonGreen	rep2	44	0.897535563	3.905844196
8	3	mNeonGreen	rep2	32	0.991160842	2.878472156
9	1	mNeonGreen	rep2	47	1.051131345	14.56219311
9	1	mNeonGreen	rep2	67	0.525629607	3.74741679
9	2	mNeonGreen	rep2	29	0.683559201	4.057471301
9	3	mNeonGreen	rep2	72	0.52096171	3.988425927
9	4	mNeonGreen	rep2	97	0.633951243	3.957474227
1	1	mNeonGreen	rep3	30	1.493624324	8.68690486
1	1	mNeonGreen	rep3	43	1.549889349	2.834717659
1	1	mNeonGreen	rep3	117	0.615151552	3.73199029
1	2	mNeonGreen	rep3	84	0.5193024	7.195436532
1	2	mNeonGreen	rep3	29	0.786093081	4.867816089
1	3	mNeonGreen	rep3	0	NA	NA
10	1	mNeonGreen	rep3	7	1.072282637	0.833333347
10	1	mNeonGreen	rep3	40	0.750597846	4.129166692
10	1	mNeonGreen	rep3	47	1.43489863	16.18173747
10	2	mNeonGreen	rep3	9	0.962481419	6.388888605
10	2	mNeonGreen	rep3	26	0.908961204	23.77884534
10	3	mNeonGreen	rep3	4	0.482674681	2.916666752
10	4	mNeonGreen	rep3	55	0.990222242	1.490909094
11	1	mNeonGreen	rep3	62	1.375169057	4.869623683
11	1	mNeonGreen	rep3	95	0.597956902	7.849122854
11	2	mNeonGreen	rep3	36	0.571007302	4.277777746
11	2	mNeonGreen	rep3	54	1.264188944	14.08148135
11	3	mNeonGreen	rep3	1	0.371685316	1.900000009
11	4	mNeonGreen	rep3	10	0.5492683	16.29999977
2	1	mNeonGreen	rep3	79	0.596996667	19.10759436
2	1	mNeonGreen	rep3	0	NA	NA
2	1	mNeonGreen	rep3	45	1.474122317	100.699995
2	2	mNeonGreen	rep3	38	1.028112013	9.984374639
2	2	mNeonGreen	rep3	60	1.065325828	1.668229111
2	3	mNeonGreen	rep3	39	1.164296309	4.715811986
2	4	mNeonGreen	rep3	15	0.653202527	4.527777778
3	1	mNeonGreen	rep3	51	1.1091851	6.004313776
3	1	mNeonGreen	rep3	19	1.144942924	0.396842113
3	1	mNeonGreen	rep3	47	1.041465769	2.952766
3	2	mNeonGreen	rep3	63	0.986244369	135.1190437
4	1	mNeonGreen	rep3	23	1.104282459	1.80144931
4	1	mNeonGreen	rep3	58	0.658815782	4.182758758
4	2	mNeonGreen	rep3	28	0.608044728	4.730654817
4	3	mNeonGreen	rep3	51	0.771307763	4.889894499
5	1	mNeonGreen	rep3	64	0.80128514	3.902777691
5	1	mNeonGreen	rep3	71	0.778706911	4.348200206
5	1	mNeonGreen	rep3	69	1.109669203	15.15780966
6	1	mNeonGreen	rep3	59	1.008135171	6.967312495
6	1	mNeonGreen	rep3	71	0.873954909	34.29778656
6	2	mNeonGreen	rep3	39	0.839204025	14.30256411
6	2	mNeonGreen	rep3	11	0.32663255	2.818181792
6	3	mNeonGreen	rep3	64	1.136673062	1.140039055
7	1	mNeonGreen	rep3	22	0.531716493	0.8809091
7	1	mNeonGreen	rep3	39	0.620534459	1.630256429
7	1	mNeonGreen	rep3	38	0.874329931	5.89105272
7	2	mNeonGreen	rep3	81	1.131753744	5.586419616
7	3	mNeonGreen	rep3	55	1.042032923	8.706397252
7	4	mNeonGreen	rep3	41	0.955654318	24.76964675
8	1	mNeonGreen	rep3	30	0.824934909	120.8083266
8	1	mNeonGreen	rep3	1	0.320062355	5.999999763
8	1	mNeonGreen	rep3	65	0.647590184	23.9076914
8	2	mNeonGreen	rep3	51	1.450706412	0.607088983
8	3	mNeonGreen	rep3	7	0.533928906	1.738095259
9	1	mNeonGreen	rep3	37	0.67695839	3.929429371
9	1	mNeonGreen	rep3	0	NA	NA
9	2	mNeonGreen	rep3	65	0.75782506	3.215384663
9	2	mNeonGreen	rep3	25	0.71859161	1.504615421
9	3	mNeonGreen	rep3	48	0.832205142	20.49999947
1	1	YFP	rep1	48	1.438559833	34.364582
1	2	YFP	rep1	22	1.726553379	18.10227202
1	3	YFP	rep1	39	1.494947989	33.51281941
1	4	YFP	rep1	56	0.956315343	11.52678534
10	1	YFP	rep1	49	1.54215693	6.396258563
10	1	YFP	rep1	35	0.688502799	11.52619063
10	2	YFP	rep1	10	0.506937472	2.707142945
10	2	YFP	rep1	49	1.215773396	15.76384862
10	3	YFP	rep1	40	1.113507258	12.77500013
10	3	YFP	rep1	30	1.41137174	30.61111143
10	4	YFP	rep1	37	1.416701462	15.34362951
2	1	YFP	rep1	29	0.907496044	4.991379176
2	2	YFP	rep1	4	0.573014862	7.499999822
2	3	YFP	rep1	36	0.998330697	5.284722076
2	4	YFP	rep1	12	0.54032032	6.66666639
2	5	YFP	rep1	13	1.323930387	4.749999911
2	6	YFP	rep1	12	1.309502431	4.791666573
2	7	YFP	rep1	35	1.066972846	3.880952431
2	8	YFP	rep1	0	NA	NA
3	1	YFP	rep1	43	1.319626934	45.5348824
3	1	YFP	rep1	77	0.770455925	16.51298653
3	2	YFP	rep1	40	1.701750893	25.17499918
3	3	YFP	rep1	5	0.571982402	10.69999968
4	1	YFP	rep1	68	1.157265309	12.44852904
4	2	YFP	rep1	6	0.641845476	13.66666615
4	3	YFP	rep1	56	0.774344408	10.03571401
4	4	YFP	rep1	30	2.487882543	25.18333251
4	5	YFP	rep1	4	0.495580421	12.37499948
5	1	YFP	rep1	27	1.500124993	17.34259213
5	2	YFP	rep1	46	1.293042937	14.95652124
5	3	YFP	rep1	28	0.645655742	11.74999961
5	4	YFP	rep1	0	NA	NA
5	5	YFP	rep1	69	0.995799426	8.78985512
5	6	YFP	rep1	0	NA	NA
6	1	YFP	rep1	32	1.408661535	15.00781205
6	2	YFP	rep1	43	1.413028477	14.73837163
6	3	YFP	rep1	47	1.367459273	16.42198596
6	4	YFP	rep1	25	2.09630518	21.17999919
6	5	YFP	rep1	44	1.04583425	15.11931769
6	6	YFP	rep1	15	0.828720593	8.33333323
7	1	YFP	rep1	30	1.629564786	10.34333322
7	1	YFP	rep1	93	0.585504287	13.91827949
7	2	YFP	rep1	39	1.420293247	33.92307581
7	3	YFP	rep1	37	1.286946453	19.17567509
8	1	YFP	rep1	79	0.574387117	9.666666739
8	1	YFP	rep1	60	0.932482743	1.995833343
8	2	YFP	rep1	29	0.807098286	4.612068868
8	3	YFP	rep1	25	0.559592892	8.419999836
9	1	YFP	rep1	30	1.16358153	53.96666721
9	1	YFP	rep1	16	1.317676067	10.46875
9	1	YFP	rep1	25	0.892044757	22.33333352
9	2	YFP	rep1	24	0.995892946	4.979166781
9	2	YFP	rep1	63	0.902008808	10.67800474
1	1	YFP	rep2	34	1.483097289	14.95098006
1	1	YFP	rep2	25	1.488393197	4.944444395
1	1	YFP	rep2	48	0.957605917	8.937499822
1	2	YFP	rep2	33	0.652013634	11.83939389
1	2	YFP	rep2	43	0.815162562	7.251162826
1	3	YFP	rep2	43	1.211098664	8.575052853
2	1	YFP	rep2	67	0.876973935	7.077114487
2	2	YFP	rep2	0	NA	NA
2	3	YFP	rep2	16	1.723561594	11.65624968
2	4	YFP	rep2	52	0.792015344	6.583333439
3	1	YFP	rep2	42	1.203552451	2.121031768
3	1	YFP	rep2	23	0.631146804	11.98550741
3	1	YFP	rep2	26	1.609445069	25.21153837
3	2	YFP	rep2	23	0.830905216	49.10869407
3	2	YFP	rep2	35	0.638059792	4.521428499
3	3	YFP	rep2	30	0.738208335	1.693333343
3	3	YFP	rep2	50	1.113816996	21.65999972
4	1	YFP	rep2	31	1.379498725	156.9838643
4	1	YFP	rep2	25	0.594696505	9.699999817
4	1	YFP	rep2	34	1.17366319	69.83823309
4	2	YFP	rep2	52	0.54938743	14.43269188
4	2	YFP	rep2	17	0.511370973	2.301470545
4	3	YFP	rep2	66	0.799686588	14.57575709
5	1	YFP	rep2	18	0.592516869	7.861110956
5	2	YFP	rep2	1	0.454282052	Inf
5	3	YFP	rep2	5	0.747500468	6.799999763
5	4	YFP	rep2	27	0.660391502	7.833333133
5	5	YFP	rep2	81	0.870197411	5.129629469
6	1	YFP	rep2	17	1.419327749	4.452941178
6	1	YFP	rep2	68	0.846616552	15.39705866
6	2	YFP	rep2	27	1.111232024	6.209876626
7	1	YFP	rep2	47	0.621013231	17.12411359
7	1	YFP	rep2	28	1.878707027	12.87500008
7	2	YFP	rep2	15	0.850746389	6.099999782
7	3	YFP	rep2	22	1.454828887	9.310606144
7	4	YFP	rep2	16	2.173326637	12.81250001
8	1	YFP	rep2	17	2.300562051	11.17647029
8	2	YFP	rep2	15	1.561766632	10.033333
8	3	YFP	rep2	3	0.326945417	Inf
8	4	YFP	rep2	31	2.046933647	16.49999948
8	5	YFP	rep2	8	0.650449302	Inf
8	6	YFP	rep2	44	1.291043312	5.02272713
9	1	YFP	rep2	44	0.668751988	3.55965896
9	1	YFP	rep2	44	1.275556424	24.29829475
9	1	YFP	rep2	40	1.285927946	50.09999773
9	2	YFP	rep2	55	0.966006381	40.50227127
1	1	YFP	rep3	23	1.564849046	17.36956522
1	1	YFP	rep3	14	1.043521273	3.595238127
1	1	YFP	rep3	17	1.673191249	6.441176501
1	2	YFP	rep3	26	1.143250025	10.18269198
1	3	YFP	rep3	32	0.958896491	12.46093703
1	4	YFP	rep3	19	1.141139127	7.271929874
10	1	YFP	rep3	65	0.751789145	13.3192303
10	1	YFP	rep3	18	0.847763729	6.222221985
10	2	YFP	rep3	54	1.501654562	8.541666374
11	1	YFP	rep3	25	2.197073199	55.95999765
11	1	YFP	rep3	19	0.733046039	4.565789369
11	1	YFP	rep3	76	0.857348694	15.25328901
11	2	YFP	rep3	25	0.995290678	4.759999881
11	2	YFP	rep3	59	0.736545901	12.5932199
12	1	YFP	rep3	32	1.223464164	2.679687535
12	1	YFP	rep3	65	1.116803185	24.18974371
12	1	YFP	rep3	77	0.6346272	5.522727331
12	2	YFP	rep3	15	1.715947207	33.05833245
13	1	YFP	rep3	35	0.922428557	2.879999976
13	1	YFP	rep3	58	1.300186564	27.567241
13	2	YFP	rep3	15	1.505325528	18.93999987
14	1	YFP	rep3	51	1.064445201	26.34033637
14	1	YFP	rep3	23	0.875794747	3.142857236
14	2	YFP	rep3	134	0.69760341	9.02798484
14	3	YFP	rep3	39	0.776727006	5.730769264
2	1	YFP	rep3	60	0.858833986	31.93333364
2	1	YFP	rep3	61	0.438541281	5.811475488
2	1	YFP	rep3	29	0.926721146	5.189655226
2	2	YFP	rep3	72	0.966639935	17.16550945
2	3	YFP	rep3	32	1.213139572	29.8828113
2	4	YFP	rep3	54	0.765358188	20.04999983
3	1	YFP	rep3	52	0.953039271	7.850961259
3	1	YFP	rep3	65	1.270083668	60.47307486
3	2	YFP	rep3	68	1.048401595	17.19264692
4	1	YFP	rep3	15	2.422837613	8.744444417
4	1	YFP	rep3	97	0.63895388	8.743986298
4	1	YFP	rep3	54	1.147368096	27.88271623
4	2	YFP	rep3	41	1.012061845	52.19512034
5	1	YFP	rep3	64	1.095213371	20.85677102
5	2	YFP	rep3	47	0.918888697	9.00638294
6	1	YFP	rep3	47	1.562528162	46.66666653
6	2	YFP	rep3	60	1.251512639	36.68124859
[truncated: 932 more rows]
