# Supplementary material for: Fluorescent protein and peptide tags alter condensate formation and dynamics in vivo and in vitro
Source: EMBO Rep. 2025 Nov 20;27(1):89–121. doi: 10.1038/s44319-025-00626-y (PMC12796366; doi:10.1038/s44319-025-00626-y)
Supplement: Supplementary file 9 — Source data Fig. 2 [file 44319_2025_626_MOESM9_ESM.zip › EMBOR-2025-61459V2_SourceDataForFigure2/EMBOR-2025-61459V2_SourceDataForFigure2G.csv]

	Thalf	MobileFraction	RSquare	tag
1	147.35	0.57	0.94	Atto
2	363.34	1	0.85	Atto
3	65.67	0.47	0.98	Atto
4	31.18	0.65	0.84	Atto
5	65.85	0.65	0.96	Atto
6	33.59	0.75	0.95	Atto
7	152.61	1	0.99	Atto
8	181.01	0.81	0.96	Atto
9	68.89	0.65	1	Atto
10	113.92	0.78	0.99	Atto
11	45.24	0.56	0.97	Atto
12	44.42	0.68	0.87	Atto
13	117.5	1	0.87	Atto
14	114.75	0.84	0.87	Atto
15	96.22	0.64	1	Atto
16	74	0.61	1	Atto
17	71.9	0.62	0.99	Atto
18	107.22	1	0.91	Atto
19	80.53	0.58	1	Atto
20	190.56	1	0.98	Atto
21	153.86	0.65	1	Atto
22	193.53	1	0.79	Atto
23	378.22	1	0.84	Atto
24	48.04	0.83	1	mEGFP
25	62.17	1	1	mEGFP
26	57.7	0.8	1	mEGFP
27	62.88	1	0.99	mEGFP
28	35.5	0.7	1	mEGFP
29	39.78	0.76	1	mEGFP
30	40.23	0.75	1	mEGFP
31	54.62	0.83	0.99	mEGFP
32	66.89	1	1	mEGFP
33	54.59	0.68	0.99	mEGFP
34	97.36	1	0.98	mEGFP
35	97.06	1	0.97	mEGFP
36	121.15	0.96	0.99	mEGFP
37	98.89	1	0.98	mEGFP
38	52.45	0.88	0.97	mEGFP
39	44.56	0.88	1	mEGFP
40	33.69	0.72	1	mEGFP
41	56.02	1	1	mEGFP
42	34.42	1	0.99	mEGFP
43	44.84	0.8	1	mEGFP
44	83.46	1	1	mEGFP
45	68.26	0.89	1	mEGFP
46	75.2	0.92	1	mEGFP
47	23.84	0.78	0.99	mEGFP
48	34.74	0.78	0.99	mEGFP
49	73.31	1	1	mEGFP
50	69.69	1	1	mEGFP
51	127.73	1	0.99	mEGFP
52	45.95	1	1	mEGFP
53	67.83	1	1	mEGFP
54	51.76	0.69	0.86	mEGFP
55	81.48	0.98	1	mEGFP
56	52.35	0.82	1	mEGFP
57	72.22	1	0.98	mEGFP
58	100.78	1	1	mEGFP
59	80.59	1	0.97	mEGFP
60	61.32	1	0.91	mEGFP
61	95.86	1	0.98	mEGFP
62	123.11	1	0.73	EGFP
63	137.54	0.92	0.99	EGFP
64	5.19	0.31	0.36	EGFP
65	48.08	0.58	0.94	EGFP
66	91.2	0.67	0.99	EGFP
67	57.89	0.51	0.99	EGFP
68	59.98	0.68	0.94	EGFP
69	49.88	1	0.93	EGFP
70	81.13	0.77	0.99	EGFP
71	66.62	0.59	0.98	EGFP
72	123.45	1	0.98	EGFP
73	47.42	0.63	0.97	EGFP
74	67.7	0.74	0.99	EGFP
75	82.69	0.69	0.99	EGFP
76	61.75	0.59	0.98	EGFP
77	2.69	0.32	0.21	EGFP
78	55.53	0.62	1	EGFP
79	76.48	0.82	0.98	EGFP
80	97.67	0.75	1	EGFP
81	70.4	0.63	1	EGFP
82	72.3	0.65	1	EGFP
83	39.18	1	0.92	EGFP
84	36.99	0.57	0.88	EGFP
85	37.52	0.59	0.99	EGFP
86	105.24	1	0.89	EGFP
87	23.76	0.72	0.89	EGFP
88	179	0.97	0.99	EGFP
89	93.1	0.76	1	EGFP
90	100.13	1	0.97	EGFP
91	146.9	1	0.99	EGFP
92	45.59	0.53	0.85	EGFP
93	56.76	0.67	0.99	EGFP
94	116.88	0.86	0.99	EGFP
95	152.12	1	0.98	EGFP
96	14.49	0.35	0.68	EGFP
97	117.6	1	0.99	EGFP
98	123.76	0.82	0.99	EGFP
99	98.47	0.65	0.99	EYFP
100	31.13	0.47	0.99	EYFP
101	179	1	1	EYFP
102	35.95	0.47	0.99	EYFP
103	34.66	0.48	0.99	EYFP
104	156.98	1	0.97	EYFP
105	21.29	0.56	0.87	EYFP
106	12.01	0.48	0.99	EYFP
107	2.34	0.29	0.24	EYFP
108	121.65	1	0.92	EYFP
109	50.6	0.52	0.99	EYFP
110	49.54	0.79	0.93	EYFP
111	5.44	0.34	0.5	EYFP
112	53.95	0.55	1	EYFP
113	7.21	0.34	0.62	EYFP
114	68.88	0.7	0.99	EYFP
115	111.17	1	0.98	EYFP
116	94.23	0.87	0.92	EYFP
117	111.3	0.88	0.97	EYFP
118	179	1	0.92	EYFP
119	56.41	0.5	0.99	EYFP
120	15.94	0.4	0.85	EYFP
121	36.32	0.51	0.92	EYFP
122	179	1	0.96	EYFP
123	39.29	0.66	0.75	EYFP
124	179	1	0.99	EYFP
125	42.92	0.7	0.96	EYFP
126	26.84	0.44	0.99	EYFP
127	16.05	0.38	0.86	EYFP
128	24.81	0.55	0.21	EYFP
129	56.71	0.65	0.94	EYFP
130	21.79	0.91	0.98	mCherry
131	22.67	0.95	0.97	mCherry
132	21.31	0.92	0.98	mCherry
133	18.41	0.88	0.98	mCherry
134	15.16	0.86	0.94	mCherry
135	23.19	0.88	0.99	mCherry
136	24.34	0.89	0.99	mCherry
137	19.71	0.9	0.98	mCherry
138	23.82	0.85	0.99	mCherry
139	23.33	0.88	0.99	mCherry
140	24.22	1	0.98	mCherry
141	23.05	0.84	0.99	mCherry
142	21.02	0.89	0.98	mCherry
143	24.06	0.87	0.99	mCherry
144	26.42	0.85	0.99	mCherry
145	20.76	0.9	0.99	mCherry
146	19.88	1	0.97	mCherry
147	25	0.9	0.99	mCherry
148	21.42	1	0.94	mCherry
149	20.16	0.88	0.99	mCherry
150	24.47	0.88	0.99	mCherry
151	20.84	0.91	0.99	mCherry
152	11.87	0.92	0.93	mCherry
153	24.96	0.88	0.99	mCherry
154	28.62	0.95	0.93	mCherry
155	23.02	0.99	0.95	mCherry
156	19.11	0.96	0.96	mCherry
157	17.4	0.93	0.95	mCherry
158	18.14	0.99	0.99	mCherry
159	18.46	1	0.93	mCherry
