# Supplementary material for: Fluorescent protein and peptide tags alter condensate formation and dynamics in vivo and in vitro
Source: EMBO Rep. 2025 Nov 20;27(1):89–121. doi: 10.1038/s44319-025-00626-y (PMC12796366; doi:10.1038/s44319-025-00626-y)
Supplement: Supplementary file 9 — Source data Fig. 2 [file 44319_2025_626_MOESM9_ESM.zip › EMBOR-2025-61459V2_SourceDataForFigure2/EMBOR-2025-61459V2_SourceDataForFigure 2B.xlsx]

## Sheet: Number
	identifier	mean
1	ATTO-488_pH 6.2_150 mM	1150.56
2	ATTO-488_pH 6.4_150 mM	1809.89
3	ATTO-488_pH 6.6_150 mM	1669.89
4	ATTO-488_pH 6.8_150 mM	1932.44
5	ATTO-488_pH 7.0_150 mM	1610.22
6	ATTO-488_pH 7.2_150 mM	1531.56
7	ATTO-488_pH 7.4_150 mM	1015.11
8	ATTO-488_pH 7.6_150 mM	1079.11
9	EGFP_pH 6.2_150 mM	2232.33
10	EGFP_pH 6.4_150 mM	1766.56
11	EGFP_pH 6.6_150 mM	2063.89
12	EGFP_pH 6.8_150 mM	2802.44
13	EGFP_pH 7.0_150 mM	2001.78
14	EGFP_pH 7.2_150 mM	2048.89
15	EGFP_pH 7.4_150 mM	1348.33
16	EGFP_pH 7.6_150 mM	1387.78
17	EYFP_pH 6.2_150 mM	984.333
18	EYFP_pH 6.4_150 mM	1290
19	EYFP_pH 6.6_150 mM	1818.89
20	EYFP_pH 6.8_150 mM	2599.56
21	EYFP_pH 7.0_150 mM	2059.56
22	EYFP_pH 7.2_150 mM	1909.22
23	EYFP_pH 7.4_150 mM	972
24	EYFP_pH 7.6_150 mM	981.111
25	mCherry_pH 6.2_150 mM	500.222
26	mCherry_pH 6.4_150 mM	1081.33
27	mCherry_pH 6.6_150 mM	843.889
28	mCherry_pH 6.8_150 mM	2656
29	mCherry_pH 7.0_150 mM	1367.78
30	mCherry_pH 7.2_150 mM	478.417
31	mCherry_pH 7.4_150 mM	2.88889
32	mCherry_pH 7.6_150 mM	1.55556
33	mEGFP_pH 6.2_150 mM	1649.67
34	mEGFP_pH 6.4_150 mM	2153.44
35	mEGFP_pH 6.6_150 mM	1770.67
36	mEGFP_pH 6.8_150 mM	2876.67
37	mEGFP_pH 7.0_150 mM	1558
38	mEGFP_pH 7.2_150 mM	1437.78
39	mEGFP_pH 7.4_150 mM	856.889
40	mEGFP_pH 7.6_150 mM	1351.89

## Sheet: Area
	FP	pH	salt	mean
1	ATTO-488	pH 6.2	150 mM	8.06187
2	ATTO-488	pH 6.4	150 mM	5.95961
3	ATTO-488	pH 6.6	150 mM	5.4342
4	ATTO-488	pH 6.8	150 mM	5.13501
5	ATTO-488	pH 7.0	150 mM	5.07147
6	ATTO-488	pH 7.2	150 mM	4.91235
7	ATTO-488	pH 7.4	150 mM	4.84491
8	ATTO-488	pH 7.6	150 mM	5.27264
9	EGFP	pH 6.2	150 mM	11.5926
10	EGFP	pH 6.4	150 mM	12.9144
11	EGFP	pH 6.6	150 mM	11.0672
12	EGFP	pH 6.8	150 mM	8.95404
13	EGFP	pH 7.0	150 mM	8.91028
14	EGFP	pH 7.2	150 mM	8.13503
15	EGFP	pH 7.4	150 mM	8.36335
16	EGFP	pH 7.6	150 mM	7.411
17	EYFP	pH 6.2	150 mM	20.4322
18	EYFP	pH 6.4	150 mM	15.9814
19	EYFP	pH 6.6	150 mM	13.2888
20	EYFP	pH 6.8	150 mM	9.94506
21	EYFP	pH 7.0	150 mM	9.62703
22	EYFP	pH 7.2	150 mM	10.0191
23	EYFP	pH 7.4	150 mM	11.932
24	EYFP	pH 7.6	150 mM	8.92459
25	mCherry	pH 6.2	150 mM	37.785
26	mCherry	pH 6.4	150 mM	22.5306
27	mCherry	pH 6.6	150 mM	25.247
28	mCherry	pH 6.8	150 mM	9.53631
29	mCherry	pH 7.0	150 mM	11.6244
30	mCherry	pH 7.2	150 mM	5.84971
31	mCherry	pH 7.4	150 mM	63.2724
32	mCherry	pH 7.6	150 mM	30.0635
33	mEGFP	pH 6.2	150 mM	15.4208
34	mEGFP	pH 6.4	150 mM	13.0338
35	mEGFP	pH 6.6	150 mM	13.6971
36	mEGFP	pH 6.8	150 mM	9.55635
37	mEGFP	pH 7.0	150 mM	12.6509
38	mEGFP	pH 7.2	150 mM	12.3515
39	mEGFP	pH 7.4	150 mM	9.95692
40	mEGFP	pH 7.6	150 mM	6.1829

## Sheet: PC
	FP	pH	salt	mean
1	ATTO-488	pH 6.2	150 mM	1.60791
2	ATTO-488	pH 6.4	150 mM	1.48553
3	ATTO-488	pH 6.6	150 mM	1.36493
4	ATTO-488	pH 6.8	150 mM	1.31114
5	ATTO-488	pH 7.0	150 mM	1.26199
6	ATTO-488	pH 7.2	150 mM	1.24878
7	ATTO-488	pH 7.4	150 mM	1.23008
8	ATTO-488	pH 7.6	150 mM	1.25594
9	EGFP	pH 6.2	150 mM	2.07454
10	EGFP	pH 6.4	150 mM	2.16433
11	EGFP	pH 6.6	150 mM	1.92325
12	EGFP	pH 6.8	150 mM	1.84438
13	EGFP	pH 7.0	150 mM	1.80175
14	EGFP	pH 7.2	150 mM	1.77133
15	EGFP	pH 7.4	150 mM	1.63497
16	EGFP	pH 7.6	150 mM	1.72041
17	EYFP	pH 6.2	150 mM	3.69471
18	EYFP	pH 6.4	150 mM	3.56376
19	EYFP	pH 6.6	150 mM	3.16252
20	EYFP	pH 6.8	150 mM	2.82486
21	EYFP	pH 7.0	150 mM	2.82334
22	EYFP	pH 7.2	150 mM	2.7325
23	EYFP	pH 7.4	150 mM	2.76196
24	EYFP	pH 7.6	150 mM	2.47026
25	mCherry	pH 6.2	150 mM	3.09053
26	mCherry	pH 6.4	150 mM	2.61889
27	mCherry	pH 6.6	150 mM	2.35912
28	mCherry	pH 6.8	150 mM	1.69962
29	mCherry	pH 7.0	150 mM	1.64164
30	mCherry	pH 7.2	150 mM	1.34816
31	mCherry	pH 7.4	150 mM	1.08742
32	mCherry	pH 7.6	150 mM	1.25383
33	mEGFP	pH 6.2	150 mM	2.69442
34	mEGFP	pH 6.4	150 mM	2.47567
35	mEGFP	pH 6.6	150 mM	2.55809
36	mEGFP	pH 6.8	150 mM	2.44201
37	mEGFP	pH 7.0	150 mM	2.50116
38	mEGFP	pH 7.2	150 mM	2.5435
39	mEGFP	pH 7.4	150 mM	2.34011
40	mEGFP	pH 7.6	150 mM	2.09258
