# Supplementary material for: Fluorescent protein and peptide tags alter condensate formation and dynamics in vivo and in vitro
Source: EMBO Rep. 2025 Nov 20;27(1):89–121. doi: 10.1038/s44319-025-00626-y (PMC12796366; doi:10.1038/s44319-025-00626-y)
Supplement: Supplementary file 9 — Source data Fig. 2 [file 44319_2025_626_MOESM9_ESM.zip › EMBOR-2025-61459V2_SourceDataForFigure2/EMBOR-2025-61459V2_SourceDataForFigure 2F.csv]

time	mean	SD	tag
1	1.003007	0.010014	Atto
2	1.000259	0.008243	Atto
3	0.996699	0.006832	Atto
4	0	0	Atto
5	0.026213	0.019308	Atto
6	0.027456	0.02831	Atto
7	0.029325	0.029536	Atto
8	0.038218	0.025807	Atto
9	0.039388	0.040434	Atto
10	0.044931	0.038485	Atto
11	0.057198	0.027949	Atto
12	0.062832	0.037782	Atto
13	0.066055	0.034885	Atto
14	0.069855	0.034193	Atto
15	0.070628	0.042439	Atto
16	0.076287	0.048235	Atto
17	0.079512	0.052441	Atto
18	0.073432	0.059407	Atto
19	0.074149	0.060109	Atto
20	0.076541	0.063341	Atto
21	0.082243	0.070458	Atto
22	0.089844	0.070803	Atto
23	0.090073	0.072264	Atto
24	0.089317	0.072551	Atto
25	0.093427	0.077142	Atto
26	0.093005	0.078773	Atto
27	0.094336	0.082925	Atto
28	0.095724	0.080175	Atto
29	0.102159	0.084331	Atto
30	0.108454	0.085717	Atto
31	0.111638	0.084668	Atto
32	0.113103	0.085002	Atto
33	0.117305	0.09006	Atto
34	0.120751	0.085976	Atto
35	0.123278	0.087342	Atto
36	0.127296	0.080365	Atto
37	0.135584	0.076891	Atto
38	0.134573	0.088162	Atto
39	0.139647	0.086198	Atto
40	0.139414	0.084914	Atto
41	0.144927	0.073175	Atto
42	0.149665	0.077456	Atto
43	0.15655	0.078444	Atto
44	0.161697	0.072391	Atto
45	0.161588	0.086844	Atto
46	0.162933	0.079639	Atto
47	0.170383	0.085108	Atto
48	0.173799	0.089885	Atto
49	0.177081	0.09515	Atto
50	0.180706	0.092217	Atto
51	0.180685	0.100847	Atto
52	0.182556	0.091223	Atto
53	0.188857	0.098028	Atto
54	0.197335	0.100354	Atto
55	0.201881	0.099763	Atto
56	0.194676	0.094671	Atto
57	0.194031	0.092995	Atto
58	0.19481	0.091924	Atto
59	0.207828	0.104606	Atto
60	0.209217	0.094248	Atto
61	0.20958	0.102928	Atto
62	0.211289	0.088211	Atto
63	0.220795	0.091381	Atto
64	0.221337	0.096532	Atto
65	0.226206	0.109573	Atto
66	0.222117	0.095271	Atto
67	0.21716	0.096424	Atto
68	0.222775	0.098862	Atto
69	0.23004	0.097577	Atto
70	0.23068	0.100284	Atto
71	0.232782	0.104536	Atto
72	0.233998	0.108056	Atto
73	0.241878	0.112513	Atto
74	0.244149	0.097854	Atto
75	0.248105	0.1028	Atto
76	0.240586	0.103566	Atto
77	0.253562	0.103367	Atto
78	0.25071	0.103785	Atto
79	0.253037	0.096011	Atto
80	0.25055	0.099704	Atto
81	0.253121	0.100181	Atto
82	0.256875	0.103095	Atto
83	0.269818	0.112988	Atto
84	0.268212	0.111036	Atto
85	0.27067	0.122388	Atto
86	0.27275	0.108663	Atto
87	0.269778	0.10664	Atto
88	0.275224	0.113856	Atto
89	0.28474	0.116143	Atto
90	0.288207	0.103557	Atto
91	0.288856	0.103536	Atto
92	0.292294	0.109276	Atto
93	0.294456	0.113675	Atto
94	0.288566	0.107947	Atto
95	0.290542	0.114184	Atto
96	0.292466	0.108555	Atto
97	0.297433	0.109223	Atto
98	0.299723	0.108963	Atto
99	0.307876	0.100441	Atto
100	0.306157	0.102646	Atto
101	0.302699	0.099948	Atto
102	0.304046	0.1005	Atto
103	0.306717	0.10076	Atto
104	0.309449	0.100559	Atto
105	0.314762	0.103692	Atto
106	0.314068	0.10448	Atto
107	0.323222	0.113192	Atto
108	0.317709	0.102301	Atto
109	0.320737	0.100606	Atto
110	0.326011	0.101364	Atto
111	0.327033	0.100689	Atto
112	0.331321	0.101064	Atto
113	0.328938	0.09531	Atto
114	0.327552	0.095413	Atto
115	0.336901	0.10137	Atto
116	0.339962	0.09907	Atto
117	0.342261	0.095024	Atto
118	0.334191	0.10999	Atto
119	0.359596	0.106086	Atto
120	0.350129	0.103453	Atto
121	0.353382	0.102102	Atto
122	0.352826	0.101721	Atto
123	0.352638	0.097692	Atto
124	0.354476	0.100534	Atto
125	0.364519	0.100424	Atto
126	0.367903	0.105223	Atto
127	0.361759	0.101381	Atto
128	0.362829	0.101429	Atto
129	0.363936	0.103778	Atto
130	0.369734	0.105865	Atto
131	0.36639	0.102348	Atto
132	0.364782	0.099198	Atto
133	0.366635	0.107624	Atto
134	0.359877	0.103131	Atto
135	0.361793	0.10119	Atto
136	0.369341	0.098915	Atto
137	0.374923	0.10117	Atto
138	0.380985	0.098486	Atto
139	0.378292	0.098199	Atto
140	0.378959	0.100089	Atto
141	0.38196	0.101752	Atto
142	0.390037	0.110434	Atto
143	0.401195	0.11635	Atto
144	0.384075	0.108433	Atto
145	0.389111	0.110707	Atto
146	0.398438	0.117839	Atto
147	0.397622	0.109698	Atto
148	0.402518	0.110794	Atto
149	0.404328	0.111752	Atto
150	0.396085	0.110063	Atto
151	0.406312	0.109053	Atto
152	0.40465	0.104967	Atto
153	0.414576	0.115885	Atto
154	0.412262	0.111262	Atto
155	0.410017	0.106392	Atto
156	0.417824	0.110987	Atto
157	0.416545	0.113456	Atto
158	0.416544	0.104001	Atto
159	0.402523	0.106138	Atto
160	0.408858	0.105995	Atto
161	0.414662	0.110083	Atto
162	0.413794	0.108605	Atto
163	0.412772	0.107329	Atto
164	0.417372	0.111492	Atto
165	0.419365	0.110162	Atto
166	0.417931	0.112913	Atto
167	0.422225	0.110675	Atto
168	0.420822	0.109214	Atto
169	0.416662	0.114854	Atto
170	0.421442	0.115861	Atto
171	0.429058	0.116731	Atto
172	0.43042	0.1204	Atto
173	0.428203	0.120123	Atto
174	0.434659	0.12859	Atto
175	0.431278	0.129098	Atto
176	0.432173	0.131674	Atto
177	0.428449	0.12535	Atto
178	0.431806	0.113545	Atto
179	0.436192	0.116671	Atto
180	0.436896	0.122514	Atto
181	0.428138	0.117853	Atto
182	0.437174	0.130643	Atto
183	0.426676	0.118326	Atto
1	1.000986	0.007409	mEGFP
2	0.999558	0.006479	mEGFP
3	0.999441	0.009425	mEGFP
4	0	0	mEGFP
5	0.031778	0.013784	mEGFP
6	0.052245	0.016235	mEGFP
7	0.071325	0.019617	mEGFP
8	0.079712	0.032563	mEGFP
9	0.09257	0.045155	mEGFP
10	0.104495	0.04426	mEGFP
11	0.1177	0.047135	mEGFP
12	0.124617	0.048451	mEGFP
13	0.134341	0.051416	mEGFP
14	0.147417	0.034801	mEGFP
15	0.155475	0.041296	mEGFP
16	0.168528	0.037263	mEGFP
17	0.176198	0.040237	mEGFP
18	0.180593	0.051151	mEGFP
19	0.190031	0.05042	mEGFP
20	0.199293	0.049419	mEGFP
21	0.205859	0.050179	mEGFP
22	0.214258	0.052097	mEGFP
23	0.219878	0.059957	mEGFP
24	0.227105	0.063979	mEGFP
25	0.239604	0.061773	mEGFP
26	0.243484	0.066582	mEGFP
27	0.251566	0.06591	mEGFP
28	0.259269	0.066002	mEGFP
29	0.269227	0.065411	mEGFP
30	0.276251	0.072748	mEGFP
31	0.283124	0.068899	mEGFP
32	0.290688	0.067551	mEGFP
33	0.297867	0.073771	mEGFP
34	0.307032	0.067983	mEGFP
35	0.309254	0.069611	mEGFP
36	0.314238	0.072307	mEGFP
37	0.323938	0.065187	mEGFP
38	0.324852	0.070527	mEGFP
39	0.331386	0.071291	mEGFP
40	0.339881	0.071335	mEGFP
41	0.344401	0.068453	mEGFP
42	0.353247	0.070855	mEGFP
43	0.359464	0.071968	mEGFP
44	0.365018	0.076409	mEGFP
45	0.370952	0.072919	mEGFP
46	0.37413	0.073339	mEGFP
47	0.381006	0.072432	mEGFP
48	0.387263	0.069868	mEGFP
49	0.391345	0.077061	mEGFP
50	0.39716	0.075287	mEGFP
51	0.400164	0.069547	mEGFP
52	0.405997	0.072622	mEGFP
53	0.407101	0.074781	mEGFP
54	0.413256	0.072888	mEGFP
55	0.418058	0.075582	mEGFP
56	0.428065	0.066221	mEGFP
57	0.434921	0.065134	mEGFP
58	0.43455	0.067962	mEGFP
59	0.438901	0.069944	mEGFP
60	0.440817	0.07408	mEGFP
61	0.443338	0.076048	mEGFP
62	0.448046	0.073907	mEGFP
63	0.452989	0.07276	mEGFP
64	0.456891	0.077105	mEGFP
65	0.461733	0.077317	mEGFP
66	0.464278	0.077472	mEGFP
67	0.467966	0.080484	mEGFP
68	0.473499	0.076434	mEGFP
69	0.4771	0.079184	mEGFP
70	0.480491	0.074458	mEGFP
71	0.486208	0.076267	mEGFP
72	0.488452	0.07735	mEGFP
73	0.492185	0.071463	mEGFP
74	0.493253	0.076402	mEGFP
75	0.498773	0.075341	mEGFP
76	0.500196	0.07753	mEGFP
77	0.502621	0.076612	mEGFP
78	0.506158	0.075928	mEGFP
79	0.509679	0.073969	mEGFP
80	0.515564	0.074146	mEGFP
81	0.514708	0.077695	mEGFP
82	0.518363	0.076629	mEGFP
83	0.520446	0.079695	mEGFP
84	0.523494	0.080002	mEGFP
85	0.525261	0.081673	mEGFP
86	0.527371	0.078374	mEGFP
87	0.53021	0.07654	mEGFP
88	0.530529	0.072902	mEGFP
89	0.531336	0.080173	mEGFP
90	0.533926	0.078641	mEGFP
91	0.538734	0.080756	mEGFP
92	0.538767	0.081782	mEGFP
93	0.545997	0.078005	mEGFP
94	0.547711	0.079801	mEGFP
95	0.548933	0.082493	mEGFP
96	0.550635	0.080247	mEGFP
97	0.556825	0.075351	mEGFP
98	0.553445	0.080366	mEGFP
99	0.560922	0.078002	mEGFP
100	0.563958	0.076363	mEGFP
101	0.565147	0.077624	mEGFP
102	0.573162	0.075358	mEGFP
103	0.571704	0.073418	mEGFP
104	0.575828	0.075961	mEGFP
105	0.57554	0.077066	mEGFP
106	0.581027	0.079339	mEGFP
107	0.583655	0.078069	mEGFP
108	0.586072	0.079725	mEGFP
109	0.59082	0.076766	mEGFP
110	0.592245	0.077132	mEGFP
111	0.595574	0.077697	mEGFP
112	0.595518	0.075039	mEGFP
113	0.597609	0.075128	mEGFP
114	0.60143	0.074354	mEGFP
115	0.604224	0.074352	mEGFP
116	0.605588	0.077459	mEGFP
117	0.608826	0.0802	mEGFP
118	0.606364	0.07597	mEGFP
119	0.611015	0.078738	mEGFP
120	0.609994	0.070706	mEGFP
121	0.613462	0.076113	mEGFP
122	0.616308	0.075174	mEGFP
123	0.621211	0.080042	mEGFP
124	0.622913	0.082328	mEGFP
125	0.621022	0.077303	mEGFP
126	0.625445	0.080542	mEGFP
127	0.625193	0.083677	mEGFP
128	0.626403	0.083629	mEGFP
129	0.630959	0.085693	mEGFP
130	0.630296	0.08769	mEGFP
131	0.630413	0.081129	mEGFP
132	0.635129	0.086483	mEGFP
133	0.637706	0.086385	mEGFP
134	0.637107	0.084526	mEGFP
135	0.641494	0.085014	mEGFP
136	0.64316	0.084044	mEGFP
137	0.64537	0.080582	mEGFP
138	0.64768	0.08581	mEGFP
139	0.646847	0.085949	mEGFP
140	0.650553	0.08337	mEGFP
141	0.649081	0.077255	mEGFP
142	0.652797	0.082133	mEGFP
143	0.655317	0.0798	mEGFP
144	0.659749	0.08564	mEGFP
145	0.658882	0.086639	mEGFP
146	0.65756	0.083119	mEGFP
147	0.660212	0.085339	mEGFP
148	0.662413	0.083474	mEGFP
149	0.664798	0.086173	mEGFP
150	0.669447	0.082049	mEGFP
151	0.664789	0.07898	mEGFP
152	0.66504	0.082242	mEGFP
153	0.668294	0.081027	mEGFP
154	0.668287	0.07827	mEGFP
155	0.669649	0.078693	mEGFP
156	0.67582	0.086354	mEGFP
157	0.675985	0.087794	mEGFP
158	0.677539	0.086358	mEGFP
159	0.682361	0.085291	mEGFP
160	0.679144	0.079929	mEGFP
161	0.68337	0.082236	mEGFP
162	0.683868	0.079028	mEGFP
163	0.683439	0.083131	mEGFP
164	0.683342	0.074302	mEGFP
165	0.684599	0.078015	mEGFP
166	0.684276	0.081565	mEGFP
167	0.692832	0.079173	mEGFP
168	0.688791	0.078574	mEGFP
169	0.691455	0.075718	mEGFP
170	0.688999	0.07819	mEGFP
171	0.689906	0.072778	mEGFP
172	0.691877	0.072874	mEGFP
173	0.692283	0.072559	mEGFP
174	0.691157	0.071887	mEGFP
175	0.692437	0.072179	mEGFP
176	0.696305	0.070059	mEGFP
177	0.695709	0.069878	mEGFP
178	0.699026	0.069239	mEGFP
179	0.700546	0.070334	mEGFP
180	0.700516	0.070641	mEGFP
181	0.701051	0.072564	mEGFP
182	0.705694	0.073716	mEGFP
183	0.705476	0.072748	mEGFP
1	1.002327	0.014219	EGFP
2	1.000183	0.010288	EGFP
3	0.997505	0.013508	EGFP
4	0	0	EGFP
5	0.027997	0.027411	EGFP
6	0.045106	0.035756	EGFP
7	0.05542	0.025972	EGFP
8	0.06118	0.034535	EGFP
9	0.074906	0.034471	EGFP
10	0.080459	0.044445	EGFP
11	0.088568	0.041149	EGFP
12	0.095521	0.05402	EGFP
13	0.10313	0.053932	EGFP
14	0.110332	0.055232	EGFP
15	0.118838	0.050505	EGFP
16	0.124565	0.048298	EGFP
17	0.132063	0.047524	EGFP
18	0.137555	0.042646	EGFP
19	0.14016	0.04824	EGFP
20	0.15207	0.042534	EGFP
21	0.15358	0.043733	EGFP
22	0.160273	0.043524	EGFP
23	0.166646	0.038745	EGFP
24	0.171539	0.046625	EGFP
25	0.172937	0.048877	EGFP
26	0.177297	0.051423	EGFP
27	0.182442	0.054254	EGFP
28	0.188269	0.054935	EGFP
29	0.192993	0.058898	EGFP
30	0.198358	0.060859	EGFP
31	0.198334	0.058236	EGFP
32	0.204971	0.063166	EGFP
33	0.215675	0.063582	EGFP
34	0.217923	0.055707	EGFP
35	0.222072	0.051403	EGFP
36	0.22914	0.054833	EGFP
37	0.232273	0.062551	EGFP
38	0.240879	0.066941	EGFP
39	0.248925	0.061474	EGFP
40	0.258161	0.07195	EGFP
41	0.261656	0.075914	EGFP
42	0.260366	0.07452	EGFP
43	0.268962	0.090826	EGFP
44	0.275228	0.092151	EGFP
45	0.283247	0.088462	EGFP
46	0.28592	0.087544	EGFP
47	0.282927	0.078444	EGFP
48	0.293498	0.086151	EGFP
49	0.302774	0.095484	EGFP
50	0.300307	0.081901	EGFP
51	0.301692	0.08325	EGFP
52	0.304047	0.083855	EGFP
53	0.313538	0.086614	EGFP
54	0.317609	0.089736	EGFP
55	0.320182	0.091144	EGFP
56	0.327951	0.106727	EGFP
57	0.331089	0.099351	EGFP
58	0.327839	0.090119	EGFP
59	0.328886	0.087291	EGFP
60	0.334603	0.083619	EGFP
61	0.339557	0.083111	EGFP
62	0.339993	0.073281	EGFP
63	0.340807	0.075703	EGFP
64	0.34706	0.07636	EGFP
65	0.340565	0.071053	EGFP
66	0.349589	0.071498	EGFP
67	0.351132	0.070142	EGFP
68	0.35182	0.064926	EGFP
69	0.355373	0.073319	EGFP
70	0.361876	0.075398	EGFP
71	0.359187	0.073011	EGFP
72	0.367222	0.08405	EGFP
73	0.372867	0.090385	EGFP
74	0.372454	0.094169	EGFP
75	0.375319	0.093387	EGFP
76	0.375901	0.100196	EGFP
77	0.380577	0.093487	EGFP
78	0.37971	0.093654	EGFP
79	0.383998	0.099292	EGFP
80	0.387	0.097061	EGFP
81	0.385866	0.096114	EGFP
82	0.391039	0.0958	EGFP
83	0.394344	0.097309	EGFP
84	0.397085	0.101352	EGFP
85	0.396078	0.096562	EGFP
86	0.399797	0.090709	EGFP
87	0.402118	0.095573	EGFP
88	0.406653	0.092959	EGFP
89	0.408417	0.08816	EGFP
90	0.415796	0.092856	EGFP
91	0.414789	0.087515	EGFP
92	0.416702	0.086626	EGFP
93	0.42418	0.093872	EGFP
94	0.42234	0.08924	EGFP
95	0.425311	0.088099	EGFP
96	0.418469	0.087998	EGFP
97	0.423681	0.096723	EGFP
98	0.430931	0.099481	EGFP
99	0.434223	0.104918	EGFP
100	0.431989	0.10347	EGFP
101	0.43648	0.107629	EGFP
102	0.442541	0.105094	EGFP
103	0.439993	0.096091	EGFP
104	0.446181	0.102626	EGFP
105	0.450108	0.105065	EGFP
106	0.449231	0.101045	EGFP
107	0.453946	0.095842	EGFP
108	0.461635	0.113101	EGFP
109	0.461064	0.113053	EGFP
110	0.459771	0.102374	EGFP
111	0.456314	0.100812	EGFP
112	0.459053	0.10046	EGFP
113	0.465778	0.107363	EGFP
114	0.468008	0.107845	EGFP
115	0.466088	0.111707	EGFP
116	0.471145	0.099405	EGFP
117	0.471869	0.110466	EGFP
118	0.471111	0.107838	EGFP
119	0.472222	0.097809	EGFP
120	0.470698	0.096878	EGFP
121	0.477364	0.101252	EGFP
122	0.47814	0.098388	EGFP
123	0.478792	0.095823	EGFP
124	0.480966	0.098047	EGFP
125	0.489596	0.096022	EGFP
126	0.493342	0.097735	EGFP
127	0.488019	0.100571	EGFP
128	0.492885	0.094196	EGFP
129	0.495454	0.099421	EGFP
130	0.493751	0.096808	EGFP
131	0.490548	0.093665	EGFP
132	0.492293	0.093531	EGFP
133	0.499705	0.091904	EGFP
134	0.499251	0.09374	EGFP
135	0.503634	0.091542	EGFP
136	0.502739	0.089962	EGFP
137	0.506418	0.092986	EGFP
138	0.507797	0.092203	EGFP
139	0.513741	0.095048	EGFP
140	0.521786	0.105446	EGFP
141	0.524639	0.102857	EGFP
142	0.519829	0.097792	EGFP
143	0.525338	0.097902	EGFP
144	0.52264	0.095469	EGFP
145	0.526396	0.101214	EGFP
146	0.525635	0.09927	EGFP
147	0.524357	0.097838	EGFP
148	0.525799	0.095688	EGFP
149	0.528615	0.102074	EGFP
150	0.529891	0.105582	EGFP
151	0.528074	0.100132	EGFP
152	0.526664	0.098533	EGFP
153	0.525658	0.096638	EGFP
154	0.533399	0.100612	EGFP
155	0.536254	0.101397	EGFP
156	0.530058	0.096566	EGFP
157	0.534855	0.096705	EGFP
158	0.538911	0.095883	EGFP
159	0.537255	0.095407	EGFP
160	0.544312	0.099931	EGFP
161	0.543633	0.099297	EGFP
162	0.544251	0.099014	EGFP
163	0.547336	0.095848	EGFP
164	0.542768	0.091333	EGFP
165	0.545689	0.09324	EGFP
166	0.545556	0.09075	EGFP
167	0.549646	0.090055	EGFP
168	0.549944	0.092153	EGFP
169	0.54937	0.094141	EGFP
170	0.545163	0.093983	EGFP
171	0.545269	0.094014	EGFP
172	0.55089	0.089395	EGFP
173	0.54405	0.090974	EGFP
174	0.546049	0.087252	EGFP
175	0.544123	0.086285	EGFP
176	0.551115	0.083764	EGFP
177	0.550389	0.085629	EGFP
178	0.556831	0.088424	EGFP
179	0.555925	0.082648	EGFP
180	0.558561	0.079078	EGFP
181	0.55811	0.082288	EGFP
182	0.559618	0.081163	EGFP
183	0.567548	0.085746	EGFP
1	1.001151	0.007204	EYFP
2	0.995503	0.008604	EYFP
3	1.00336	0.007265	EYFP
4	0	0	EYFP
5	0.033348	0.039659	EYFP
6	0.046927	0.040177	EYFP
7	0.055723	0.041171	EYFP
8	0.066172	0.039151	EYFP
9	0.075037	0.038958	EYFP
10	0.080811	0.039269	EYFP
11	0.090327	0.036981	EYFP
12	0.09888	0.038454	EYFP
13	0.104338	0.038866	EYFP
14	0.114634	0.037782	EYFP
15	0.118723	0.038316	EYFP
16	0.125952	0.039293	EYFP
17	0.134096	0.038416	EYFP
18	0.140986	0.037758	EYFP
19	0.141894	0.036898	EYFP
20	0.150895	0.035707	EYFP
21	0.15621	0.035085	EYFP
22	0.160463	0.034361	EYFP
23	0.166624	0.036464	EYFP
24	0.172416	0.036224	EYFP
25	0.177146	0.035148	EYFP
26	0.184284	0.034451	EYFP
27	0.186098	0.036473	EYFP
28	0.190304	0.035584	EYFP
29	0.196811	0.037375	EYFP
30	0.202576	0.038209	EYFP
31	0.20522	0.036412	EYFP
32	0.208352	0.03494	EYFP
33	0.212424	0.038961	EYFP
34	0.2149	0.038568	EYFP
35	0.220608	0.037302	EYFP
36	0.221306	0.038924	EYFP
37	0.225782	0.037127	EYFP
38	0.234684	0.041492	EYFP
39	0.234954	0.038942	EYFP
40	0.238525	0.039798	EYFP
41	0.246939	0.043025	EYFP
42	0.24736	0.04626	EYFP
43	0.255002	0.042206	EYFP
44	0.257094	0.043135	EYFP
45	0.2579	0.042135	EYFP
46	0.260594	0.037153	EYFP
47	0.267278	0.038783	EYFP
48	0.268327	0.042213	EYFP
49	0.270011	0.041101	EYFP
50	0.275315	0.040815	EYFP
51	0.277295	0.03994	EYFP
52	0.283059	0.03874	EYFP
53	0.285337	0.038612	EYFP
54	0.289822	0.039964	EYFP
55	0.291203	0.040587	EYFP
56	0.294226	0.043296	EYFP
57	0.294068	0.04184	EYFP
58	0.296495	0.036742	EYFP
59	0.304723	0.040186	EYFP
60	0.297959	0.040991	EYFP
61	0.30699	0.042554	EYFP
62	0.308956	0.04556	EYFP
63	0.308347	0.04428	EYFP
64	0.315452	0.042317	EYFP
65	0.319692	0.048777	EYFP
66	0.321443	0.04837	EYFP
67	0.325195	0.048924	EYFP
68	0.327289	0.053836	EYFP
69	0.333963	0.0583	EYFP
70	0.335032	0.056362	EYFP
71	0.340476	0.058624	EYFP
72	0.340551	0.060659	EYFP
73	0.344834	0.059288	EYFP
74	0.343838	0.065327	EYFP
75	0.3457	0.062868	EYFP
76	0.352044	0.060491	EYFP
77	0.351584	0.064329	EYFP
78	0.356373	0.068451	EYFP
79	0.361311	0.068008	EYFP
80	0.359874	0.066595	EYFP
81	0.361318	0.06791	EYFP
82	0.366781	0.072505	EYFP
83	0.364905	0.067057	EYFP
84	0.366675	0.067594	EYFP
85	0.370883	0.066241	EYFP
86	0.371731	0.06779	EYFP
87	0.373321	0.068026	EYFP
88	0.373982	0.07049	EYFP
89	0.376943	0.06713	EYFP
90	0.377301	0.068209	EYFP
91	0.382247	0.069509	EYFP
92	0.384371	0.070383	EYFP
93	0.385788	0.076079	EYFP
94	0.389297	0.07236	EYFP
95	0.39086	0.07496	EYFP
96	0.386187	0.071446	EYFP
97	0.39384	0.06472	EYFP
98	0.392966	0.071847	EYFP
99	0.393205	0.072697	EYFP
100	0.403744	0.072947	EYFP
101	0.406979	0.083778	EYFP
102	0.408103	0.082098	EYFP
103	0.411148	0.085194	EYFP
104	0.412079	0.082979	EYFP
105	0.413494	0.088841	EYFP
106	0.418529	0.08643	EYFP
107	0.418334	0.089117	EYFP
108	0.417452	0.089176	EYFP
109	0.424837	0.092908	EYFP
110	0.426865	0.092942	EYFP
111	0.421904	0.094511	EYFP
112	0.422299	0.091877	EYFP
113	0.424263	0.100083	EYFP
114	0.427417	0.103932	EYFP
115	0.430442	0.094577	EYFP
116	0.427731	0.098087	EYFP
117	0.430269	0.101096	EYFP
118	0.433301	0.098612	EYFP
119	0.428838	0.09779	EYFP
120	0.431957	0.097737	EYFP
121	0.43632	0.092913	EYFP
122	0.433151	0.098571	EYFP
123	0.435717	0.101768	EYFP
124	0.437049	0.100297	EYFP
125	0.443458	0.103199	EYFP
126	0.441744	0.102123	EYFP
127	0.447969	0.095892	EYFP
128	0.445139	0.098914	EYFP
129	0.452801	0.103421	EYFP
130	0.45492	0.102198	EYFP
131	0.452728	0.098842	EYFP
132	0.458486	0.105659	EYFP
133	0.458157	0.105052	EYFP
134	0.45924	0.10306	EYFP
135	0.455245	0.100038	EYFP
136	0.45965	0.10018	EYFP
137	0.453436	0.097288	EYFP
138	0.458859	0.098322	EYFP
139	0.465286	0.102514	EYFP
140	0.460111	0.099775	EYFP
141	0.460986	0.095723	EYFP
142	0.465318	0.102079	EYFP
143	0.456813	0.093474	EYFP
144	0.461821	0.09555	EYFP
145	0.461906	0.103308	EYFP
146	0.463061	0.101417	EYFP
147	0.466935	0.098515	EYFP
148	0.473696	0.107519	EYFP
149	0.468719	0.101978	EYFP
150	0.471528	0.103351	EYFP
151	0.47158	0.107789	EYFP
152	0.473847	0.105915	EYFP
153	0.474089	0.106754	EYFP
154	0.476841	0.109805	EYFP
155	0.470466	0.103949	EYFP
156	0.473071	0.105047	EYFP
157	0.478153	0.106759	EYFP
158	0.4785	0.105623	EYFP
159	0.477045	0.103424	EYFP
160	0.483928	0.106725	EYFP
161	0.481375	0.104671	EYFP
162	0.484899	0.105733	EYFP
163	0.487625	0.105421	EYFP
164	0.483239	0.101668	EYFP
165	0.489911	0.101053	EYFP
166	0.488192	0.107761	EYFP
167	0.487186	0.107497	EYFP
168	0.4929	0.107543	EYFP
169	0.491196	0.112194	EYFP
170	0.487088	0.102835	EYFP
171	0.490625	0.101462	EYFP
172	0.488559	0.104061	EYFP
173	0.486462	0.099165	EYFP
174	0.493408	0.100848	EYFP
175	0.487666	0.101461	EYFP
176	0.487807	0.100238	EYFP
177	0.490941	0.102157	EYFP
178	0.491408	0.110513	EYFP
179	0.497712	0.109026	EYFP
180	0.502342	0.11618	EYFP
181	0.505442	0.112776	EYFP
182	0.510891	0.113121	EYFP
183	0.507697	0.108861	EYFP
1	1.001027	0.009353	mCherry
2	1.000364	0.007888	mCherry
3	0.998607	0.009378	mCherry
4	0	0	mCherry
5	0.065457	0.043041	mCherry
6	0.106852	0.036527	mCherry
7	0.13273	0.101994	mCherry
8	0.169493	0.102127	mCherry
9	0.207071	0.09081	mCherry
10	0.232408	0.099646	mCherry
11	0.259657	0.108942	mCherry
12	0.28847	0.11021	mCherry
13	0.307663	0.109645	mCherry
14	0.328332	0.105539	mCherry
15	0.350529	0.107563	mCherry
16	0.367463	0.102769	mCherry
17	0.387002	0.095344	mCherry
18	0.40703	0.098849	mCherry
19	0.430169	0.082131	mCherry
20	0.435639	0.097232	mCherry
21	0.453791	0.091005	mCherry
22	0.468878	0.09425	mCherry
23	0.48168	0.098538	mCherry
24	0.496008	0.091964	mCherry
25	0.507278	0.096948	mCherry
26	0.52145	0.088277	mCherry
27	0.533563	0.084766	mCherry
28	0.54932	0.08181	mCherry
29	0.55588	0.091698	mCherry
30	0.563406	0.088479	mCherry
31	0.574974	0.093936	mCherry
32	0.585204	0.088943	mCherry
33	0.588979	0.076815	mCherry
34	0.597246	0.070718	mCherry
35	0.603674	0.078893	mCherry
36	0.606291	0.075152	mCherry
37	0.627619	0.070001	mCherry
38	0.637114	0.07255	mCherry
39	0.639783	0.076336	mCherry
40	0.653081	0.080505	mCherry
41	0.65697	0.080937	mCherry
42	0.66713	0.084197	mCherry
43	0.676976	0.085854	mCherry
44	0.687411	0.088465	mCherry
45	0.683984	0.077517	mCherry
46	0.686466	0.074974	mCherry
47	0.688758	0.067268	mCherry
48	0.694925	0.070222	mCherry
49	0.699563	0.064733	mCherry
50	0.707417	0.067129	mCherry
51	0.712452	0.072216	mCherry
52	0.717337	0.071995	mCherry
53	0.723597	0.07037	mCherry
54	0.726267	0.072719	mCherry
55	0.730248	0.06995	mCherry
56	0.735598	0.074877	mCherry
57	0.736882	0.074158	mCherry
58	0.745264	0.077219	mCherry
59	0.748486	0.074537	mCherry
60	0.752965	0.082013	mCherry
61	0.758413	0.089577	mCherry
62	0.760353	0.087555	mCherry
63	0.766232	0.090589	mCherry
64	0.765323	0.085011	mCherry
65	0.767483	0.086581	mCherry
66	0.768902	0.0825	mCherry
67	0.775082	0.085668	mCherry
68	0.778008	0.080763	mCherry
69	0.776607	0.080334	mCherry
70	0.785425	0.076813	mCherry
71	0.78545	0.082756	mCherry
72	0.787354	0.087339	mCherry
73	0.794609	0.085742	mCherry
74	0.799589	0.087942	mCherry
75	0.799254	0.090372	mCherry
76	0.807445	0.085498	mCherry
77	0.804941	0.086809	mCherry
78	0.800601	0.080041	mCherry
79	0.802865	0.074224	mCherry
80	0.804251	0.075711	mCherry
81	0.807541	0.07966	mCherry
82	0.807639	0.075515	mCherry
83	0.816654	0.095462	mCherry
84	0.812041	0.084235	mCherry
85	0.813018	0.085967	mCherry
86	0.81786	0.080883	mCherry
87	0.822995	0.081069	mCherry
88	0.822281	0.074013	mCherry
89	0.82265	0.072019	mCherry
90	0.820345	0.066613	mCherry
91	0.819666	0.067221	mCherry
92	0.824702	0.06896	mCherry
93	0.828404	0.074238	mCherry
94	0.8324	0.071079	mCherry
95	0.834801	0.075013	mCherry
96	0.833527	0.070428	mCherry
97	0.834335	0.065047	mCherry
98	0.834439	0.073378	mCherry
99	0.839086	0.072065	mCherry
100	0.845501	0.074734	mCherry
101	0.840225	0.073902	mCherry
102	0.843298	0.078343	mCherry
103	0.842581	0.069312	mCherry
104	0.845775	0.071126	mCherry
105	0.847097	0.067414	mCherry
106	0.849709	0.068794	mCherry
107	0.849365	0.067284	mCherry
108	0.848885	0.070295	mCherry
109	0.849303	0.060454	mCherry
110	0.849241	0.061971	mCherry
111	0.850155	0.056411	mCherry
112	0.850637	0.064092	mCherry
113	0.851432	0.065053	mCherry
114	0.854497	0.068981	mCherry
115	0.85633	0.069834	mCherry
116	0.854536	0.073637	mCherry
117	0.860413	0.074558	mCherry
118	0.86144	0.076018	mCherry
119	0.86695	0.070592	mCherry
120	0.867609	0.077164	mCherry
121	0.870078	0.078647	mCherry
122	0.87013	0.078651	mCherry
123	0.868868	0.080088	mCherry
124	0.868529	0.073052	mCherry
125	0.86838	0.077273	mCherry
126	0.867982	0.080394	mCherry
127	0.875276	0.075907	mCherry
128	0.876027	0.078988	mCherry
129	0.87475	0.072885	mCherry
130	0.876681	0.063935	mCherry
131	0.881697	0.07455	mCherry
132	0.88221	0.0728	mCherry
133	0.879718	0.068989	mCherry
134	0.882575	0.069516	mCherry
135	0.884083	0.070273	mCherry
136	0.887551	0.065679	mCherry
137	0.891419	0.073519	mCherry
138	0.894071	0.076835	mCherry
139	0.891192	0.070174	mCherry
140	0.891951	0.076943	mCherry
141	0.892961	0.073044	mCherry
142	0.894507	0.073242	mCherry
143	0.890303	0.076532	mCherry
144	0.892852	0.072607	mCherry
145	0.889174	0.067202	mCherry
146	0.88754	0.068816	mCherry
147	0.891896	0.06543	mCherry
148	0.897349	0.06716	mCherry
149	0.899434	0.073046	mCherry
150	0.900366	0.076127	mCherry
151	0.901543	0.076103	mCherry
152	0.897569	0.063988	mCherry
153	0.896164	0.066837	mCherry
154	0.895867	0.064024	mCherry
155	0.898816	0.065368	mCherry
156	0.89972	0.071978	mCherry
157	0.902324	0.070543	mCherry
158	0.902393	0.069927	mCherry
159	0.902283	0.073727	mCherry
160	0.90311	0.070666	mCherry
161	0.900285	0.06688	mCherry
162	0.895853	0.070203	mCherry
163	0.901189	0.069883	mCherry
164	0.902581	0.06648	mCherry
165	0.902199	0.067129	mCherry
166	0.902308	0.066708	mCherry
167	0.908376	0.074057	mCherry
168	0.910144	0.071009	mCherry
169	0.911456	0.07243	mCherry
170	0.909701	0.074661	mCherry
171	0.911507	0.077171	mCherry
172	0.909557	0.074153	mCherry
173	0.911518	0.078411	mCherry
174	0.91415	0.07841	mCherry
175	0.910433	0.069542	mCherry
176	0.908322	0.068765	mCherry
177	0.918749	0.080051	mCherry
178	0.916401	0.080223	mCherry
179	0.926327	0.083099	mCherry
180	0.928098	0.083745	mCherry
181	0.925871	0.087769	mCherry
182	0.927158	0.087007	mCherry
183	0.931176	0.08937	mCherry
