# Supplementary material for: Fluorescent protein and peptide tags alter condensate formation and dynamics in vivo and in vitro
Source: EMBO Rep. 2025 Nov 20;27(1):89–121. doi: 10.1038/s44319-025-00626-y (PMC12796366; doi:10.1038/s44319-025-00626-y)
Supplement: Supplementary file 9 — Source data Fig. 2 [file 44319_2025_626_MOESM9_ESM.zip › EMBOR-2025-61459V2_SourceDataForFigure2/EMBOR-2025-61459V2_SourceDataForFigure 2D.xlsx]

## Sheet: number
	identifier	mean
1	ATTO-488_pH 6.2_100 mM	1639.44
2	ATTO-488_pH 6.2_200 mM	1058.11
3	ATTO-488_pH 6.2_400 mM	423.778
4	ATTO-488_pH 7.4_100 mM	1561
5	ATTO-488_pH 7.4_200 mM	784.778
6	ATTO-488_pH 7.4_400 mM	5.33333
7	EGFP_pH 6.2_100 mM	1085.22
8	EGFP_pH 6.2_200 mM	1123.56
9	EGFP_pH 6.2_400 mM	1118.67
10	EGFP_pH 7.4_100 mM	283.333
11	EGFP_pH 7.4_200 mM	169.889
12	EGFP_pH 7.4_400 mM	24.5556
13	EYFP_pH 6.2_100 mM	1147.11
14	EYFP_pH 6.2_200 mM	1154.11
15	EYFP_pH 6.2_400 mM	1139.11
16	EYFP_pH 7.4_100 mM	823.667
17	EYFP_pH 7.4_200 mM	1156.67
18	EYFP_pH 7.4_400 mM	121.444
19	mCherry_pH 6.2_100 mM	476
20	mCherry_pH 6.2_200 mM	578.778
21	mCherry_pH 6.2_400 mM	1066.67
22	mCherry_pH 7.4_100 mM	0.333333
23	mCherry_pH 7.4_200 mM	12.7778
24	mCherry_pH 7.4_400 mM	8.55556
25	mEGFP_pH 6.2_100 mM	1123.78
26	mEGFP_pH 6.2_200 mM	1033.78
27	mEGFP_pH 6.2_400 mM	890.667
28	mEGFP_pH 7.4_100 mM	948.667
29	mEGFP_pH 7.4_200 mM	887.222
30	mEGFP_pH 7.4_400 mM	53.8889

## Sheet: area
	FP	pH	salt	mean
1	ATTO-488	pH 6.2	100 mM	8.29654
2	ATTO-488	pH 6.2	200 mM	9.01002
3	ATTO-488	pH 6.2	400 mM	5.77412
4	ATTO-488	pH 7.4	100 mM	4.85467
5	ATTO-488	pH 7.4	200 mM	3.72796
6	ATTO-488	pH 7.4	400 mM	10.0923
7	EGFP	pH 6.2	100 mM	27.7412
8	EGFP	pH 6.2	200 mM	25.8113
9	EGFP	pH 6.2	400 mM	10.7287
10	EGFP	pH 7.4	100 mM	26.0035
11	EGFP	pH 7.4	200 mM	6.546
12	EGFP	pH 7.4	400 mM	13.2797
13	EYFP	pH 6.2	100 mM	26.4717
14	EYFP	pH 6.2	200 mM	21.0385
15	EYFP	pH 6.2	400 mM	11.2606
16	EYFP	pH 7.4	100 mM	29.6033
17	EYFP	pH 7.4	200 mM	8.78488
18	EYFP	pH 7.4	400 mM	10.093
19	mCherry	pH 6.2	100 mM	46.7105
20	mCherry	pH 6.2	200 mM	43.6254
21	mCherry	pH 6.2	400 mM	9.86747
22	mCherry	pH 7.4	100 mM	4.6336
23	mCherry	pH 7.4	200 mM	5.5158
24	mCherry	pH 7.4	400 mM	32.768
25	mEGFP	pH 6.2	100 mM	29.2836
26	mEGFP	pH 6.2	200 mM	28.0499
27	mEGFP	pH 6.2	400 mM	23.0893
28	mEGFP	pH 7.4	100 mM	19.397
29	mEGFP	pH 7.4	200 mM	9.58093
30	mEGFP	pH 7.4	400 mM	6.57429

## Sheet: PC
	FP	pH	salt	mean
1	ATTO-488	pH 6.2	100 mM	1.47021
2	ATTO-488	pH 6.2	200 mM	1.3683
3	ATTO-488	pH 6.2	400 mM	1.20686
4	ATTO-488	pH 7.4	100 mM	1.23436
5	ATTO-488	pH 7.4	200 mM	1.21385
6	ATTO-488	pH 7.4	400 mM	1.16942
7	EGFP	pH 6.2	100 mM	2.04957
8	EGFP	pH 6.2	200 mM	2.16314
9	EGFP	pH 6.2	400 mM	1.96185
10	EGFP	pH 7.4	100 mM	1.84076
11	EGFP	pH 7.4	200 mM	1.43462
12	EGFP	pH 7.4	400 mM	1.44965
13	EYFP	pH 6.2	100 mM	2.80484
14	EYFP	pH 6.2	200 mM	2.93583
15	EYFP	pH 6.2	400 mM	2.6706
16	EYFP	pH 7.4	100 mM	1.70466
17	EYFP	pH 7.4	200 mM	1.96571
18	EYFP	pH 7.4	400 mM	1.28765
19	mCherry	pH 6.2	100 mM	2.1071
20	mCherry	pH 6.2	200 mM	2.23266
21	mCherry	pH 6.2	400 mM	1.8412
22	mCherry	pH 7.4	100 mM	1.02475
23	mCherry	pH 7.4	200 mM	1.20447
24	mCherry	pH 7.4	400 mM	1.20693
25	mEGFP	pH 6.2	100 mM	2.01298
26	mEGFP	pH 6.2	200 mM	2.17628
27	mEGFP	pH 6.2	400 mM	2.30913
28	mEGFP	pH 7.4	100 mM	1.94377
29	mEGFP	pH 7.4	200 mM	1.96504
30	mEGFP	pH 7.4	400 mM	1.48665
