# Supplementary material for: Fluorescent protein and peptide tags alter condensate formation and dynamics in vivo and in vitro
Source: EMBO Rep. 2025 Nov 20;27(1):89–121. doi: 10.1038/s44319-025-00626-y (PMC12796366; doi:10.1038/s44319-025-00626-y)
Supplement: Supplementary file 10 — Source data Fig. 3 [file 44319_2025_626_MOESM10_ESM.zip]

Archive with 5 entries (4 files):
- EMBOR-2025-61459V2_SourceDataForFigure3/
- EMBOR-2025-61459V2_SourceDataForFigure3/EMBOR-2025-61459V2_SourceDataForFigure 3B.csv
- EMBOR-2025-61459V2_SourceDataForFigure3/EMBOR-2025-61459V2_SourceDataForFigure 3H.csv
- EMBOR-2025-61459V2_SourceDataForFigure3/EMBOR-2025-61459V2_SourceDataForFigure 3D.csv
- EMBOR-2025-61459V2_SourceDataForFigure3/EMBOR-2025-61459V2_SourceDataForFigure3F.csv
