# Supplementary material for: Fluorescent protein and peptide tags alter condensate formation and dynamics in vivo and in vitro
Source: EMBO Rep. 2025 Nov 20;27(1):89–121. doi: 10.1038/s44319-025-00626-y (PMC12796366; doi:10.1038/s44319-025-00626-y)
Supplement: Supplementary file 10 — Source data Fig. 3 [file 44319_2025_626_MOESM10_ESM.zip › EMBOR-2025-61459V2_SourceDataForFigure3/EMBOR-2025-61459V2_SourceDataForFigure 3B.csv]

ImageNumber.x	ObjectNumber.x	tag	rep	Number of foci per cell	Area per focus [�m2]
1	1	Dcp1	rep1	34	0.429762788
1	2	Dcp1	rep1	44	0.390382318
1	3	Dcp1	rep1	36	0.367237715
1	4	Dcp1	rep1	11	0.467693547
1	5	Dcp1	rep1	20	0.532288373
1	6	Dcp1	rep1	20	0.51149199
1	7	Dcp1	rep1	14	0.363583022
1	8	Dcp1	rep1	36	0.389244469
2	1	Dcp1	rep1	31	0.309390121
2	10	Dcp1	rep1	23	0.363613776
2	2	Dcp1	rep1	37	0.35343145
2	3	Dcp1	rep1	28	0.424239139
2	4	Dcp1	rep1	29	0.396633806
2	5	Dcp1	rep1	30	0.331916874
2	6	Dcp1	rep1	28	0.433081138
2	7	Dcp1	rep1	37	0.432521941
2	8	Dcp1	rep1	28	0.462967097
2	9	Dcp1	rep1	26	0.420688736
3	1	Dcp1	rep1	30	0.39100501
3	2	Dcp1	rep1	41	0.346002539
3	3	Dcp1	rep1	32	0.380957551
3	4	Dcp1	rep1	45	0.384127899
3	5	Dcp1	rep1	36	0.425005445
3	6	Dcp1	rep1	37	0.370962507
4	1	Dcp1	rep1	25	0.340664559
4	10	Dcp1	rep1	24	0.38745642
4	11	Dcp1	rep1	25	0.419690814
4	2	Dcp1	rep1	21	0.426538058
4	3	Dcp1	rep1	35	0.370798093
4	4	Dcp1	rep1	29	0.486956356
4	5	Dcp1	rep1	31	0.372002887
4	6	Dcp1	rep1	17	0.465442857
4	7	Dcp1	rep1	31	0.361141489
4	8	Dcp1	rep1	42	0.352736836
4	9	Dcp1	rep1	30	0.349247193
5	1	Dcp1	rep1	37	0.335766569
5	2	Dcp1	rep1	32	0.337322283
5	3	Dcp1	rep1	21	0.477939549
5	4	Dcp1	rep1	49	0.341351708
5	5	Dcp1	rep1	31	0.336064437
5	6	Dcp1	rep1	32	0.329895003
1	1	Dcp1	rep2	24	0.331958137
1	2	Dcp1	rep2	22	0.24690078
1	3	Dcp1	rep2	23	0.217651586
1	4	Dcp1	rep2	23	0.241978617
1	5	Dcp1	rep2	39	0.252400545
1	6	Dcp1	rep2	22	0.264681238
2	1	Dcp1	rep2	32	0.227150969
2	2	Dcp1	rep2	36	0.22598186
2	3	Dcp1	rep2	31	0.267541793
2	4	Dcp1	rep2	26	0.270810042
2	5	Dcp1	rep2	33	0.299341876
3	1	Dcp1	rep2	19	0.262691153
3	2	Dcp1	rep2	20	0.242872044
3	3	Dcp1	rep2	17	0.210002691
3	4	Dcp1	rep2	15	0.290159057
3	5	Dcp1	rep2	32	0.19713238
3	6	Dcp1	rep2	15	0.232721428
4	1	Dcp1	rep2	40	0.290530421
4	2	Dcp1	rep2	25	0.31075738
4	3	Dcp1	rep2	35	0.27544597
4	4	Dcp1	rep2	33	0.276234784
4	5	Dcp1	rep2	41	0.276681262
4	6	Dcp1	rep2	20	0.406767347
5	1	Dcp1	rep2	7	0.282943986
5	2	Dcp1	rep2	20	0.265153883
5	3	Dcp1	rep2	15	0.279925917
5	4	Dcp1	rep2	12	0.272333586
5	5	Dcp1	rep2	22	0.32274906
5	6	Dcp1	rep2	16	0.20610701
5	7	Dcp1	rep2	16	0.257479027
6	1	Dcp1	rep2	14	0.271626226
6	2	Dcp1	rep2	10	0.208458981
6	3	Dcp1	rep2	17	0.246993456
6	4	Dcp1	rep2	11	0.317347402
1	1	Dcp1	rep3	39	0.20859864
1	2	Dcp1	rep3	23	0.305271957
1	3	Dcp1	rep3	50	0.297982459
1	4	Dcp1	rep3	24	0.26573156
2	1	Dcp1	rep3	26	0.28623593
2	2	Dcp1	rep3	17	0.234177758
2	3	Dcp1	rep3	28	0.317074104
2	4	Dcp1	rep3	26	0.241862695
2	5	Dcp1	rep3	15	0.273653992
2	6	Dcp1	rep3	25	0.284217234
2	7	Dcp1	rep3	19	0.270248736
2	8	Dcp1	rep3	25	0.211726985
3	1	Dcp1	rep3	30	0.280421069
3	2	Dcp1	rep3	26	0.28185574
3	3	Dcp1	rep3	0	NA
3	4	Dcp1	rep3	11	0.316447126
3	5	Dcp1	rep3	29	0.322531752
3	6	Dcp1	rep3	29	0.329361434
3	7	Dcp1	rep3	27	0.285537639
4	1	Dcp1	rep3	23	0.217005735
4	2	Dcp1	rep3	23	0.333689374
4	3	Dcp1	rep3	29	0.268235777
4	4	Dcp1	rep3	22	0.338053757
4	5	Dcp1	rep3	32	0.38683748
5	1	Dcp1	rep3	32	0.271250441
5	2	Dcp1	rep3	26	0.372887526
5	3	Dcp1	rep3	18	0.297641354
5	4	Dcp1	rep3	18	0.32597505
5	5	Dcp1	rep3	22	0.216066316
6	1	Dcp1	rep3	32	0.353569457
6	2	Dcp1	rep3	30	0.309800086
7	1	Dcp1	rep3	29	0.32901995
7	2	Dcp1	rep3	29	0.255771606
7	3	Dcp1	rep3	30	0.287683297
7	4	Dcp1	rep3	27	0.323315901
1	1	EGFP	rep1	39	0.218374717
1	1	EGFP	rep1	71	0.216402335
1	2	EGFP	rep1	55	0.220387643
1	3	EGFP	rep1	35	0.15972188
1	4	EGFP	rep1	44	0.155410199
2	1	EGFP	rep1	19	0.142030435
2	1	EGFP	rep1	30	0.294780476
2	2	EGFP	rep1	22	0.259054511
2	3	EGFP	rep1	22	0.253202714
2	4	EGFP	rep1	27	0.180271997
3	1	EGFP	rep1	43	0.323460906
3	1	EGFP	rep1	33	0.305793856
3	1	EGFP	rep1	42	0.216098469
3	2	EGFP	rep1	13	0.129501286
3	2	EGFP	rep1	15	0.398102188
3	3	EGFP	rep1	7	0.410268779
3	4	EGFP	rep1	41	0.224992227
4	1	EGFP	rep1	24	0.178254711
4	1	EGFP	rep1	20	0.217619293
4	2	EGFP	rep1	14	0.38834062
4	3	EGFP	rep1	9	0.15459745
4	4	EGFP	rep1	28	0.251112787
4	5	EGFP	rep1	27	0.276001379
4	6	EGFP	rep1	38	0.233242641
4	7	EGFP	rep1	16	0.229317258
4	8	EGFP	rep1	28	0.209201709
5	1	EGFP	rep1	0	NA
6	1	EGFP	rep1	40	0.178997439
6	1	EGFP	rep1	12	0.164638032
6	2	EGFP	rep1	52	0.25643159
6	3	EGFP	rep1	24	0.245512854
6	4	EGFP	rep1	37	0.262296722
6	5	EGFP	rep1	33	0.273083817
6	6	EGFP	rep1	22	0.255003267
6	7	EGFP	rep1	46	0.220127345
6	8	EGFP	rep1	28	0.301158505
7	1	EGFP	rep1	44	0.211339866
7	1	EGFP	rep1	39	0.23779991
7	2	EGFP	rep1	41	0.173907035
7	2	EGFP	rep1	38	0.221775964
7	3	EGFP	rep1	14	0.150667672
7	4	EGFP	rep1	22	0.269182619
7	5	EGFP	rep1	34	0.293450362
7	6	EGFP	rep1	19	0.173042585
8	1	EGFP	rep1	17	0.153205846
8	1	EGFP	rep1	44	0.22731977
8	2	EGFP	rep1	33	0.145694717
8	2	EGFP	rep1	17	0.274372447
8	3	EGFP	rep1	29	0.202841568
8	4	EGFP	rep1	25	0.243416711
9	1	EGFP	rep1	34	0.151749517
9	1	EGFP	rep1	36	0.188707919
9	1	EGFP	rep1	25	0.223808693
9	2	EGFP	rep1	24	0.231277235
9	2	EGFP	rep1	46	0.159740333
9	3	EGFP	rep1	33	0.138342461
9	3	EGFP	rep1	23	0.161677884
1	1	EGFP	rep2	48	0.187126184
1	1	EGFP	rep2	17	0.170973064
1	2	EGFP	rep2	5	0.156468024
1	2	EGFP	rep2	41	0.143956379
1	3	EGFP	rep2	30	0.196410283
1	4	EGFP	rep2	44	0.197498117
1	5	EGFP	rep2	17	0.153205846
1	6	EGFP	rep2	11	0.201211757
1	7	EGFP	rep2	37	0.216394796
10	1	EGFP	rep2	40	0.217619293
10	1	EGFP	rep2	23	0.153927679
10	2	EGFP	rep2	45	0.205763154
11	1	EGFP	rep2	29	0.153155628
11	1	EGFP	rep2	2	0.274809346
11	2	EGFP	rep2	30	0.188157751
11	2	EGFP	rep2	12	0.166701165
11	3	EGFP	rep2	30	0.189478156
11	4	EGFP	rep2	23	0.178469994
2	1	EGFP	rep2	19	0.209266861
2	1	EGFP	rep2	14	0.158802312
2	2	EGFP	rep2	44	0.168914344
2	3	EGFP	rep2	17	0.215536742
3	1	EGFP	rep2	34	0.19063351
3	2	EGFP	rep2	16	0.209511179
4	1	EGFP	rep2	22	0.205263001
4	1	EGFP	rep2	22	0.135491586
4	2	EGFP	rep2	9	0.135891709
5	1	EGFP	rep2	24	0.187745124
5	1	EGFP	rep2	7	0.122373274
5	2	EGFP	rep2	28	0.155442352
6	1	EGFP	rep2	19	0.257479027
6	1	EGFP	rep2	43	0.196678971
6	1	EGFP	rep2	26	0.148545593
6	2	EGFP	rep2	31	0.184164589
6	2	EGFP	rep2	32	0.200072345
7	1	EGFP	rep2	49	0.17603158
7	1	EGFP	rep2	15	0.120486981
7	2	EGFP	rep2	21	0.163871725
7	3	EGFP	rep2	16	0.171755841
7	4	EGFP	rep2	17	0.209128893
8	1	EGFP	rep2	15	0.199051094
8	1	EGFP	rep2	22	0.144494349
8	2	EGFP	rep2	19	0.158448632
8	2	EGFP	rep2	14	0.130507913
8	3	EGFP	rep2	15	0.16802157
8	4	EGFP	rep2	27	0.170919126
9	1	EGFP	rep2	17	0.163108886
9	1	EGFP	rep2	19	0.17903653
9	2	EGFP	rep2	20	0.188157751
9	2	EGFP	rep2	23	0.179761695
1	1	EGFP	rep3	8	0.301423765
1	1	EGFP	rep3	7	0.241209748
1	2	EGFP	rep3	14	0.20195127
1	3	EGFP	rep3	10	0.172312887
1	4	EGFP	rep3	25	0.262628608
10	1	EGFP	rep3	22	0.173078122
10	2	EGFP	rep3	22	0.19806079
10	3	EGFP	rep3	11	0.242624468
11	1	EGFP	rep3	14	0.183206231
11	2	EGFP	rep3	11	0.169702086
12	1	EGFP	rep3	9	0.189808257
12	1	EGFP	rep3	17	0.146506731
12	2	EGFP	rep3	11	0.153046974
12	2	EGFP	rep3	11	0.177354435
12	3	EGFP	rep3	13	0.161114835
13	1	EGFP	rep3	5	0.145574681
13	1	EGFP	rep3	10	0.136661945
13	2	EGFP	rep3	21	0.220696309
13	3	EGFP	rep3	25	0.170332279
13	4	EGFP	rep3	4	0.186919871
14	1	EGFP	rep3	2	0.155972872
14	2	EGFP	rep3	27	0.179355049
14	3	EGFP	rep3	6	0.1378173
14	4	EGFP	rep3	10	0.133691033
14	5	EGFP	rep3	19	0.158969845
15	1	EGFP	rep3	17	0.205051171
15	1	EGFP	rep3	26	0.160924392
15	2	EGFP	rep3	35	0.172737303
15	3	EGFP	rep3	17	0.209420159
16	1	EGFP	rep3	23	0.192248136
16	1	EGFP	rep3	8	0.144831953
16	2	EGFP	rep3	14	0.20336599
16	3	EGFP	rep3	16	0.218176339
16	4	EGFP	rep3	10	0.193604422
17	1	EGFP	rep3	16	0.180421001
17	2	EGFP	rep3	19	0.156363782
17	3	EGFP	rep3	23	0.145101057
17	4	EGFP	rep3	23	0.184928498
2	1	EGFP	rep3	14	0.140057273
2	1	EGFP	rep3	16	0.19744185
3	1	EGFP	rep3	6	0.150196099
3	1	EGFP	rep3	16	0.177945241
3	2	EGFP	rep3	17	0.135438628
3	2	EGFP	rep3	18	0.191183679
3	3	EGFP	rep3	14	0.176486311
3	4	EGFP	rep3	30	0.194924827
4	1	EGFP	rep3	18	0.205763154
4	1	EGFP	rep3	6	0.122137487
4	2	EGFP	rep3	8	0.128120574
4	3	EGFP	rep3	20	0.204497766
5	1	EGFP	rep3	23	0.15586523
5	1	EGFP	rep3	31	0.163719605
5	2	EGFP	rep3	19	0.193891089
5	2	EGFP	rep3	32	0.138952023
6	1	EGFP	rep3	21	0.343776943
6	1	EGFP	rep3	6	0.173303191
6	1	EGFP	rep3	4	0.20177443
6	2	EGFP	rep3	7	0.18957247
6	3	EGFP	rep3	8	0.176397891
6	4	EGFP	rep3	4	0.117598594
7	1	EGFP	rep3	2	0.314421504
7	1	EGFP	rep3	18	0.208789083
7	2	EGFP	rep3	17	0.18116737
7	3	EGFP	rep3	21	0.277992466
7	4	EGFP	rep3	11	0.177354435
8	1	EGFP	rep3	7	0.152789752
8	2	EGFP	rep3	9	0.147445255
8	3	EGFP	rep3	5	0.177264407
8	4	EGFP	rep3	7	0.134398393
9	1	EGFP	rep3	32	0.160305452
9	2	EGFP	rep3	10	0.15547772
9	3	EGFP	rep3	24	0.203424936
9	4	EGFP	rep3	14	0.19841447
1	1	mCherry	rep1	6	0.206313323
1	2	mCherry	rep1	4	0.230245668
1	3	mCherry	rep1	14	0.215037429
1	4	mCherry	rep1	0	NA
10	1	mCherry	rep1	2	0.111409194
10	1	mCherry	rep1	0	NA
10	1	mCherry	rep1	9	0.160649307
2	1	mCherry	rep1	0	NA
2	1	mCherry	rep1	1	0.113884954
2	2	mCherry	rep1	4	0.19682291
2	3	mCherry	rep1	51	0.348062712
2	4	mCherry	rep1	35	0.302042705
3	1	mCherry	rep1	2	0.101506155
3	2	mCherry	rep1	4	0.113884954
4	1	mCherry	rep1	3	0.206313323
4	1	mCherry	rep1	2	0.19310927
4	2	mCherry	rep1	4	0.168351672
4	2	mCherry	rep1	11	0.191308718
5	1	mCherry	rep1	0	NA
5	2	mCherry	rep1	0	NA
5	3	mCherry	rep1	0	NA
5	4	mCherry	rep1	0	NA
5	5	mCherry	rep1	0	NA
5	6	mCherry	rep1	0	NA
6	1	mCherry	rep1	0	NA
6	2	mCherry	rep1	0	NA
6	3	mCherry	rep1	0	NA
6	4	mCherry	rep1	4	0.158448632
6	5	mCherry	rep1	5	0.187167447
6	6	mCherry	rep1	0	NA
6	7	mCherry	rep1	0	NA
7	1	mCherry	rep1	6	0.217041616
7	2	mCherry	rep1	4	0.139880433
7	3	mCherry	rep1	13	0.211010919
7	4	mCherry	rep1	6	0.174128445
7	5	mCherry	rep1	14	0.182498871
7	6	mCherry	rep1	4	0.160924392
8	1	mCherry	rep1	4	0.148545593
8	1	mCherry	rep1	0	NA
8	2	mCherry	rep1	2	0.19558503
8	3	mCherry	rep1	0	NA
9	1	mCherry	rep1	21	0.233664575
9	1	mCherry	rep1	3	0.257479027
9	1	mCherry	rep1	0	NA
9	2	mCherry	rep1	9	0.332301992
9	3	mCherry	rep1	0	NA
1	1	mCherry	rep2	4	0.19063351
1	2	mCherry	rep2	0	NA
1	3	mCherry	rep2	0	NA
1	4	mCherry	rep2	10	0.187167447
1	5	mCherry	rep2	8	0.173303191
1	6	mCherry	rep2	22	0.247801057
10	1	mCherry	rep2	7	0.184620951
10	2	mCherry	rep2	12	0.153497112
10	3	mCherry	rep2	7	0.159155992
11	1	mCherry	rep2	7	0.142886713
11	2	mCherry	rep2	4	0.188157751
12	1	mCherry	rep2	11	0.158448632
12	1	mCherry	rep2	2	0.141118313
12	2	mCherry	rep2	4	0.151021352
13	1	mCherry	rep2	3	0.13039002
13	1	mCherry	rep2	1	0.128739514
14	1	mCherry	rep2	5	0.144584377
14	2	mCherry	rep2	6	0.122137487
15	1	mCherry	rep2	0	NA
15	2	mCherry	rep2	0	NA
16	1	mCherry	rep2	3	0.108933435
16	2	mCherry	rep2	5	0.192118966
2	1	mCherry	rep2	9	0.146895086
2	2	mCherry	rep2	7	0.252527507
2	3	mCherry	rep2	7	0.237672948
3	1	mCherry	rep2	4	0.19806079
3	2	mCherry	rep2	53	0.233001703
3	3	mCherry	rep2	3	0.19806079
3	4	mCherry	rep2	2	0.316897264
4	1	mCherry	rep2	0	NA
4	2	mCherry	rep2	10	0.146564985
5	1	mCherry	rep2	2	0.141118313
5	2	mCherry	rep2	3	0.184856737
5	3	mCherry	rep2	3	0.107282928
6	1	mCherry	rep2	53	0.2119811
6	2	mCherry	rep2	3	0.151846606
7	1	mCherry	rep2	0	NA
7	1	mCherry	rep2	4	0.169589551
7	2	mCherry	rep2	0	NA
7	2	mCherry	rep2	2	0.175778951
7	3	mCherry	rep2	10	0.191623814
7	4	mCherry	rep2	2	0.188157751
8	1	mCherry	rep2	3	0.143594073
8	1	mCherry	rep2	35	0.397111884
8	2	mCherry	rep2	2	0.118836474
8	3	mCherry	rep2	4	0.123787994
9	1	mCherry	rep2	2	0.123787994
9	2	mCherry	rep2	1	0.103981915
1	1	mCherry	rep3	3	0.117185967
1	1	mCherry	rep3	13	0.14092787
1	2	mCherry	rep3	5	0.135671641
1	2	mCherry	rep3	4	0.117598594
1	3	mCherry	rep3	4	0.164638032
1	4	mCherry	rep3	11	0.214265764
2	1	mCherry	rep3	5	0.139632857
2	2	mCherry	rep3	2	0.148545593
2	3	mCherry	rep3	2	0.155972872
2	4	mCherry	rep3	8	0.183206231
3	1	mCherry	rep3	28	1.026202468
3	1	mCherry	rep3	2	0.495151975
3	1	mCherry	rep3	16	0.162162272
3	2	mCherry	rep3	17	0.166021545
3	2	mCherry	rep3	14	0.271626226
3	3	mCherry	rep3	4	0.141118313
3	4	mCherry	rep3	4	0.168351672
4	1	mCherry	rep3	7	0.157741272
4	1	mCherry	rep3	5	0.148545593
4	2	mCherry	rep3	11	0.182305954
4	2	mCherry	rep3	13	0.151592682
4	3	mCherry	rep3	4	0.163400152
5	1	mCherry	rep3	4	0.122550114
5	1	mCherry	rep3	1	0.113884954
5	2	mCherry	rep3	1	0.113884954
5	3	mCherry	rep3	0	NA
6	1	mCherry	rep3	12	0.207138576
6	2	mCherry	rep3	2	0.188157751
6	3	mCherry	rep3	5	0.174293495
6	4	mCherry	rep3	13	0.222056616
7	1	mCherry	rep3	6	0.160099139
7	2	mCherry	rep3	7	0.147130873
7	3	mCherry	rep3	5	0.124778298
7	4	mCherry	rep3	5	0.24064386
8	1	mCherry	rep3	3	0.160099139
8	1	mCherry	rep3	18	0.192559101
8	2	mCherry	rep3	13	0.128358627
8	2	mCherry	rep3	6	0.161749645
8	3	mCherry	rep3	2	0.155972872
9	1	mCherry	rep3	1	0.188157751
9	2	mCherry	rep3	2	0.153497112
9	3	mCherry	rep3	9	0.281686457
9	4	mCherry	rep3	17	0.230973833
1	1	mEGFP	rep1	7	0.140764633
1	1	mEGFP	rep1	20	0.309965136
1	1	mEGFP	rep1	43	0.160060755
1	2	mEGFP	rep1	31	0.163719605
1	3	mEGFP	rep1	40	0.19867973
1	4	mEGFP	rep1	27	0.175137087
1	5	mEGFP	rep1	29	0.178254711
2	1	mEGFP	rep1	14	0.258186387
2	1	mEGFP	rep1	13	0.316516378
2	2	mEGFP	rep1	35	0.211500629
2	2	mEGFP	rep1	29	0.303067157
2	3	mEGFP	rep1	40	0.279637078
2	3	mEGFP	rep1	33	0.254178014
2	4	mEGFP	rep1	12	0.296678558
3	1	mEGFP	rep1	28	0.19611555
3	2	mEGFP	rep1	32	0.176707361
3	3	mEGFP	rep1	53	0.216185221
3	4	mEGFP	rep1	75	0.172576968
4	1	mEGFP	rep1	16	0.247885457
4	1	mEGFP	rep1	35	0.238946196
4	2	mEGFP	rep1	23	0.173303191
4	2	mEGFP	rep1	13	0.187395978
4	3	mEGFP	rep1	55	0.227139715
4	4	mEGFP	rep1	60	0.217784344
4	5	mEGFP	rep1	41	0.182602387
4	6	mEGFP	rep1	59	0.208299526
5	1	mEGFP	rep1	31	0.294056383
5	1	mEGFP	rep1	37	0.142924948
5	2	mEGFP	rep1	28	0.251996987
5	2	mEGFP	rep1	41	0.171129353
5	3	mEGFP	rep1	31	0.207804103
5	3	mEGFP	rep1	26	0.226055921
5	4	mEGFP	rep1	10	0.137157097
5	5	mEGFP	rep1	15	0.18551694
6	1	mEGFP	rep1	23	0.25209694
6	1	mEGFP	rep1	40	0.237301584
6	2	mEGFP	rep1	31	0.250770516
6	3	mEGFP	rep1	35	0.245170964
7	1	mEGFP	rep1	24	0.222818389
7	1	mEGFP	rep1	38	0.237282039
7	2	mEGFP	rep1	27	0.19310927
7	2	mEGFP	rep1	8	0.262430547
7	3	mEGFP	rep1	21	0.237437161
8	1	mEGFP	rep1	13	0.349653472
8	1	mEGFP	rep1	32	0.242160263
8	2	mEGFP	rep1	15	0.258799432
8	2	mEGFP	rep1	21	0.279407186
9	1	mEGFP	rep1	10	0.148545593
9	1	mEGFP	rep1	21	0.293790172
9	1	mEGFP	rep1	36	0.180868013
9	2	mEGFP	rep1	48	0.224262582
9	3	mEGFP	rep1	30	0.197070486
9	4	mEGFP	rep1	36	0.185131822
1	1	mEGFP	rep2	24	0.178667338
1	1	mEGFP	rep2	54	0.171927769
1	2	mEGFP	rep2	25	0.177858589
1	2	mEGFP	rep2	44	0.156197941
1	3	mEGFP	rep2	30	0.180235319
2	1	mEGFP	rep2	75	0.440883319
2	1	mEGFP	rep2	64	0.20363125
2	2	mEGFP	rep2	69	0.194400971
3	1	mEGFP	rep2	58	0.176974146
3	2	mEGFP	rep2	27	0.203745868
3	3	mEGFP	rep2	53	0.205347932
4	1	mEGFP	rep2	32	0.165102237
4	2	mEGFP	rep2	31	0.216109878
4	3	mEGFP	rep2	83	0.212378437
4	4	mEGFP	rep2	20	0.19806079
5	1	mEGFP	rep2	28	0.19664607
5	2	mEGFP	rep2	53	0.201143812
5	3	mEGFP	rep2	39	0.206440285
5	4	mEGFP	rep2	49	0.239795028
6	1	mEGFP	rep2	53	0.187877476
6	2	mEGFP	rep2	44	0.190295907
1	1	mEGFP	rep3	20	0.1567156
1	2	mEGFP	rep3	15	0.151516504
10	1	mEGFP	rep3	22	0.176229089
10	2	mEGFP	rep3	14	0.153850792
10	3	mEGFP	rep3	31	0.156372188
10	4	mEGFP	rep3	16	0.154425522
2	1	mEGFP	rep3	32	0.162781212
2	2	mEGFP	rep3	49	0.180174688
2	3	mEGFP	rep3	13	0.228531681
2	4	mEGFP	rep3	38	0.194281999
3	1	mEGFP	rep3	14	0.159509672
3	2	mEGFP	rep3	35	0.208812661
3	3	mEGFP	rep3	19	0.232982035
3	4	mEGFP	rep3	3	0.145244579
4	1	mEGFP	rep3	11	0.122437579
4	2	mEGFP	rep3	41	0.184534687
4	3	mEGFP	rep3	9	0.161749645
4	4	mEGFP	rep3	20	0.177264407
4	5	mEGFP	rep3	10	0.12279769
4	6	mEGFP	rep3	43	0.239169919
4	7	mEGFP	rep3	15	0.160099139
4	8	mEGFP	rep3	25	0.191326723
5	1	mEGFP	rep3	18	0.176879289
5	2	mEGFP	rep3	20	0.168104096
5	3	mEGFP	rep3	12	0.172065311
5	4	mEGFP	rep3	18	0.192834186
5	5	mEGFP	rep3	6	0.179079964
5	6	mEGFP	rep3	17	0.175050786
6	1	mEGFP	rep3	14	0.176486311
6	2	mEGFP	rep3	34	0.18466256
6	3	mEGFP	rep3	33	0.187257474
6	4	mEGFP	rep3	13	0.151592682
7	1	mEGFP	rep3	18	0.179630133
7	2	mEGFP	rep3	17	0.188157751
7	3	mEGFP	rep3	14	0.146069833
7	4	mEGFP	rep3	21	0.172595831
7	5	mEGFP	rep3	24	0.19125245
7	6	mEGFP	rep3	25	0.184790717
8	1	mEGFP	rep3	38	0.439642833
8	1	mEGFP	rep3	16	0.175469481
8	2	mEGFP	rep3	14	0.221403669
8	3	mEGFP	rep3	25	0.19053448
9	1	mEGFP	rep3	24	0.209614336
9	2	mEGFP	rep3	12	0.203837563
9	3	mEGFP	rep3	17	0.17621585
9	4	mEGFP	rep3	36	0.218692122
9	5	mEGFP	rep3	15	0.209944437
1	1	myc	rep1	32	0.188157751
1	1	myc	rep1	24	0.260367414
2	1	myc	rep1	21	0.188157751
2	1	myc	rep1	40	0.203259886
2	2	myc	rep1	29	0.15161895
2	2	myc	rep1	38	0.232982035
3	1	myc	rep1	15	0.179245015
3	1	myc	rep1	3	0.143594073
3	2	myc	rep1	11	0.15394725
3	2	myc	rep1	21	0.173538978
3	3	myc	rep1	17	0.198643322
3	3	myc	rep1	13	0.157305974
3	4	myc	rep1	24	0.199711297
3	5	myc	rep1	22	0.186357198
3	6	myc	rep1	16	0.134928913
3	7	myc	rep1	3	0.127089007
3	8	myc	rep1	23	0.208394396
4	1	myc	rep1	20	0.174293495
4	2	myc	rep1	24	0.185269364
4	3	myc	rep1	18	0.178254711
4	4	myc	rep1	23	0.211838932
5	1	myc	rep1	26	0.221866173
5	1	myc	rep1	0	NA
5	1	myc	rep1	0	NA
5	2	myc	rep1	11	0.14674504
5	2	myc	rep1	22	0.201211757
6	1	myc	rep1	12	0.332577077
6	2	myc	rep1	20	0.24064386
6	3	myc	rep1	10	0.125768602
7	1	myc	rep1	11	0.214265764
7	2	myc	rep1	5	0.135671641
7	3	myc	rep1	5	0.211925045
7	4	myc	rep1	15	0.216546464
7	5	myc	rep1	8	0.211058529
7	6	myc	rep1	3	0.118836474
8	1	myc	rep1	25	0.232919489
8	1	myc	rep1	18	0.196135199
8	2	myc	rep1	26	0.220723515
8	2	myc	rep1	20	0.169094399
8	3	myc	rep1	24	0.173922131
8	4	myc	rep1	16	0.153187642
1	1	myc	rep2	31	0.183525684
1	1	myc	rep2	24	0.286156579
1	1	myc	rep2	23	0.244346735
1	2	myc	rep2	33	0.224318849
1	2	myc	rep2	16	0.235197188
1	2	myc	rep2	30	0.197895739
1	3	myc	rep2	68	0.215828008
1	4	myc	rep2	22	0.228670185
10	1	myc	rep2	37	0.243427417
10	1	myc	rep2	28	0.163400152
10	1	myc	rep2	30	0.224303845
10	2	myc	rep2	20	0.213410501
10	2	myc	rep2	28	0.229184628
10	3	myc	rep2	25	0.212915349
10	4	myc	rep2	45	0.254838216
2	1	myc	rep2	34	0.184225661
2	1	myc	rep2	30	0.15036115
2	1	myc	rep2	41	0.176926254
2	2	myc	rep2	42	0.189336684
2	2	myc	rep2	26	0.257098141
2	3	myc	rep2	36	0.177154373
3	1	myc	rep2	43	0.2484972
3	2	myc	rep2	59	0.271662194
4	1	myc	rep2	14	0.184267271
4	1	myc	rep2	27	0.167984892
4	1	myc	rep2	39	0.202758386
4	2	myc	rep2	14	0.261015827
4	3	myc	rep2	52	0.268048617
5	1	myc	rep2	32	0.217093194
5	1	myc	rep2	33	0.252977645
6	1	myc	rep2	41	0.183689306
6	1	myc	rep2	28	0.231306708
6	1	myc	rep2	25	0.204992918
6	2	myc	rep2	33	0.224919033
7	1	myc	rep2	47	0.21228324
7	2	myc	rep2	55	0.218046924
8	1	myc	rep2	24	0.361667255
8	2	myc	rep2	39	0.231832694
8	3	myc	rep2	17	0.177672179
8	4	myc	rep2	82	0.227166065
9	1	myc	rep2	4	0.118836474
9	1	myc	rep2	31	0.135767477
9	1	myc	rep2	22	0.227544839
9	2	myc	rep2	16	0.229626728
9	2	myc	rep2	11	0.138192415
9	3	myc	rep2	45	0.198170824
9	3	myc	rep2	11	0.268282343
1	1	myc	rep3	10	0.154982568
1	2	myc	rep3	22	0.191533787
1	3	myc	rep3	31	0.241985562
1	4	myc	rep3	0	NA
2	1	myc	rep3	10	0.187662599
2	2	myc	rep3	17	0.174468255
3	1	myc	rep3	19	0.167569853
3	2	myc	rep3	16	0.19527556
3	3	myc	rep3	14	0.210793269
3	4	myc	rep3	20	0.144584377
4	1	myc	rep3	18	0.1713776
4	2	myc	rep3	27	0.157531684
4	3	myc	rep3	14	0.158802312
4	4	myc	rep3	14	0.150667672
4	5	myc	rep3	11	0.161599599
5	1	myc	rep3	18	0.168076587
5	2	myc	rep3	45	0.162519882
5	3	myc	rep3	21	0.166465378
5	4	myc	rep3	25	0.169936158
5	5	myc	rep3	15	0.161419544
5	6	myc	rep3	0	NA
1	1	V5	rep1	37	0.296823535
1	1	V5	rep1	31	0.186560486
1	2	V5	rep1	48	0.241489744
1	3	V5	rep1	61	0.228662806
1	4	V5	rep1	46	0.267704992
1	5	V5	rep1	32	0.248504397
2	1	V5	rep1	41	0.256512877
2	2	V5	rep1	49	0.236359279
2	3	V5	rep1	28	0.234666668
2	4	V5	rep1	25	0.246585684
2	5	V5	rep1	28	0.245807588
2	6	V5	rep1	36	0.245925481
3	1	V5	rep1	27	0.295073899
3	2	V5	rep1	39	0.210883957
3	3	V5	rep1	34	0.230973833
3	4	V5	rep1	31	0.203491489
3	5	V5	rep1	33	0.25507829
4	1	V5	rep1	32	0.259181112
4	1	V5	rep1	28	0.162515952
4	2	V5	rep1	26	0.289663905
4	3	V5	rep1	31	0.215470972
5	1	V5	rep1	35	0.224233109
5	1	V5	rep1	31	0.272972492
5	2	V5	rep1	40	0.251289627
5	3	V5	rep1	19	0.245491137
6	1	V5	rep1	25	0.161815665
6	1	V5	rep1	38	0.259824484
6	2	V5	rep1	25	0.181621744
6	3	V5	rep1	33	0.167751487
6	4	V5	rep1	15	0.167691469
6	5	V5	rep1	46	0.274055854
6	6	V5	rep1	15	0.177264407
7	1	V5	rep1	47	0.266644606
7	1	V5	rep1	25	0.215886261
7	2	V5	rep1	19	0.249400232
7	3	V5	rep1	27	0.322215563
7	4	V5	rep1	25	0.255300358
7	5	V5	rep1	33	0.236772672
7	6	V5	rep1	16	0.238601358
1	1	V5	rep2	10	0.695688525
1	1	V5	rep2	18	0.184856737
1	1	V5	rep2	1	0.128739514
1	2	V5	rep2	20	0.199546246
1	3	V5	rep2	26	0.235006745
1	4	V5	rep2	11	0.197160514
1	5	V5	rep2	8	0.165875912
1	6	V5	rep2	18	0.154047281
10	1	V5	rep2	18	0.171102516
10	2	V5	rep2	38	0.241451739
10	3	V5	rep2	27	0.165050658
10	4	V5	rep2	54	0.240148708
10	5	V5	rep2	25	0.192713149
10	6	V5	rep2	16	0.227769909
2	1	V5	rep2	30	0.189973308
2	2	V5	rep2	44	0.20177443
2	3	V5	rep2	43	0.182630473
2	4	V5	rep2	22	0.197160514
2	5	V5	rep2	22	0.219667422
3	1	V5	rep2	9	0.179905218
3	1	V5	rep2	36	0.166976249
3	1	V5	rep2	21	0.197117643
3	2	V5	rep2	38	0.213045652
3	3	V5	rep2	12	0.208789083
3	4	V5	rep2	30	0.202682208
3	5	V5	rep2	3	0.305343718
4	1	V5	rep2	0	NA
4	1	V5	rep2	33	0.207213599
4	2	V5	rep2	29	0.25525938
4	2	V5	rep2	25	0.200437519
4	3	V5	rep2	26	0.243195797
4	4	V5	rep2	0	NA
5	1	V5	rep2	30	0.214400805
5	2	V5	rep2	21	0.166701165
5	3	V5	rep2	49	0.237773999
5	4	V5	rep2	3	0.133691033
5	5	V5	rep2	18	0.17385336
5	6	V5	rep2	3	0.1254385
5	7	V5	rep2	47	0.238831814
6	1	V5	rep2	28	0.180199951
6	1	V5	rep2	12	0.160511765
6	2	V5	rep2	7	0.159863352
6	2	V5	rep2	21	0.199947083
6	3	V5	rep2	25	0.214301775
7	1	V5	rep2	23	0.175025459
7	1	V5	rep2	44	0.18095554
7	2	V5	rep2	17	0.160778759
8	1	V5	rep2	19	0.1860729
8	1	V5	rep2	25	0.197070486
8	2	V5	rep2	19	0.183466837
8	2	V5	rep2	24	0.19187139
9	1	V5	rep2	22	0.176904297
9	2	V5	rep2	26	0.169113444
9	3	V5	rep2	28	0.150137152
9	4	V5	rep2	15	0.171652685
9	5	V5	rep2	28	0.175071591
1	1	V5	rep3	16	0.211058529
1	1	V5	rep3	18	0.216491447
1	1	V5	rep3	9	0.119936812
1	2	V5	rep3	42	0.19452399
1	2	V5	rep3	32	0.20022708
10	1	V5	rep3	22	0.252752576
10	1	V5	rep3	21	0.193345057
10	2	V5	rep3	21	0.235315081
10	2	V5	rep3	16	0.233030898
10	3	V5	rep3	17	0.276120043
10	4	V5	rep3	35	0.253800755
10	5	V5	rep3	17	0.257187761
10	6	V5	rep3	26	0.16206705
2	1	V5	rep3	58	0.186535701
2	1	V5	rep3	24	0.187332497
2	1	V5	rep3	36	0.198610959
2	2	V5	rep3	36	0.236710152
2	2	V5	rep3	26	0.198822562
2	3	V5	rep3	35	0.189713942
2	3	V5	rep3	38	0.246272956
3	1	V5	rep3	20	0.19558503
3	1	V5	rep3	15	0.138972654
3	1	V5	rep3	31	0.194706535
3	2	V5	rep3	40	0.233959308
3	3	V5	rep3	31	0.166275228
3	4	V5	rep3	37	0.247174513
4	1	V5	rep3	45	0.218086937
4	1	V5	rep3	34	0.247139089
4	2	V5	rep3	24	0.218692122
4	2	V5	rep3	38	0.19063351
4	3	V5	rep3	29	0.202158599
5	1	V5	rep3	19	0.284842689
5	1	V5	rep3	18	0.308919816
5	2	V5	rep3	40	0.272828738
5	3	V5	rep3	20	0.131462849
5	4	V5	rep3	57	0.276937631
5	5	V5	rep3	26	0.213486678
5	6	V5	rep3	9	0.165600827
5	7	V5	rep3	18	0.205763154
5	8	V5	rep3	7	0.144301433
6	1	V5	rep3	27	0.182105893
6	2	V5	rep3	19	0.163400152
6	3	V5	rep3	41	0.222093776
6	4	V5	rep3	47	0.227980611
6	5	V5	rep3	36	0.265318933
7	1	V5	rep3	28	0.277108266
7	1	V5	rep3	46	0.206672129
7	2	V5	rep3	30	0.230245668
7	3	V5	rep3	47	0.155814845
7	4	V5	rep3	38	0.2150002
8	1	V5	rep3	35	0.176839991
8	1	V5	rep3	2	0.101506155
8	1	V5	rep3	27	0.213832297
8	2	V5	rep3	52	0.189300409
8	2	V5	rep3	44	0.20672595
8	3	V5	rep3	28	0.230776188
9	1	V5	rep3	28	0.210616429
9	2	V5	rep3	23	0.163400152
9	3	V5	rep3	33	0.183056185
9	4	V5	rep3	30	0.21819697
9	5	V5	rep3	34	0.148545593
1	1	YFP	rep1	53	0.148545593
1	1	YFP	rep1	1	0.252527507
1	2	YFP	rep1	3	0.156798125
1	2	YFP	rep1	28	0.147661393
2	1	YFP	rep1	5	0.304023313
2	1	YFP	rep1	43	0.145436499
2	2	YFP	rep1	3	0.113884954
2	3	YFP	rep1	11	0.20796383
2	4	YFP	rep1	20	0.195832606
3	1	YFP	rep1	90	0.193274321
3	2	YFP	rep1	135	0.196740385
4	1	YFP	rep1	4	0.19310927
4	1	YFP	rep1	23	0.137135569
4	2	YFP	rep1	4	0.256241147
4	2	YFP	rep1	15	0.146564985
4	3	YFP	rep1	53	0.155272185
5	1	YFP	rep1	173	0.208250045
5	1	YFP	rep1	10	0.20548807
5	2	YFP	rep1	9	0.145794748
5	2	YFP	rep1	57	0.151846606
6	1	YFP	rep1	142	0.412719632
6	1	YFP	rep1	57	0.158361763
6	2	YFP	rep1	55	0.140082995
6	3	YFP	rep1	69	0.144239923
6	4	YFP	rep1	125	0.231453839
6	5	YFP	rep1	45	0.138642553
6	6	YFP	rep1	17	0.134856097
7	1	YFP	rep1	15	0.176604204
1	1	YFP	rep2	47	0.186050721
1	2	YFP	rep2	35	0.181508567
1	3	YFP	rep2	35	0.180942679
1	4	YFP	rep2	31	0.207005471
10	1	YFP	rep2	25	0.170728401
10	2	YFP	rep2	20	0.187662599
11	1	YFP	rep2	44	0.185231852
11	2	YFP	rep2	20	0.209696861
11	3	YFP	rep2	24	0.19310927
12	1	YFP	rep2	47	0.191739701
12	1	YFP	rep2	20	0.155972872
12	2	YFP	rep2	21	0.174717911
12	2	YFP	rep2	26	0.206821171
12	3	YFP	rep2	40	0.177635771
13	1	YFP	rep2	31	0.172344833
13	2	YFP	rep2	38	0.168872884
14	1	YFP	rep2	29	0.196524111
14	2	YFP	rep2	38	0.157797116
2	1	YFP	rep2	28	0.155796032
2	1	YFP	rep2	22	0.16137453
2	2	YFP	rep2	16	0.132762623
2	3	YFP	rep2	13	0.167209013
3	1	YFP	rep2	12	0.158448632
3	1	YFP	rep2	18	0.135616624
3	2	YFP	rep2	15	0.163730253
3	3	YFP	rep2	29	0.158448632
4	1	YFP	rep2	21	0.189808257
4	1	YFP	rep2	23	0.135628584
4	1	YFP	rep2	47	0.167614211
4	2	YFP	rep2	22	0.197160514
4	3	YFP	rep2	32	0.152413967
5	1	YFP	rep2	27	0.152580164
5	2	YFP	rep2	21	0.164343298
6	1	YFP	rep2	41	0.254459808
6	1	YFP	rep2	25	0.144188255
6	1	YFP	rep2	24	0.181968351
6	2	YFP	rep2	40	0.4825256
6	2	YFP	rep2	30	0.171487634
6	3	YFP	rep2	25	0.16557882
7	1	YFP	rep2	45	0.321408649
7	1	YFP	rep2	26	0.25081352
7	2	YFP	rep2	46	0.27071896
7	2	YFP	rep2	37	0.226030185
7	3	YFP	rep2	38	0.18112138
8	1	YFP	rep2	23	0.156295797
8	1	YFP	rep2	22	0.154622458
8	1	YFP	rep2	41	0.203253847
8	2	YFP	rep2	22	0.208864106
8	3	YFP	rep2	60	0.203837563
8	4	YFP	rep2	7	0.241917108
9	1	YFP	rep2	33	0.171652685
9	2	YFP	rep2	36	0.143181446
9	3	YFP	rep2	32	0.145760363
1	1	YFP	rep3	7	0.146423513
1	1	YFP	rep3	30	0.199546246
1	2	YFP	rep3	26	0.197870347
1	3	YFP	rep3	14	0.19204823
2	1	YFP	rep3	16	0.177016831
2	2	YFP	rep3	9	0.182656062
2	3	YFP	rep3	19	0.165485002
3	1	YFP	rep3	14	0.209378549
3	2	YFP	rep3	14	0.180376791
3	3	YFP	rep3	13	0.135595464
3	4	YFP	rep3	20	0.208954133
4	1	YFP	rep3	4	0.123787994
4	1	YFP	rep3	10	0.191128662
4	2	YFP	rep3	22	0.15394725
4	3	YFP	rep3	9	0.198610959
5	1	YFP	rep3	20	0.16042924
5	2	YFP	rep3	12	0.171652685
5	3	YFP	rep3	18	0.168351672
5	4	YFP	rep3	9	0.179355049
6	1	YFP	rep3	21	0.397300513
6	1	YFP	rep3	26	0.246623772
6	1	YFP	rep3	3	0.236022441
6	2	YFP	rep3	5	0.204002614
6	2	YFP	rep3	18	0.275084431
6	3	YFP	rep3	1	0.099030395
6	4	YFP	rep3	9	0.222818389
6	5	YFP	rep3	9	0.191458764
7	1	YFP	rep3	10	0.228760212
7	1	YFP	rep3	1	0.103981915
7	2	YFP	rep3	0	NA
7	2	YFP	rep3	6	0.250877001
7	3	YFP	rep3	19	0.198582003
7	4	YFP	rep3	6	0.153497112
7	5	YFP	rep3	11	0.188157751
7	6	YFP	rep3	6	0.219517376
8	1	YFP	rep3	7	0.224940469
8	2	YFP	rep3	15	0.195089878
8	3	YFP	rep3	27	0.210714674
8	4	YFP	rep3	26	0.297852957
8	5	YFP	rep3	17	0.215536742
8	6	YFP	rep3	11	0.238573224
8	7	YFP	rep3	14	0.19876815
8	8	YFP	rep3	17	0.197769524
