# Supplementary material for: Fluorescent protein and peptide tags alter condensate formation and dynamics in vivo and in vitro
Source: EMBO Rep. 2025 Nov 20;27(1):89–121. doi: 10.1038/s44319-025-00626-y (PMC12796366; doi:10.1038/s44319-025-00626-y)
Supplement: Supplementary file 10 — Source data Fig. 3 [file 44319_2025_626_MOESM10_ESM.zip › EMBOR-2025-61459V2_SourceDataForFigure3/EMBOR-2025-61459V2_SourceDataForFigure 3H.csv]

	Count	Area	intensity	tag	rep	highlow	conditions	area_um
1	14	137.428571428571	0.161961298012866	untransfected	rep2	high	untransfectedhigh	0.687142857142857
2	19	89.7368421052632	0.16311646548452	untransfected	rep2	high	untransfectedhigh	0.448684210526316
3	25	95.28	0.168265035673005	untransfected	rep2	high	untransfectedhigh	0.4764
4	17	118.235294117647	0.167669299913399	untransfected	rep2	high	untransfectedhigh	0.591176470588235
5	21	108.142857142857	0.166410702676935	untransfected	rep2	high	untransfectedhigh	0.540714285714286
6	19	173.842105263158	0.176535359397044	untransfected	rep2	high	untransfectedhigh	0.869210526315789
7	29	122.827586206897	0.182274006319642	untransfected	rep2	high	untransfectedhigh	0.614137931034483
8	27	102.444444444444	0.165648537394525	untransfected	rep2	high	untransfectedhigh	0.512222222222222
9	27	120.851851851852	0.174769815763509	untransfected	rep2	high	untransfectedhigh	0.604259259259259
10	26	128	0.168505780042493	untransfected	rep2	high	untransfectedhigh	0.64
11	19	73.1578947368421	0.16634063510049	untransfected	rep2	high	untransfectedhigh	0.365789473684211
12	14	128.142857142857	0.16291535067251	untransfected	rep2	high	untransfectedhigh	0.640714285714286
13	18	112.277777777778	0.173241039527098	untransfected	rep2	high	untransfectedhigh	0.561388888888889
14	25	131.6	0.180039297495856	untransfected	rep2	high	untransfectedhigh	0.658
15	17	120.529411764706	0.171313305494674	untransfected	rep2	high	untransfectedhigh	0.602647058823529
16	23	139.173913043478	0.18410061033183	untransfected	rep2	high	untransfectedhigh	0.695869565217391
17	16	132.5625	0.177000035304341	untransfected	rep2	high	untransfectedhigh	0.6628125
18	20	99.65	0.162120845854248	untransfected	rep2	high	untransfectedhigh	0.49825
19	17	140.823529411765	0.185310555813134	untransfected	rep2	high	untransfectedhigh	0.704117647058824
20	25	121.6	0.189496978932124	untransfected	rep2	high	untransfectedhigh	0.608
21	21	126.571428571429	0.185234384190887	untransfected	rep2	high	untransfectedhigh	0.632857142857143
22	23	124.130434782609	0.182684280292397	untransfected	rep2	high	untransfectedhigh	0.620652173913044
23	30	93.9333333333333	0.172076055187449	untransfected	rep2	high	untransfectedhigh	0.469666666666667
24	27	109.518518518519	0.182027589759668	untransfected	rep2	high	untransfectedhigh	0.547592592592593
25	28	117.821428571429	0.181863006565172	untransfected	rep2	high	untransfectedhigh	0.589107142857143
26	17	117.294117647059	0.157301083823303	untransfected	rep2	high	untransfectedhigh	0.586470588235294
27	22	70.7272727272727	0.164038654281949	untransfected	rep2	high	untransfectedhigh	0.353636363636364
28	17	103.058823529412	0.173193624088269	untransfected	rep2	high	untransfectedhigh	0.515294117647059
29	14	88.5	0.167833641342643	untransfected	rep2	high	untransfectedhigh	0.4425
30	16	92.5	0.168788038941619	untransfected	rep2	high	untransfectedhigh	0.4625
31	9	142.888888888889	0.167139635945645	untransfected	rep2	high	untransfectedhigh	0.714444444444444
32	15	132.733333333333	0.176743511202077	untransfected	rep2	high	untransfectedhigh	0.663666666666667
33	14	117.285714285714	0.169229414975295	untransfected	rep2	high	untransfectedhigh	0.586428571428571
34	16	89	0.166697824092218	untransfected	rep2	high	untransfectedhigh	0.445
35	13	78.2307692307692	0.162362690376165	untransfected	rep2	high	untransfectedhigh	0.391153846153846
36	14	110	0.158329316448905	untransfected	rep2	high	untransfectedhigh	0.55
37	15	112.466666666667	0.168191012906007	untransfected	rep2	high	untransfectedhigh	0.562333333333333
38	22	130.545454545455	0.175684627117391	untransfected	rep2	high	untransfectedhigh	0.652727272727273
39	15	90.3333333333333	0.166140354063364	untransfected	rep2	high	untransfectedhigh	0.451666666666667
40	20	135.8	0.178330235476796	untransfected	rep2	high	untransfectedhigh	0.679
41	17	94.6470588235294	0.16982454858647	untransfected	rep2	high	untransfectedhigh	0.473235294117647
42	10	89.2	0.14436116774339	untransfected	rep2	high	untransfectedhigh	0.446
43	18	105.388888888889	0.158228432908251	untransfected	rep2	high	untransfectedhigh	0.526944444444444
44	18	108.722222222222	0.166808013668702	untransfected	rep2	high	untransfectedhigh	0.543611111111111
45	15	154.4	0.170180340396168	untransfected	rep2	high	untransfectedhigh	0.772
46	9	85.7777777777778	0.148219288955813	untransfected	rep2	high	untransfectedhigh	0.428888888888889
47	13	131.692307692308	0.159408910374996	untransfected	rep2	high	untransfectedhigh	0.658461538461538
48	13	126.384615384615	0.159067889063624	untransfected	rep2	high	untransfectedhigh	0.631923076923077
49	22	89.1818181818182	0.149804877005824	untransfected	rep2	high	untransfectedhigh	0.445909090909091
50	12	174.916666666667	0.162465570073408	untransfected	rep2	high	untransfectedhigh	0.874583333333333
51	15	80.9333333333333	0.154261295255586	untransfected	rep2	high	untransfectedhigh	0.404666666666667
52	14	52.2857142857143	0.143777935491024	untransfected	rep2	high	untransfectedhigh	0.261428571428571
53	13	90.3846153846154	0.153133305253258	untransfected	rep2	high	untransfectedhigh	0.451923076923077
54	6	62.3333333333333	0.141067436880516	untransfected	rep2	high	untransfectedhigh	0.311666666666667
55	10	75.3	0.137683028175847	untransfected	rep2	high	untransfectedhigh	0.3765
56	32	133.75	0.160136650243482	untransfected	rep2	high	untransfectedhigh	0.66875
57	12	60.75	0.1397241600448	untransfected	rep2	high	untransfectedhigh	0.30375
58	21	131.190476190476	0.173488953937759	untransfected	rep3	high	untransfectedhigh	0.655952380952381
59	27	92.2222222222222	0.168570434702556	untransfected	rep3	high	untransfectedhigh	0.461111111111111
60	27	194.777777777778	0.188162491446138	untransfected	rep3	high	untransfectedhigh	0.973888888888889
61	50	138.74	0.193332960590385	untransfected	rep3	high	untransfectedhigh	0.6937
62	21	139.761904761905	0.180558446714129	untransfected	rep3	high	untransfectedhigh	0.698809523809524
63	33	99.6363636363636	0.174411940834534	untransfected	rep3	high	untransfectedhigh	0.498181818181818
64	22	166.136363636364	0.177029527073068	untransfected	rep3	high	untransfectedhigh	0.830681818181818
65	30	138.5	0.187791925913248	untransfected	rep3	high	untransfectedhigh	0.6925
66	24	92.1666666666667	0.166884432312103	untransfected	rep3	high	untransfectedhigh	0.460833333333333
67	21	126.285714285714	0.164191596742324	untransfected	rep3	high	untransfectedhigh	0.631428571428571
68	37	112.783783783784	0.162113401486504	untransfected	rep3	high	untransfectedhigh	0.563918918918919
69	17	101.823529411765	0.157397718430272	untransfected	rep3	high	untransfectedhigh	0.509117647058824
70	36	133.277777777778	0.188534659322173	untransfected	rep3	high	untransfectedhigh	0.666388888888889
71	28	155.25	0.17675094262156	untransfected	rep3	high	untransfectedhigh	0.77625
72	38	109.973684210526	0.184899622980012	untransfected	rep3	high	untransfectedhigh	0.549868421052632
73	36	136	0.195411062314253	untransfected	rep3	high	untransfectedhigh	0.68
74	36	111.972222222222	0.17994958342314	untransfected	rep3	high	untransfectedhigh	0.559861111111111
75	35	131.342857142857	0.190035271119475	untransfected	rep3	high	untransfectedhigh	0.656714285714286
76	28	128.107142857143	0.198629074205009	untransfected	rep3	high	untransfectedhigh	0.640535714285714
77	35	91.9142857142857	0.183171177005825	untransfected	rep3	high	untransfectedhigh	0.459571428571429
78	30	119.966666666667	0.179200847697766	untransfected	rep3	high	untransfectedhigh	0.599833333333333
79	27	124.444444444444	0.187336374976321	untransfected	rep3	high	untransfectedhigh	0.622222222222222
80	27	158	0.186690375046408	untransfected	rep3	high	untransfectedhigh	0.79
81	22	181.045454545455	0.1980202825215	untransfected	rep3	high	untransfectedhigh	0.905227272727273
82	33	163.69696969697	0.197696022405104	untransfected	rep3	high	untransfectedhigh	0.818484848484848
83	35	131.428571428571	0.192767431558239	untransfected	rep3	high	untransfectedhigh	0.657142857142857
84	24	178.666666666667	0.203900633786245	untransfected	rep3	high	untransfectedhigh	0.893333333333333
85	19	104.105263157895	0.174419541330768	untransfected	rep3	high	untransfectedhigh	0.520526315789474
86	15	116.066666666667	0.158480341190149	untransfected	rep3	high	untransfectedhigh	0.580333333333333
87	28	178.964285714286	0.210005621051622	untransfected	rep3	high	untransfectedhigh	0.894821428571429
88	21	135.714285714286	0.181126353430545	untransfected	rep3	high	untransfectedhigh	0.678571428571429
89	20	113.3	0.168439789279483	untransfected	rep3	high	untransfectedhigh	0.5665
90	33	77.4242424242424	0.169089098030811	untransfected	rep3	high	untransfectedhigh	0.387121212121212
91	21	116.666666666667	0.179215008345584	untransfected	rep3	high	untransfectedhigh	0.583333333333333
92	25	121.04	0.185519165625	untransfected	rep3	high	untransfectedhigh	0.6052
93	31	77.4193548387097	0.167268902570103	untransfected	rep3	high	untransfectedhigh	0.387096774193548
94	26	175.576923076923	0.206581169078359	untransfected	rep3	high	untransfectedhigh	0.877884615384615
95	26	93.8846153846154	0.175096217931627	untransfected	rep3	high	untransfectedhigh	0.469423076923077
96	23	130.739130434783	0.181286350323044	untransfected	rep3	high	untransfectedhigh	0.653695652173913
97	28	111.107142857143	0.17224813374151	untransfected	rep3	high	untransfectedhigh	0.555535714285714
98	22	181.136363636364	0.203901658421546	untransfected	rep3	high	untransfectedhigh	0.905681818181818
99	26	137.5	0.188360070452084	untransfected	rep3	high	untransfectedhigh	0.6875
100	15	83.2666666666667	0.163064142869244	untransfected	rep3	high	untransfectedhigh	0.416333333333333
101	19	134.263157894737	0.173908833083156	untransfected	rep3	high	untransfectedhigh	0.671315789473684
102	37	109.459459459459	0.184778070148102	untransfected	rep3	high	untransfectedhigh	0.547297297297297
103	34	102.205882352941	0.185410972048926	untransfected	rep3	high	untransfectedhigh	0.511029411764706
104	26	120.923076923077	0.179693567815353	untransfected	rep3	high	untransfectedhigh	0.604615384615385
105	29	122.137931034483	0.181060921360567	untransfected	rep3	high	untransfectedhigh	0.610689655172414
106	30	112.633333333333	0.190838127056314	untransfected	rep3	high	untransfectedhigh	0.563166666666667
610	16	1333.8125	0.295429819630802	EGFP	rep1	high	EGFPhigh	6.6690625
111	23	562.521739130435	0.271062989	EGFP	rep1	high	EGFPhigh	2.81260869565217
131	33	390.969697	0.190689064476088	EGFP	rep1	high	EGFPhigh	1.954848485
141	23	499.565217391304	0.205325749540876	EGFP	rep1	high	EGFPhigh	2.49782608695652
201	13	922.615384615385	0.337778496173108	EGFP	rep1	high	EGFPhigh	4.61307692307692
361	16	987.3125	0.224853555524809	EGFP	rep2	high	EGFPhigh	4.9365625
401	18	387.777777777778	0.196797608984559	EGFP	rep2	high	EGFPhigh	1.93888888888889
451	21	367.619047619048	0.28691533915078	EGFP	rep2	high	EGFPhigh	1.83809523809524
521	13	698.076923076923	0.230961192393416	EGFP	rep3	high	EGFPhigh	3.49038461538462
531	16	583.0625	0.227659762258462	EGFP	rep3	high	EGFPhigh	2.9153125
551	23	387.086956521739	0.210070910003272	EGFP	rep3	high	EGFPhigh	1.9354347826087
561	17	633.882352941176	0.246506209164854	EGFP	rep3	high	EGFPhigh	3.16941176470588
651	8	1375.625	0.262720157488511	EGFP	rep3	high	EGFPhigh	6.878125
671	9	868.111111111111	0.268030249855471	EGFP	rep3	high	EGFPhigh	4.34055555555556
721	12	896	0.286456908412423	EGFP	rep3	high	EGFPhigh	4.48
310	36	576.638888888889	0.215860919430133	mEGFP	rep1	high	mEGFPhigh	2.88319444444444
410	40	551.675	0.21267376164014	mEGFP	rep1	high	mEGFPhigh	2.758375
151	19	465.105263157895	0.325641794998594	mEGFP	rep2	high	mEGFPhigh	2.32552631578947
171	19	491.052631578947	0.268659815432375	mEGFP	rep2	high	mEGFPhigh	2.45526315789474
191	11	730.363636363636	0.388718150382746	mEGFP	rep2	high	mEGFPhigh	3.65181818181818
341	18	705.888888888889	0.230507579416093	mEGFP	rep3	high	mEGFPhigh	3.52944444444444
371	14	826.642857142857	0.28741566506946	mEGFP	rep3	high	mEGFPhigh	4.13321428571429
411	11	740.545454545455	0.20884539765758	mEGFP	rep3	high	mEGFPhigh	3.70272727272727
481	17	230.588235294118	0.208878963526052	mEGFP	rep3	high	mEGFPhigh	1.15294117647059
532	22	513.727272727273	0.240257361067776	mEGFP	rep3	high	mEGFPhigh	2.56863636363636
541	19	784.052631578947	0.25714091752433	mEGFP	rep3	high	mEGFPhigh	3.92026315789474
810	21	715.285714285714	0.225367400253386	EYFP	rep1	high	EYFPhigh	3.57642857142857
192	19	605.631578947368	0.196417147937653	EYFP	rep2	high	EYFPhigh	3.02815789473684
202	9	1324.55555555556	0.247043513178411	EYFP	rep2	high	EYFPhigh	6.62277777777778
261	14	858.357142857143	0.207408004313162	EYFP	rep2	high	EYFPhigh	4.29178571428571
271	29	413.827586206897	0.157523465868638	EYFP	rep2	high	EYFPhigh	2.06913793103448
281	15	696.133333333333	0.204829655960672	EYFP	rep2	high	EYFPhigh	3.48066666666667
351	27	759.296296296296	0.307568389351986	EYFP	rep2	high	EYFPhigh	3.79648148148148
362	27	808.296296296296	0.263870675051719	EYFP	rep2	high	EYFPhigh	4.04148148148148
381	9	1129.88888888889	0.241978333603358	EYFP	rep2	high	EYFPhigh	5.64944444444444
441	11	930.818181818182	0.208470213234837	EYFP	rep3	high	EYFPhigh	4.65409090909091
471	15	559.333333333333	0.159078416115799	EYFP	rep3	high	EYFPhigh	2.79666666666667
482	18	497.333333333333	0.17226483757741	EYFP	rep3	high	EYFPhigh	2.48666666666667
562	11	1819.18181818182	0.509172995561317	EYFP	rep3	high	EYFPhigh	9.09590909090909
701	21	436.52380952381	0.183051281934621	EYFP	rep3	high	EYFPhigh	2.18261904761905
510	18	746.722222222222	0.14169769388872	mCherry	rep1	high	mCherryhigh	3.73361111111111
710	22	657.954545454545	0.142224833055456	mCherry	rep2	high	mCherryhigh	3.28977272727273
811	15	625.066666666667	0.178009109110325	mCherry	rep2	high	mCherryhigh	3.12533333333333
112	29	544.793103448276	0.152826593387681	mCherry	rep2	high	mCherryhigh	2.72396551724138
172	20	646.65	0.161688362668459	mCherry	rep2	high	mCherryhigh	3.23325
282	27	425.222222222222	0.159306683684038	mCherry	rep2	high	mCherryhigh	2.12611111111111
291	25	678.8	0.217630707567785	mCherry	rep2	high	mCherryhigh	3.394
301	24	535.375	0.182583170287082	mCherry	rep2	high	mCherryhigh	2.676875
421	24	596.916666666667	0.193832765649757	mCherry	rep3	high	mCherryhigh	2.98458333333333
115	14	137.428571428571	0.161961298012866	untransfected	rep2	low	untransfectedlow	0.687142857142857
215	19	89.7368421052632	0.16311646548452	untransfected	rep2	low	untransfectedlow	0.448684210526316
317	25	95.28	0.168265035673005	untransfected	rep2	low	untransfectedlow	0.4764
417	17	118.235294117647	0.167669299913399	untransfected	rep2	low	untransfectedlow	0.591176470588235
516	21	108.142857142857	0.166410702676935	untransfected	rep2	low	untransfectedlow	0.540714285714286
615	19	173.842105263158	0.176535359397044	untransfected	rep2	low	untransfectedlow	0.869210526315789
714	29	122.827586206897	0.182274006319642	untransfected	rep2	low	untransfectedlow	0.614137931034483
813	27	102.444444444444	0.165648537394525	untransfected	rep2	low	untransfectedlow	0.512222222222222
912	27	120.851851851852	0.174769815763509	untransfected	rep2	low	untransfectedlow	0.604259259259259
1010	26	128	0.168505780042493	untransfected	rep2	low	untransfectedlow	0.64
116	19	73.1578947368421	0.16634063510049	untransfected	rep2	low	untransfectedlow	0.365789473684211
125	14	128.142857142857	0.16291535067251	untransfected	rep2	low	untransfectedlow	0.640714285714286
135	18	112.277777777778	0.173241039527098	untransfected	rep2	low	untransfectedlow	0.561388888888889
143	25	131.6	0.180039297495856	untransfected	rep2	low	untransfectedlow	0.658
153	17	120.529411764706	0.171313305494674	untransfected	rep2	low	untransfectedlow	0.602647058823529
165	23	139.173913043478	0.18410061033183	untransfected	rep2	low	untransfectedlow	0.695869565217391
174	16	132.5625	0.177000035304341	untransfected	rep2	low	untransfectedlow	0.6628125
184	20	99.65	0.162120845854248	untransfected	rep2	low	untransfectedlow	0.49825
194	17	140.823529411765	0.185310555813134	untransfected	rep2	low	untransfectedlow	0.704117647058824
204	25	121.6	0.189496978932124	untransfected	rep2	low	untransfectedlow	0.608
216	21	126.571428571429	0.185234384190887	untransfected	rep2	low	untransfectedlow	0.632857142857143
223	23	124.130434782609	0.182684280292397	untransfected	rep2	low	untransfectedlow	0.620652173913044
234	30	93.9333333333333	0.172076055187449	untransfected	rep2	low	untransfectedlow	0.469666666666667
244	27	109.518518518519	0.182027589759668	untransfected	rep2	low	untransfectedlow	0.547592592592593
253	28	117.821428571429	0.181863006565172	untransfected	rep2	low	untransfectedlow	0.589107142857143
265	17	117.294117647059	0.157301083823303	untransfected	rep2	low	untransfectedlow	0.586470588235294
275	22	70.7272727272727	0.164038654281949	untransfected	rep2	low	untransfectedlow	0.353636363636364
284	17	103.058823529412	0.173193624088269	untransfected	rep2	low	untransfectedlow	0.515294117647059
295	14	88.5	0.167833641342643	untransfected	rep2	low	untransfectedlow	0.4425
305	16	92.5	0.168788038941619	untransfected	rep2	low	untransfectedlow	0.4625
318	9	142.888888888889	0.167139635945645	untransfected	rep2	low	untransfectedlow	0.714444444444444
322	15	132.733333333333	0.176743511202077	untransfected	rep2	low	untransfectedlow	0.663666666666667
333	14	117.285714285714	0.169229414975295	untransfected	rep2	low	untransfectedlow	0.586428571428571
344	16	89	0.166697824092218	untransfected	rep2	low	untransfectedlow	0.445
355	13	78.2307692307692	0.162362690376165	untransfected	rep2	low	untransfectedlow	0.391153846153846
364	14	110	0.158329316448905	untransfected	rep2	low	untransfectedlow	0.55
375	15	112.466666666667	0.168191012906007	untransfected	rep2	low	untransfectedlow	0.562333333333333
385	22	130.545454545455	0.175684627117391	untransfected	rep2	low	untransfectedlow	0.652727272727273
395	15	90.3333333333333	0.166140354063364	untransfected	rep2	low	untransfectedlow	0.451666666666667
404	20	135.8	0.178330235476796	untransfected	rep2	low	untransfectedlow	0.679
418	17	94.6470588235294	0.16982454858647	untransfected	rep2	low	untransfectedlow	0.473235294117647
425	10	89.2	0.14436116774339	untransfected	rep2	low	untransfectedlow	0.446
435	18	105.388888888889	0.158228432908251	untransfected	rep2	low	untransfectedlow	0.526944444444444
444	18	108.722222222222	0.166808013668702	untransfected	rep2	low	untransfectedlow	0.543611111111111
453	15	154.4	0.170180340396168	untransfected	rep2	low	untransfectedlow	0.772
464	9	85.7777777777778	0.148219288955813	untransfected	rep2	low	untransfectedlow	0.428888888888889
474	13	131.692307692308	0.159408910374996	untransfected	rep2	low	untransfectedlow	0.658461538461538
484	13	126.384615384615	0.159067889063624	untransfected	rep2	low	untransfectedlow	0.631923076923077
494	22	89.1818181818182	0.149804877005824	untransfected	rep2	low	untransfectedlow	0.445909090909091
503	12	174.916666666667	0.162465570073408	untransfected	rep2	low	untransfectedlow	0.874583333333333
517	15	80.9333333333333	0.154261295255586	untransfected	rep2	low	untransfectedlow	0.404666666666667
524	14	52.2857142857143	0.143777935491024	untransfected	rep2	low	untransfectedlow	0.261428571428571
534	13	90.3846153846154	0.153133305253258	untransfected	rep2	low	untransfectedlow	0.451923076923077
543	6	62.3333333333333	0.141067436880516	untransfected	rep2	low	untransfectedlow	0.311666666666667
554	10	75.3	0.137683028175847	untransfected	rep2	low	untransfectedlow	0.3765
563	32	133.75	0.160136650243482	untransfected	rep2	low	untransfectedlow	0.66875
572	12	60.75	0.1397241600448	untransfected	rep2	low	untransfectedlow	0.30375
583	21	131.190476190476	0.173488953937759	untransfected	rep3	low	untransfectedlow	0.655952380952381
593	27	92.2222222222222	0.168570434702556	untransfected	rep3	low	untransfectedlow	0.461111111111111
602	27	194.777777777778	0.188162491446138	untransfected	rep3	low	untransfectedlow	0.973888888888889
616	50	138.74	0.193332960590385	untransfected	rep3	low	untransfectedlow	0.6937
623	21	139.761904761905	0.180558446714129	untransfected	rep3	low	untransfectedlow	0.698809523809524
632	33	99.6363636363636	0.174411940834534	untransfected	rep3	low	untransfectedlow	0.498181818181818
641	22	166.136363636364	0.177029527073068	untransfected	rep3	low	untransfectedlow	0.830681818181818
653	30	138.5	0.187791925913248	untransfected	rep3	low	untransfectedlow	0.6925
662	24	92.1666666666667	0.166884432312103	untransfected	rep3	low	untransfectedlow	0.460833333333333
672	21	126.285714285714	0.164191596742324	untransfected	rep3	low	untransfectedlow	0.631428571428571
683	37	112.783783783784	0.162113401486504	untransfected	rep3	low	untransfectedlow	0.563918918918919
692	17	101.823529411765	0.157397718430272	untransfected	rep3	low	untransfectedlow	0.509117647058824
703	36	133.277777777778	0.188534659322173	untransfected	rep3	low	untransfectedlow	0.666388888888889
715	28	155.25	0.17675094262156	untransfected	rep3	low	untransfectedlow	0.77625
722	38	109.973684210526	0.184899622980012	untransfected	rep3	low	untransfectedlow	0.549868421052632
732	36	136	0.195411062314253	untransfected	rep3	low	untransfectedlow	0.68
741	36	111.972222222222	0.17994958342314	untransfected	rep3	low	untransfectedlow	0.559861111111111
751	35	131.342857142857	0.190035271119475	untransfected	rep3	low	untransfectedlow	0.656714285714286
761	28	128.107142857143	0.198629074205009	untransfected	rep3	low	untransfectedlow	0.640535714285714
771	35	91.9142857142857	0.183171177005825	untransfected	rep3	low	untransfectedlow	0.459571428571429
781	30	119.966666666667	0.179200847697766	untransfected	rep3	low	untransfectedlow	0.599833333333333
791	27	124.444444444444	0.187336374976321	untransfected	rep3	low	untransfectedlow	0.622222222222222
801	27	158	0.186690375046408	untransfected	rep3	low	untransfectedlow	0.79
814	22	181.045454545455	0.1980202825215	untransfected	rep3	low	untransfectedlow	0.905227272727273
821	33	163.69696969697	0.197696022405104	untransfected	rep3	low	untransfectedlow	0.818484848484848
831	35	131.428571428571	0.192767431558239	untransfected	rep3	low	untransfectedlow	0.657142857142857
841	24	178.666666666667	0.203900633786245	untransfected	rep3	low	untransfectedlow	0.893333333333333
851	19	104.105263157895	0.174419541330768	untransfected	rep3	low	untransfectedlow	0.520526315789474
861	15	116.066666666667	0.158480341190149	untransfected	rep3	low	untransfectedlow	0.580333333333333
871	28	178.964285714286	0.210005621051622	untransfected	rep3	low	untransfectedlow	0.894821428571429
881	21	135.714285714286	0.181126353430545	untransfected	rep3	low	untransfectedlow	0.678571428571429
891	20	113.3	0.168439789279483	untransfected	rep3	low	untransfectedlow	0.5665
901	33	77.4242424242424	0.169089098030811	untransfected	rep3	low	untransfectedlow	0.387121212121212
913	21	116.666666666667	0.179215008345584	untransfected	rep3	low	untransfectedlow	0.583333333333333
921	25	121.04	0.185519165625	untransfected	rep3	low	untransfectedlow	0.6052
931	31	77.4193548387097	0.167268902570103	untransfected	rep3	low	untransfectedlow	0.387096774193548
941	26	175.576923076923	0.206581169078359	untransfected	rep3	low	untransfectedlow	0.877884615384615
951	26	93.8846153846154	0.175096217931627	untransfected	rep3	low	untransfectedlow	0.469423076923077
961	23	130.739130434783	0.181286350323044	untransfected	rep3	low	untransfectedlow	0.653695652173913
971	28	111.107142857143	0.17224813374151	untransfected	rep3	low	untransfectedlow	0.555535714285714
981	22	181.136363636364	0.203901658421546	untransfected	rep3	low	untransfectedlow	0.905681818181818
991	26	137.5	0.188360070452084	untransfected	rep3	low	untransfectedlow	0.6875
1001	15	83.2666666666667	0.163064142869244	untransfected	rep3	low	untransfectedlow	0.416333333333333
1011	19	134.263157894737	0.173908833083156	untransfected	rep3	low	untransfectedlow	0.671315789473684
1021	37	109.459459459459	0.184778070148102	untransfected	rep3	low	untransfectedlow	0.547297297297297
1031	34	102.205882352941	0.185410972048926	untransfected	rep3	low	untransfectedlow	0.511029411764706
1041	26	120.923076923077	0.179693567815353	untransfected	rep3	low	untransfectedlow	0.604615384615385
1051	29	122.137931034483	0.181060921360567	untransfected	rep3	low	untransfectedlow	0.610689655172414
1061	30	112.633333333333	0.190838127056314	untransfected	rep3	low	untransfectedlow	0.563166666666667
210	18	122.5	0.022184463	EGFP	rep1	low	EGFPlow	0.6125
3101	14	82.2142857142857	0.021211265	EGFP	rep1	low	EGFPlow	0.411071428571429
4101	15	427.266666666667	0.055142236787928	EGFP	rep1	low	EGFPlow	2.13633333333333
5101	13	46.5384615384615	0.0227289674423242	EGFP	rep1	low	EGFPlow	0.232692307692308
6101	16	1333.8125	0.295429819630802	EGFP	rep1	low	EGFPlow	6.6690625
910	28	109.75	0.062236867	EGFP	rep1	low	EGFPlow	0.54875
1111	23	562.521739130435	0.271062989	EGFP	rep1	low	EGFPlow	2.81260869565217
121	31	176.322580645161	0.149550345215232	EGFP	rep1	low	EGFPlow	0.881612903225806
1311	33	390.969697	0.190689064476088	EGFP	rep1	low	EGFPlow	1.954848485
1411	23	499.565217391304	0.205325749540876	EGFP	rep1	low	EGFPlow	2.49782608695652
1511	36	299.194444444444	0.048138323	EGFP	rep1	low	EGFPlow	1.49597222222222
161	39	232	0.080646973	EGFP	rep1	low	EGFPlow	1.16
181	30	171.766666666667	0.0259090127610631	EGFP	rep1	low	EGFPlow	0.858833333333333
1911	37	169.540540540541	0.025573171279508	EGFP	rep1	low	EGFPlow	0.847702702702703
2011	13	922.615384615385	0.337778496173108	EGFP	rep1	low	EGFPlow	4.61307692307692
211	55	138.981818181818	0.02463101	EGFP	rep1	low	EGFPlow	0.694909090909091
221	39	259.179487179487	0.061754339	EGFP	rep1	low	EGFPlow	1.29589743589744
2611	12	575.75	0.147085313505964	EGFP	rep2	low	EGFPlow	2.87875
2711	13	127.692307692308	0.0285187668270333	EGFP	rep2	low	EGFPlow	0.638461538461539
2811	31	106.322580645161	0.0218539129021301	EGFP	rep2	low	EGFPlow	0.531612903225806
2911	22	304.227272727273	0.139227582731235	EGFP	rep2	low	EGFPlow	1.52113636363636
3011	31	116.322580645161	0.039498953365978	EGFP	rep2	low	EGFPlow	0.581612903225806
311	25	272.48	0.083368104187589	EGFP	rep2	low	EGFPlow	1.3624
331	34	149.941176470588	0.0502175196831568	EGFP	rep2	low	EGFPlow	0.749705882352941
3511	39	112.717948717949	0.02187702338465	EGFP	rep2	low	EGFPlow	0.563589743589744
3611	16	987.3125	0.224853555524809	EGFP	rep2	low	EGFPlow	4.9365625
3711	32	180.125	0.0753474574920674	EGFP	rep2	low	EGFPlow	0.900625
3811	24	127.708333333333	0.0265825949929441	EGFP	rep2	low	EGFPlow	0.638541666666667
391	11	306.636363636364	0.0860141480278029	EGFP	rep2	low	EGFPlow	1.53318181818182
4011	18	387.777777777778	0.196797608984559	EGFP	rep2	low	EGFPlow	1.93888888888889
4111	54	273.62962962963	0.131191684007795	EGFP	rep2	low	EGFPlow	1.36814814814815
4211	22	106.045454545455	0.0182818261957027	EGFP	rep2	low	EGFPlow	0.530227272727273
431	24	253.333333333333	0.176974933616596	EGFP	rep2	low	EGFPlow	1.26666666666667
4411	24	256.75	0.1634459847463	EGFP	rep2	low	EGFPlow	1.28375
4511	21	367.619047619048	0.28691533915078	EGFP	rep2	low	EGFPlow	1.83809523809524
461	43	144.209302325581	0.0485061716070227	EGFP	rep2	low	EGFPlow	0.721046511627907
4711	16	318.4375	0.149130538984181	EGFP	rep2	low	EGFPlow	1.5921875
4811	24	213.833333333333	0.0719136392906413	EGFP	rep2	low	EGFPlow	1.06916666666667
491	30	150.866666666667	0.0196036722496338	EGFP	rep2	low	EGFPlow	0.754333333333333
501	56	132.535714285714	0.0334957392921805	EGFP	rep2	low	EGFPlow	0.662678571428571
511	48	155.979166666667	0.046130379403565	EGFP	rep2	low	EGFPlow	0.779895833333333
5211	13	698.076923076923	0.230961192393416	EGFP	rep3	low	EGFPlow	3.49038461538462
5311	16	583.0625	0.227659762258462	EGFP	rep3	low	EGFPlow	2.9153125
5411	33	196.545454545455	0.0503338509964126	EGFP	rep3	low	EGFPlow	0.982727272727273
5511	23	387.086956521739	0.210070910003272	EGFP	rep3	low	EGFPlow	1.9354347826087
5611	17	633.882352941176	0.246506209164854	EGFP	rep3	low	EGFPlow	3.16941176470588
571	12	197	0.0239055788153862	EGFP	rep3	low	EGFPlow	0.985
581	21	107.904761904762	0.0254000122648638	EGFP	rep3	low	EGFPlow	0.53952380952381
591	15	270.466666666667	0.0568645889139149	EGFP	rep3	low	EGFPlow	1.35233333333333
621	36	365.277777777778	0.126934075610267	EGFP	rep3	low	EGFPlow	1.82638888888889
6511	8	1375.625	0.262720157488511	EGFP	rep3	low	EGFPlow	6.878125
6711	9	868.111111111111	0.268030249855471	EGFP	rep3	low	EGFPlow	4.34055555555556
681	14	278.214285714286	0.0853212674567514	EGFP	rep3	low	EGFPlow	1.39107142857143
691	15	671.733333333333	0.163917589506133	EGFP	rep3	low	EGFPlow	3.35866666666667
7011	18	448.666666666667	0.177735786947132	EGFP	rep3	low	EGFPlow	2.24333333333333
711	28	151.107142857143	0.0695025813551238	EGFP	rep3	low	EGFPlow	0.755535714285714
7211	12	896	0.286456908412423	EGFP	rep3	low	EGFPlow	4.48
731	32	181.90625	0.137516602491336	EGFP	rep3	low	EGFPlow	0.90953125
312	36	576.638888888889	0.215860919430133	mEGFP	rep1	low	mEGFPlow	2.88319444444444
412	40	551.675	0.21267376164014	mEGFP	rep1	low	mEGFPlow	2.758375
512	18	405.277777777778	0.152842640824645	mEGFP	rep1	low	mEGFPlow	2.02638888888889
611	24	221.75	0.0424981913257483	mEGFP	rep1	low	mEGFPlow	1.10875
8101	7	2143	0.10175514342852	mEGFP	rep1	low	mEGFPlow	10.715
107	3	2842	0.0873901389613612	mEGFP	rep1	low	mEGFPlow	14.21
1121	20	402.8	0.176116852354717	mEGFP	rep2	low	mEGFPlow	2.014
122	48	170.708333333333	0.0879533480002109	mEGFP	rep2	low	mEGFPlow	0.853541666666667
132	36	113.555555555556	0.047162686219302	mEGFP	rep2	low	mEGFPlow	0.567777777777778
152	19	465.105263157895	0.325641794998594	mEGFP	rep2	low	mEGFPlow	2.32552631578947
162	27	162.592592592593	0.0459188186916484	mEGFP	rep2	low	mEGFPlow	0.812962962962963
1711	19	491.052631578947	0.268659815432375	mEGFP	rep2	low	mEGFPlow	2.45526315789474
182	21	168.857142857143	0.0359620425734976	mEGFP	rep2	low	mEGFPlow	0.844285714285714
1921	11	730.363636363636	0.388718150382746	mEGFP	rep2	low	mEGFPlow	3.65181818181818
2021	21	354.904761904762	0.189788482498308	mEGFP	rep2	low	mEGFPlow	1.77452380952381
212	35	98.6571428571429	0.0377826060215362	mEGFP	rep2	low	mEGFPlow	0.493285714285714
231	21	228.809523809524	0.143169339506524	mEGFP	rep2	low	mEGFPlow	1.14404761904762
241	35	225.171428571429	0.203731410990348	mEGFP	rep2	low	mEGFPlow	1.12585714285714
251	26	173.115384615385	0.0649235036339267	mEGFP	rep2	low	mEGFPlow	0.865576923076923
262	42	219.214285714286	0.0617022651359963	mEGFP	rep2	low	mEGFPlow	1.09607142857143
272	25	319.48	0.184063962323546	mEGFP	rep2	low	mEGFPlow	1.5974
292	16	487.8125	0.14123667159517	mEGFP	rep2	low	mEGFPlow	2.4390625
302	21	325.809523809524	0.0652525288458351	mEGFP	rep2	low	mEGFPlow	1.62904761904762
313	15	732.066666666667	0.186084631209386	mEGFP	rep2	low	mEGFPlow	3.66033333333333
332	19	388.842105263158	0.107860142836101	mEGFP	rep3	low	mEGFPlow	1.94421052631579
3411	18	705.888888888889	0.230507579416093	mEGFP	rep3	low	mEGFPlow	3.52944444444444
352	29	250.965517241379	0.048318983021634	mEGFP	rep3	low	mEGFPlow	1.2548275862069
372	14	826.642857142857	0.28741566506946	mEGFP	rep3	low	mEGFPlow	4.13321428571429
382	33	248.545454545455	0.058437641754478	mEGFP	rep3	low	mEGFPlow	1.24272727272727
392	30	287.9	0.140017541420611	mEGFP	rep3	low	mEGFPlow	1.4395
402	11	93.2727272727273	0.0554804760731632	mEGFP	rep3	low	mEGFPlow	0.466363636363636
413	11	740.545454545455	0.20884539765758	mEGFP	rep3	low	mEGFPlow	3.70272727272727
422	7	751.857142857143	0.147465794323978	mEGFP	rep3	low	mEGFPlow	3.75928571428571
432	17	372.705882352941	0.0893667428436679	mEGFP	rep3	low	mEGFPlow	1.86352941176471
442	9	492.333333333333	0.0711784272061457	mEGFP	rep3	low	mEGFPlow	2.46166666666667
462	9	56.2222222222222	0.0571722999009652	mEGFP	rep3	low	mEGFPlow	0.281111111111111
472	6	47.6666666666667	0.0463174081626757	mEGFP	rep3	low	mEGFPlow	0.238333333333333
4821	17	230.588235294118	0.208878963526052	mEGFP	rep3	low	mEGFPlow	1.15294117647059
492	28	245.107142857143	0.055466680436857	mEGFP	rep3	low	mEGFPlow	1.22553571428571
513	33	221.969696969697	0.0417885732936812	mEGFP	rep3	low	mEGFPlow	1.10984848484848
522	25	318.96	0.132866153207331	mEGFP	rep3	low	mEGFPlow	1.5948
5321	22	513.727272727273	0.240257361067776	mEGFP	rep3	low	mEGFPlow	2.56863636363636
542	19	784.052631578947	0.25714091752433	mEGFP	rep3	low	mEGFPlow	3.92026315789474
552	39	246.076923076923	0.184888062865596	mEGFP	rep3	low	mEGFPlow	1.23038461538462
110	27	342.851851851852	0.0793451340899347	EYFP	rep1	low	EYFPlow	1.71425925925926
213	28	191	0.0395506828425499	EYFP	rep1	low	EYFPlow	0.955
314	22	302.409090909091	0.0397562615866863	EYFP	rep1	low	EYFPlow	1.51204545454545
612	43	201.93023255814	0.0709622971918529	EYFP	rep1	low	EYFPlow	1.0096511627907
7101	32	323.875	0.0368600166243723	EYFP	rep1	low	EYFPlow	1.619375
8111	21	715.285714285714	0.225367400253386	EYFP	rep1	low	EYFPlow	3.57642857142857
911	27	562.703703703704	0.08179180210303	EYFP	rep1	low	EYFPlow	2.81351851851852
108	10	853.7	0.0517649634840874	EYFP	rep1	low	EYFPlow	4.2685
123	13	652.769230769231	0.0504736677729112	EYFP	rep1	low	EYFPlow	3.26384615384615
133	16	464.0625	0.0861956692776536	EYFP	rep1	low	EYFPlow	2.3203125
163	29	282.965517241379	0.0515313234699325	EYFP	rep1	low	EYFPlow	1.4148275862069
1721	36	195.722222222222	0.0316755254864471	EYFP	rep2	low	EYFPlow	0.978611111111111
183	27	345.296296296296	0.0569465315213412	EYFP	rep2	low	EYFPlow	1.72648148148148
193	19	605.631578947368	0.196417147937653	EYFP	rep2	low	EYFPlow	3.02815789473684
203	9	1324.55555555556	0.247043513178411	EYFP	rep2	low	EYFPlow	6.62277777777778
232	22	123.863636363636	0.0554789920963725	EYFP	rep2	low	EYFPlow	0.619318181818182
242	19	498.473684210526	0.141281739929205	EYFP	rep2	low	EYFPlow	2.49236842105263
252	21	302.190476190476	0.0303648817388511	EYFP	rep2	low	EYFPlow	1.51095238095238
263	14	858.357142857143	0.207408004313162	EYFP	rep2	low	EYFPlow	4.29178571428571
273	29	413.827586206897	0.157523465868638	EYFP	rep2	low	EYFPlow	2.06913793103448
2821	15	696.133333333333	0.204829655960672	EYFP	rep2	low	EYFPlow	3.48066666666667
293	25	209.48	0.0911956437286917	EYFP	rep2	low	EYFPlow	1.0474
303	21	590.333333333333	0.13142606747968	EYFP	rep2	low	EYFPlow	2.95166666666667
315	24	151	0.0345881072825788	EYFP	rep2	low	EYFPlow	0.755
342	19	364.631578947368	0.0500419136695206	EYFP	rep2	low	EYFPlow	1.82315789473684
353	27	759.296296296296	0.307568389351986	EYFP	rep2	low	EYFPlow	3.79648148148148
3621	27	808.296296296296	0.263870675051719	EYFP	rep2	low	EYFPlow	4.04148148148148
373	34	182.735294117647	0.0374202374734531	EYFP	rep2	low	EYFPlow	0.913676470588235
383	9	1129.88888888889	0.241978333603358	EYFP	rep2	low	EYFPlow	5.64944444444444
393	11	859.727272727273	0.0942692756861601	EYFP	rep2	low	EYFPlow	4.29863636363636
414	12	587.416666666667	0.053050735135581	EYFP	rep2	low	EYFPlow	2.93708333333333
423	23	296.304347826087	0.0814654322319803	EYFP	rep3	low	EYFPlow	1.48152173913043
433	19	330.736842105263	0.1082741478357	EYFP	rep3	low	EYFPlow	1.65368421052632
443	11	930.818181818182	0.208470213234837	EYFP	rep3	low	EYFPlow	4.65409090909091
452	16	599.375	0.142442229859326	EYFP	rep3	low	EYFPlow	2.996875
463	19	462.78947368421	0.121777983317203	EYFP	rep3	low	EYFPlow	2.31394736842105
473	15	559.333333333333	0.159078416115799	EYFP	rep3	low	EYFPlow	2.79666666666667
483	18	497.333333333333	0.17226483757741	EYFP	rep3	low	EYFPlow	2.48666666666667
493	34	242.411764705882	0.0591564234337746	EYFP	rep3	low	EYFPlow	1.21205882352941
502	14	519.642857142857	0.148348808593756	EYFP	rep3	low	EYFPlow	2.59821428571429
514	46	170.891304347826	0.0438173799707836	EYFP	rep3	low	EYFPlow	0.85445652173913
523	37	172.189189189189	0.0385036186011758	EYFP	rep3	low	EYFPlow	0.860945945945946
533	25	307.52	0.0658467331046549	EYFP	rep3	low	EYFPlow	1.5376
553	22	425.590909090909	0.133703513037819	EYFP	rep3	low	EYFPlow	2.12795454545455
5621	11	1819.18181818182	0.509172995561317	EYFP	rep3	low	EYFPlow	9.09590909090909
582	22	145.909090909091	0.0660606576259291	EYFP	rep3	low	EYFPlow	0.729545454545454
592	38	119.684210526316	0.0920551047035456	EYFP	rep3	low	EYFPlow	0.598421052631579
601	11	755	0.0675224057524198	EYFP	rep3	low	EYFPlow	3.775
613	41	192.707317073171	0.0405666071868653	EYFP	rep3	low	EYFPlow	0.963536585365854
622	28	371.107142857143	0.0345240609103888	EYFP	rep3	low	EYFPlow	1.85553571428571
631	21	371.52380952381	0.0582241817755785	EYFP	rep3	low	EYFPlow	1.85761904761905
652	16	475.625	0.124261476924754	EYFP	rep3	low	EYFPlow	2.378125
661	32	261	0.12937917376985	EYFP	rep3	low	EYFPlow	1.305
682	37	161.351351351351	0.0735194168476623	EYFP	rep3	low	EYFPlow	0.806756756756757
702	21	436.52380952381	0.183051281934621	EYFP	rep3	low	EYFPlow	2.18261904761905
712	14	756.571428571429	0.139986464787888	EYFP	rep3	low	EYFPlow	3.78285714285714
113	20	416.75	0.0766772876661268	mCherry	rep1	low	mCherrylow	2.08375
214	14	805.357142857143	0.097915542569741	mCherry	rep1	low	mCherrylow	4.02678571428571
415	20	533.1	0.0891346785706121	mCherry	rep1	low	mCherrylow	2.6655
515	18	746.722222222222	0.14169769388872	mCherry	rep1	low	mCherrylow	3.73361111111111
614	13	1330.30769230769	0.128834486822261	mCherry	rep1	low	mCherrylow	6.65153846153846
713	22	657.954545454545	0.142224833055456	mCherry	rep2	low	mCherrylow	3.28977272727273
812	15	625.066666666667	0.178009109110325	mCherry	rep2	low	mCherrylow	3.12533333333333
109	26	377.153846153846	0.120620036996962	mCherry	rep2	low	mCherrylow	1.88576923076923
114	29	544.793103448276	0.152826593387681	mCherry	rep2	low	mCherrylow	2.72396551724138
124	54	137.444444444444	0.10388902674427	mCherry	rep2	low	mCherrylow	0.687222222222222
134	48	153.25	0.0802727892858753	mCherry	rep2	low	mCherrylow	0.76625
142	53	116.264150943396	0.080703320684473	mCherry	rep2	low	mCherrylow	0.581320754716981
164	24	127.166666666667	0.0773613743605633	mCherry	rep2	low	mCherrylow	0.635833333333333
173	20	646.65	0.161688362668459	mCherry	rep2	low	mCherrylow	3.23325
222	33	126.181818181818	0.0595359231971195	mCherry	rep2	low	mCherrylow	0.630909090909091
233	14	282.071428571429	0.103342386138561	mCherry	rep2	low	mCherrylow	1.41035714285714
243	29	131.931034482759	0.0894752465141145	mCherry	rep2	low	mCherrylow	0.659655172413793
264	20	109.5	0.0623710999902185	mCherry	rep2	low	mCherrylow	0.5475
274	23	111.826086956522	0.059001784241604	mCherry	rep2	low	mCherrylow	0.559130434782609
283	27	425.222222222222	0.159306683684038	mCherry	rep2	low	mCherrylow	2.12611111111111
294	25	678.8	0.217630707567785	mCherry	rep2	low	mCherrylow	3.394
304	24	535.375	0.182583170287082	mCherry	rep2	low	mCherrylow	2.676875
316	41	314.682926829268	0.113342963374032	mCherry	rep2	low	mCherrylow	1.57341463414634
321	44	323.136363636364	0.0748258744386781	mCherry	rep2	low	mCherrylow	1.61568181818182
343	28	165.785714285714	0.0729124881235269	mCherry	rep3	low	mCherrylow	0.828928571428571
354	46	134.54347826087	0.0706815659996576	mCherry	rep3	low	mCherrylow	0.672717391304348
363	23	155.304347826087	0.0772837308731034	mCherry	rep3	low	mCherrylow	0.776521739130435
374	22	231.318181818182	0.0795621882541374	mCherry	rep3	low	mCherrylow	1.15659090909091
384	49	246.836734693878	0.0972211484563639	mCherry	rep3	low	mCherrylow	1.23418367346939
394	23	127.478260869565	0.060457587846336	mCherry	rep3	low	mCherrylow	0.637391304347826
403	30	376.966666666667	0.099418594362314	mCherry	rep3	low	mCherrylow	1.88483333333333
416	14	697.357142857143	0.113765026871095	mCherry	rep3	low	mCherrylow	3.48678571428571
424	24	596.916666666667	0.193832765649757	mCherry	rep3	low	mCherrylow	2.98458333333333
434	48	177.166666666667	0.105725913279801	mCherry	rep3	low	mCherrylow	0.885833333333333
