# Supplementary material for: Fluorescent protein and peptide tags alter condensate formation and dynamics in vivo and in vitro
Source: EMBO Rep. 2025 Nov 20;27(1):89–121. doi: 10.1038/s44319-025-00626-y (PMC12796366; doi:10.1038/s44319-025-00626-y)
Supplement: Supplementary file 10 — Source data Fig. 3 [file 44319_2025_626_MOESM10_ESM.zip › EMBOR-2025-61459V2_SourceDataForFigure3/EMBOR-2025-61459V2_SourceDataForFigure 3D.csv]

ImageNumber	ObjectNumber	Number of FP_EDC3 foci per cell	Number of DCP1 foci per cell	tag	rep
1	1	10	11	EGFP	rep1
1	2	7	9	EGFP	rep1
1	3	8	9	EGFP	rep1
1	4	17	20	EGFP	rep1
1	5	7	9	EGFP	rep1
1	6	13	14	EGFP	rep1
1	7	8	11	EGFP	rep1
1	8	0	21	EGFP	rep1
2	1	13	14	EGFP	rep1
2	2	15	14	EGFP	rep1
2	3	14	19	EGFP	rep1
2	4	14	15	EGFP	rep1
3	1	7	19	EGFP	rep1
3	2	13	14	EGFP	rep1
3	3	11	13	EGFP	rep1
3	4	11	14	EGFP	rep1
3	5	11	18	EGFP	rep1
3	6	14	16	EGFP	rep1
3	7	11	8	EGFP	rep1
3	8	12	11	EGFP	rep1
3	9	0	7	EGFP	rep1
3	10	12	14	EGFP	rep1
3	11	13	13	EGFP	rep1
3	12	6	12	EGFP	rep1
4	1	16	19	EGFP	rep1
4	2	17	20	EGFP	rep1
5	1	6	12	EGFP	rep1
5	2	17	19	EGFP	rep1
5	3	11	10	EGFP	rep1
5	4	11	11	EGFP	rep1
5	5	11	11	EGFP	rep1
5	6	10	16	EGFP	rep1
5	7	11	14	EGFP	rep1
5	8	10	16	EGFP	rep1
6	1	16	19	EGFP	rep1
6	2	15	15	EGFP	rep1
6	3	12	21	EGFP	rep1
6	4	3	3	EGFP	rep1
6	5	14	15	EGFP	rep1
6	6	14	14	EGFP	rep1
6	7	8	9	EGFP	rep1
6	8	14	18	EGFP	rep1
1	1	14	17	EGFP	rep2
1	2	12	12	EGFP	rep2
1	3	10	15	EGFP	rep2
1	4	15	14	EGFP	rep2
1	5	19	15	EGFP	rep2
1	6	10	12	EGFP	rep2
1	7	15	15	EGFP	rep2
1	8	18	18	EGFP	rep2
1	9	14	16	EGFP	rep2
1	10	13	11	EGFP	rep2
2	1	16	16	EGFP	rep2
2	2	12	18	EGFP	rep2
2	3	0	0	EGFP	rep2
2	4	7	22	EGFP	rep2
2	5	12	13	EGFP	rep2
2	6	14	14	EGFP	rep2
2	7	15	15	EGFP	rep2
2	8	12	15	EGFP	rep2
2	9	15	15	EGFP	rep2
3	1	15	18	EGFP	rep2
3	2	18	16	EGFP	rep2
3	3	20	23	EGFP	rep2
3	4	19	14	EGFP	rep2
4	1	12	21	EGFP	rep2
4	2	8	9	EGFP	rep2
4	3	9	12	EGFP	rep2
4	4	13	16	EGFP	rep2
4	5	9	11	EGFP	rep2
4	6	7	11	EGFP	rep2
4	7	12	11	EGFP	rep2
5	1	10	10	EGFP	rep2
5	2	6	8	EGFP	rep2
5	3	12	14	EGFP	rep2
5	4	7	10	EGFP	rep2
5	5	8	12	EGFP	rep2
5	6	9	11	EGFP	rep2
1	1	27	21	EYFP	rep1
1	2	14	19	EYFP	rep1
1	3	21	15	EYFP	rep1
1	4	14	17	EYFP	rep1
1	5	14	14	EYFP	rep1
1	6	18	17	EYFP	rep1
2	1	27	21	EYFP	rep1
2	2	13	16	EYFP	rep1
2	3	15	14	EYFP	rep1
2	4	18	17	EYFP	rep1
2	5	20	15	EYFP	rep1
2	6	13	17	EYFP	rep1
3	1	7	9	EYFP	rep1
3	2	10	11	EYFP	rep1
3	3	18	18	EYFP	rep1
3	4	13	18	EYFP	rep1
3	5	14	16	EYFP	rep1
3	6	13	10	EYFP	rep1
3	7	10	11	EYFP	rep1
3	8	18	19	EYFP	rep1
3	9	9	9	EYFP	rep1
4	1	9	10	EYFP	rep1
4	2	7	5	EYFP	rep1
4	3	10	10	EYFP	rep1
4	4	15	12	EYFP	rep1
5	1	25	16	EYFP	rep1
5	2	8	13	EYFP	rep1
5	3	31	25	EYFP	rep1
5	4	12	13	EYFP	rep1
5	5	17	20	EYFP	rep1
6	1	12	13	EYFP	rep1
6	2	17	19	EYFP	rep1
6	3	15	15	EYFP	rep1
6	4	18	12	EYFP	rep1
6	5	25	24	EYFP	rep1
6	6	25	20	EYFP	rep1
7	1	19	16	EYFP	rep1
7	2	16	12	EYFP	rep1
7	3	19	19	EYFP	rep1
7	4	14	15	EYFP	rep1
7	5	17	17	EYFP	rep1
7	6	12	21	EYFP	rep1
7	7	16	15	EYFP	rep1
1	1	8	9	EYFP	rep2
1	2	10	13	EYFP	rep2
1	3	9	14	EYFP	rep2
1	4	7	8	EYFP	rep2
1	5	5	10	EYFP	rep2
1	6	4	4	EYFP	rep2
1	7	3	10	EYFP	rep2
1	8	7	11	EYFP	rep2
1	9	7	10	EYFP	rep2
1	10	11	13	EYFP	rep2
2	1	4	5	EYFP	rep2
2	2	18	17	EYFP	rep2
2	3	6	8	EYFP	rep2
2	4	14	16	EYFP	rep2
2	5	6	8	EYFP	rep2
2	6	14	16	EYFP	rep2
2	7	11	14	EYFP	rep2
2	8	6	7	EYFP	rep2
2	9	15	17	EYFP	rep2
2	10	10	13	EYFP	rep2
3	1	9	11	EYFP	rep2
3	2	5	10	EYFP	rep2
3	3	11	15	EYFP	rep2
3	4	8	13	EYFP	rep2
3	5	12	11	EYFP	rep2
3	6	9	16	EYFP	rep2
3	7	9	16	EYFP	rep2
3	8	4	10	EYFP	rep2
4	1	13	16	EYFP	rep2
4	2	6	7	EYFP	rep2
4	3	11	14	EYFP	rep2
4	4	8	10	EYFP	rep2
4	5	5	11	EYFP	rep2
4	6	7	18	EYFP	rep2
4	7	10	10	EYFP	rep2
4	8	14	16	EYFP	rep2
4	9	5	9	EYFP	rep2
1	1	11	14	mCherry	rep1
1	2	13	11	mCherry	rep1
1	3	2	3	mCherry	rep1
1	4	4	3	mCherry	rep1
1	5	9	8	mCherry	rep1
1	6	8	8	mCherry	rep1
1	7	2	2	mCherry	rep1
1	8	5	5	mCherry	rep1
2	1	15	8	mCherry	rep1
2	2	10	6	mCherry	rep1
2	3	6	2	mCherry	rep1
2	4	10	9	mCherry	rep1
2	5	11	12	mCherry	rep1
2	6	10	10	mCherry	rep1
2	7	9	9	mCherry	rep1
3	1	11	10	mCherry	rep1
3	2	1	1	mCherry	rep1
3	3	5	3	mCherry	rep1
3	4	6	1	mCherry	rep1
3	5	11	7	mCherry	rep1
3	6	5	8	mCherry	rep1
3	7	4	10	mCherry	rep1
3	8	8	5	mCherry	rep1
3	9	4	12	mCherry	rep1
3	10	6	4	mCherry	rep1
4	1	17	5	mCherry	rep1
4	2	11	6	mCherry	rep1
4	3	10	5	mCherry	rep1
4	4	8	6	mCherry	rep1
4	5	14	9	mCherry	rep1
4	6	14	13	mCherry	rep1
4	7	5	3	mCherry	rep1
5	1	7	12	mCherry	rep1
5	2	7	6	mCherry	rep1
5	3	11	9	mCherry	rep1
5	4	6	5	mCherry	rep1
5	5	14	14	mCherry	rep1
5	6	9	8	mCherry	rep1
5	7	5	6	mCherry	rep1
5	8	10	11	mCherry	rep1
5	9	5	5	mCherry	rep1
5	10	5	4	mCherry	rep1
5	11	13	9	mCherry	rep1
5	12	7	5	mCherry	rep1
6	1	4	4	mCherry	rep1
6	2	6	5	mCherry	rep1
6	3	10	8	mCherry	rep1
6	4	12	9	mCherry	rep1
6	5	11	9	mCherry	rep1
6	6	10	10	mCherry	rep1
6	7	6	10	mCherry	rep1
6	8	17	15	mCherry	rep1
6	9	11	8	mCherry	rep1
6	10	6	4	mCherry	rep1
6	11	8	8	mCherry	rep1
6	12	10	8	mCherry	rep1
7	1	2	2	mCherry	rep1
7	2	10	12	mCherry	rep1
7	3	2	3	mCherry	rep1
7	4	13	11	mCherry	rep1
7	5	6	5	mCherry	rep1
7	6	9	8	mCherry	rep1
7	7	8	8	mCherry	rep1
7	8	4	4	mCherry	rep1
1	1	12	9	mCherry	rep2
1	2	8	12	mCherry	rep2
1	3	5	12	mCherry	rep2
1	4	7	8	mCherry	rep2
1	5	10	8	mCherry	rep2
1	6	7	8	mCherry	rep2
1	7	8	9	mCherry	rep2
1	8	10	6	mCherry	rep2
1	9	15	9	mCherry	rep2
1	10	6	12	mCherry	rep2
1	11	13	8	mCherry	rep2
1	12	4	4	mCherry	rep2
2	1	12	11	mCherry	rep2
2	2	3	0	mCherry	rep2
2	3	5	3	mCherry	rep2
2	4	8	3	mCherry	rep2
2	5	5	2	mCherry	rep2
2	6	11	9	mCherry	rep2
3	1	4	1	mCherry	rep2
3	2	8	6	mCherry	rep2
3	3	8	7	mCherry	rep2
3	4	7	5	mCherry	rep2
4	1	0	1	mCherry	rep2
4	2	4	2	mCherry	rep2
4	3	9	6	mCherry	rep2
4	4	10	4	mCherry	rep2
4	5	7	3	mCherry	rep2
4	6	5	5	mCherry	rep2
4	7	8	8	mCherry	rep2
4	8	0	2	mCherry	rep2
5	1	9	6	mCherry	rep2
5	2	6	7	mCherry	rep2
5	3	10	8	mCherry	rep2
5	4	6	6	mCherry	rep2
5	5	7	4	mCherry	rep2
5	6	7	7	mCherry	rep2
5	7	12	8	mCherry	rep2
6	1	7	7	mCherry	rep2
6	2	8	8	mCherry	rep2
6	3	21	11	mCherry	rep2
6	4	10	7	mCherry	rep2
6	5	18	13	mCherry	rep2
6	6	11	7	mCherry	rep2
6	7	9	7	mCherry	rep2
6	8	19	14	mCherry	rep2
6	9	5	3	mCherry	rep2
6	10	16	9	mCherry	rep2
6	11	6	7	mCherry	rep2
6	12	12	6	mCherry	rep2
6	13	10	8	mCherry	rep2
6	14	13	7	mCherry	rep2
7	1	6	4	mCherry	rep2
7	2	7	4	mCherry	rep2
7	3	10	7	mCherry	rep2
7	4	8	8	mCherry	rep2
7	5	5	4	mCherry	rep2
7	6	5	3	mCherry	rep2
7	7	11	8	mCherry	rep2
7	8	12	6	mCherry	rep2
7	9	10	6	mCherry	rep2
7	10	7	6	mCherry	rep2
7	11	10	3	mCherry	rep2
7	12	5	2	mCherry	rep2
8	1	7	7	mCherry	rep2
8	2	12	12	mCherry	rep2
8	3	6	4	mCherry	rep2
8	4	11	9	mCherry	rep2
8	5	13	8	mCherry	rep2
8	6	6	2	mCherry	rep2
8	7	5	4	mCherry	rep2
8	8	17	6	mCherry	rep2
8	9	4	5	mCherry	rep2
8	10	11	6	mCherry	rep2
8	11	7	5	mCherry	rep2
9	1	12	8	mCherry	rep2
9	2	12	8	mCherry	rep2
9	3	14	10	mCherry	rep2
9	4	13	7	mCherry	rep2
9	5	2	0	mCherry	rep2
9	6	19	7	mCherry	rep2
9	7	16	9	mCherry	rep2
9	8	14	10	mCherry	rep2
9	9	4	2	mCherry	rep2
9	10	14	9	mCherry	rep2
9	11	16	6	mCherry	rep2
9	12	16	7	mCherry	rep2
1	1	20	18	mEGFP	rep1
1	2	23	28	mEGFP	rep1
1	3	10	15	mEGFP	rep1
1	4	18	20	mEGFP	rep1
1	5	10	12	mEGFP	rep1
1	6	18	20	mEGFP	rep1
2	1	2	14	mEGFP	rep1
2	2	10	12	mEGFP	rep1
2	3	6	8	mEGFP	rep1
2	4	6	11	mEGFP	rep1
2	5	2	14	mEGFP	rep1
2	6	10	8	mEGFP	rep1
2	7	10	11	mEGFP	rep1
2	8	8	14	mEGFP	rep1
2	9	8	21	mEGFP	rep1
2	10	10	13	mEGFP	rep1
3	1	8	16	mEGFP	rep1
3	2	2	8	mEGFP	rep1
3	3	2	6	mEGFP	rep1
3	4	2	10	mEGFP	rep1
3	5	14	19	mEGFP	rep1
3	6	14	19	mEGFP	rep1
3	7	12	15	mEGFP	rep1
3	8	2	9	mEGFP	rep1
3	9	8	16	mEGFP	rep1
3	10	10	16	mEGFP	rep1
4	1	10	18	mEGFP	rep1
4	2	2	14	mEGFP	rep1
4	3	18	15	mEGFP	rep1
4	4	14	16	mEGFP	rep1
4	5	6	15	mEGFP	rep1
4	6	16	21	mEGFP	rep1
4	7	14	17	mEGFP	rep1
4	8	10	15	mEGFP	rep1
4	9	8	13	mEGFP	rep1
5	1	10	16	mEGFP	rep1
5	2	16	14	mEGFP	rep1
5	3	2	20	mEGFP	rep1
5	4	2	19	mEGFP	rep1
5	5	8	16	mEGFP	rep1
5	6	12	11	mEGFP	rep1
5	7	8	13	mEGFP	rep1
5	8	6	14	mEGFP	rep1
5	9	2	7	mEGFP	rep1
5	10	10	14	mEGFP	rep1
1	1	14	8	mEGFP	rep2
1	2	27	15	mEGFP	rep2
1	3	25	18	mEGFP	rep2
1	4	18	14	mEGFP	rep2
1	5	25	14	mEGFP	rep2
1	6	29	19	mEGFP	rep2
1	7	14	11	mEGFP	rep2
2	1	29	21	mEGFP	rep2
2	2	27	24	mEGFP	rep2
2	3	39	19	mEGFP	rep2
2	4	35	22	mEGFP	rep2
2	5	27	19	mEGFP	rep2
2	6	27	17	mEGFP	rep2
2	7	14	11	mEGFP	rep2
2	8	35	19	mEGFP	rep2
3	1	23	12	mEGFP	rep2
3	2	14	10	mEGFP	rep2
3	3	31	17	mEGFP	rep2
3	4	25	16	mEGFP	rep2
3	5	33	16	mEGFP	rep2
3	6	23	15	mEGFP	rep2
3	7	14	15	mEGFP	rep2
3	8	29	14	mEGFP	rep2
3	9	18	13	mEGFP	rep2
4	1	25	18	mEGFP	rep2
4	2	27	13	mEGFP	rep2
4	3	18	16	mEGFP	rep2
4	4	31	19	mEGFP	rep2
4	5	31	22	mEGFP	rep2
4	6	23	15	mEGFP	rep2
4	7	29	16	mEGFP	rep2
4	8	33	23	mEGFP	rep2
4	9	25	11	mEGFP	rep2
1	1	0	32	parental	rep1
1	2	0	13	parental	rep1
1	3	0	12	parental	rep1
1	4	0	24	parental	rep1
1	5	0	24	parental	rep1
1	6	0	16	parental	rep1
1	7	0	8	parental	rep1
1	8	0	17	parental	rep1
1	9	0	20	parental	rep1
1	10	0	11	parental	rep1
1	11	0	21	parental	rep1
2	1	0	13	parental	rep1
2	2	1	10	parental	rep1
2	3	2	17	parental	rep1
2	4	0	5	parental	rep1
2	5	0	5	parental	rep1
2	6	0	15	parental	rep1
2	7	0	11	parental	rep1
2	8	0	17	parental	rep1
2	9	1	15	parental	rep1
2	10	0	19	parental	rep1
2	11	1	17	parental	rep1
2	12	0	11	parental	rep1
3	1	0	6	parental	rep1
3	2	0	4	parental	rep1
3	3	4	13	parental	rep1
3	4	1	6	parental	rep1
3	5	1	6	parental	rep1
3	6	0	9	parental	rep1
3	7	0	8	parental	rep1
3	8	0	14	parental	rep1
3	9	0	4	parental	rep1
3	10	0	6	parental	rep1
3	11	0	5	parental	rep1
3	12	0	12	parental	rep1
3	13	0	11	parental	rep1
3	14	0	2	parental	rep1
3	15	0	11	parental	rep1
3	16	1	18	parental	rep1
3	17	0	11	parental	rep1
3	18	0	11	parental	rep1
4	1	4	16	parental	rep1
4	2	0	11	parental	rep1
4	3	0	14	parental	rep1
4	4	0	10	parental	rep1
4	5	0	18	parental	rep1
4	6	0	13	parental	rep1
4	7	1	12	parental	rep1
4	8	0	12	parental	rep1
5	1	0	23	parental	rep1
5	2	0	14	parental	rep1
5	3	0	8	parental	rep1
5	4	0	13	parental	rep1
5	5	2	12	parental	rep1
5	6	5	16	parental	rep1
1	1	0	32	parental	rep2
1	2	0	13	parental	rep2
1	3	0	12	parental	rep2
1	4	0	24	parental	rep2
1	5	0	24	parental	rep2
1	6	0	16	parental	rep2
1	7	0	8	parental	rep2
1	8	0	17	parental	rep2
1	9	0	20	parental	rep2
1	10	0	11	parental	rep2
1	11	0	21	parental	rep2
2	1	0	13	parental	rep2
2	2	1	10	parental	rep2
2	3	2	17	parental	rep2
2	4	0	5	parental	rep2
2	5	0	5	parental	rep2
2	6	0	15	parental	rep2
2	7	0	11	parental	rep2
2	8	0	17	parental	rep2
2	9	1	15	parental	rep2
2	10	0	19	parental	rep2
2	11	1	17	parental	rep2
2	12	0	11	parental	rep2
3	1	0	6	parental	rep2
3	2	0	4	parental	rep2
3	3	4	13	parental	rep2
3	4	1	6	parental	rep2
3	5	1	6	parental	rep2
3	6	0	9	parental	rep2
3	7	0	8	parental	rep2
3	8	0	14	parental	rep2
3	9	0	4	parental	rep2
3	10	0	6	parental	rep2
3	11	0	5	parental	rep2
3	12	0	12	parental	rep2
3	13	0	11	parental	rep2
3	14	0	2	parental	rep2
3	15	0	11	parental	rep2
3	16	1	18	parental	rep2
3	17	0	11	parental	rep2
3	18	0	11	parental	rep2
4	1	4	16	parental	rep2
4	2	0	11	parental	rep2
4	3	0	14	parental	rep2
4	4	0	10	parental	rep2
4	5	0	18	parental	rep2
4	6	0	13	parental	rep2
4	7	1	12	parental	rep2
4	8	0	12	parental	rep2
5	1	0	23	parental	rep2
5	2	0	14	parental	rep2
5	3	0	8	parental	rep2
5	4	0	13	parental	rep2
5	5	2	12	parental	rep2
5	6	5	16	parental	rep2
