# Supplementary material for: Fluorescent protein and peptide tags alter condensate formation and dynamics in vivo and in vitro
Source: EMBO Rep. 2025 Nov 20;27(1):89–121. doi: 10.1038/s44319-025-00626-y (PMC12796366; doi:10.1038/s44319-025-00626-y)
Supplement: Supplementary file 10 — Source data Fig. 3 [file 44319_2025_626_MOESM10_ESM.zip › EMBOR-2025-61459V2_SourceDataForFigure3/EMBOR-2025-61459V2_SourceDataForFigure3F.csv]

tag	rep	Children_foci_high_Count	Mean_foci_high_AreaShape_Area
G3BP1	rep1	22	1.688676975
G3BP1	rep1	25	1.778783539
G3BP1	rep1	28	1.594098194
G3BP1	rep1	29	1.582555233
G3BP1	rep1	30	1.38322304
G3BP1	rep1	38	1.460913886
G3BP1	rep1	26	1.867192295
G3BP1	rep1	22	1.89935104
G3BP1	rep1	33	1.544317537
G3BP1	rep1	22	1.963163229
G3BP1	rep1	38	1.333783411
G3BP1	rep1	25	1.586783923
G3BP1	rep1	32	1.54483562
G3BP1	rep1	28	1.422669966
G3BP1	rep1	18	2.148812907
G3BP1	rep1	37	1.41865453
G3BP1	rep1	26	1.549972086
G3BP1	rep1	37	1.647424778
G3BP1	rep1	24	2.08257648
G3BP1	rep1	37	1.514068463
G3BP1	rep1	34	1.761818108
G3BP1	rep1	27	1.636699236
G3BP1	rep1	35	1.449582354
G3BP1	rep1	21	2.089581074
G3BP1	rep1	38	1.451406265
G3BP1	rep1	37	1.351139408
G3BP1	rep1	26	1.702825378
G3BP1	rep1	33	1.733877275
G3BP1	rep1	42	1.683806156
G3BP1	rep1	42	1.455235185
G3BP1	rep1	53	1.491512537
G3BP1	rep1	42	1.647922971
G3BP1	rep1	33	1.788930928
G3BP1	rep1	39	1.447275848
G3BP1	rep1	31	1.598997843
G3BP1	rep1	37	1.500119057
G3BP1	rep1	38	1.545939183
G3BP1	rep1	29	1.7548352
G3BP1	rep1	54	1.334286459
G3BP1	rep1	25	1.71519657
G3BP1	rep1	27	1.484919372
G3BP1	rep2	22	1.622049542
G3BP1	rep2	45	0.634722745
G3BP1	rep2	62	0.770862142
G3BP1	rep2	55	1.309839023
G3BP1	rep2	27	0.956939544
G3BP1	rep2	48	1.25999748
G3BP1	rep2	52	0.749775175
G3BP1	rep2	34	1.245993713
G3BP1	rep2	23	1.442465558
G3BP1	rep2	53	0.680315134
G3BP1	rep2	41	0.910902978
G3BP1	rep2	25	1.785389978
G3BP1	rep2	22	1.106859956
G3BP1	rep2	30	1.474749739
G3BP1	rep2	28	1.45031968
G3BP1	rep2	27	1.619494969
G3BP1	rep2	27	1.618730335
G3BP1	rep2	35	1.364052571
G3BP1	rep2	41	1.004057787
G3BP1	rep2	28	1.138430903
G3BP1	rep2	26	1.393148578
G3BP1	rep2	38	1.287060244
G3BP1	rep2	37	1.319613751
G3BP1	rep2	32	1.40290042
G3BP1	rep2	57	0.670604205
G3BP1	rep2	46	0.946758275
G3BP1	rep2	43	0.896142244
G3BP1	rep2	36	1.252183876
G3BP1	rep2	27	1.27617427
G3BP1	rep2	56	0.672072389
G3BP1	rep2	59	0.773842083
G3BP1	rep2	66	0.85223681
G3BP1	rep2	31	0.892068975
G3BP1	rep3	52	1.063819212
G3BP1	rep3	37	1.235638331
G3BP1	rep3	30	1.136513856
G3BP1	rep3	39	1.249823803
G3BP1	rep3	40	1.172384752
G3BP1	rep3	23	1.200558609
G3BP1	rep3	28	1.712070309
G3BP1	rep3	28	1.43483584
G3BP1	rep3	31	1.177104826
G3BP1	rep3	65	0.645874639
G3BP1	rep3	45	1.16621989
G3BP1	rep3	28	1.354467337
G3BP1	rep3	29	1.172144486
G3BP1	rep3	28	1.363315246
G3BP1	rep3	39	1.028550466
G3BP1	rep3	28	1.20515888
G3BP1	rep3	32	1.32709412
G3BP1	rep3	32	1.1370945
G3BP1	rep3	18	1.436556267
G3BP1	rep3	34	1.278479416
G3BP1	rep3	25	1.379919821
G3BP1	rep3	29	1.211299023
G3BP1	rep3	28	1.336034194
G3BP1	rep3	24	1.075266667
G3BP1	rep3	23	1.467598748
G3BP1	rep3	44	0.908854487
G3BP1	rep3	49	1.099879301
G3BP1	rep3	23	1.278651019
G3BP1	rep3	79	1.015400174
G3BP1	rep3	54	0.995553564
G3BP1	rep3	36	0.876557387
G3BP1	rep3	55	1.029816122
G3BP1	rep3	72	0.701360604
G3BP1	rep3	39	1.227855278
G3BP1	rep3	90	0.772012793
G3BP1	rep3	42	0.97499037
G3BP1	rep3	34	1.245993713
G3BP1	rep3	34	1.267549647
G3BP1	rep3	38	1.223766653
G3BP1	rep3	39	0.906797194
G3BP1	rep3	30	1.183997632
G3BP1	rep3	57	1.27999744
G3BP1	rep3	51	1.223729368
G3BP1	rep3	32	1.39483592
G3BP1	rep3	35	1.095666011
EGFP	rep1	30	1.079395691
EGFP	rep1	82	1.355402482
EGFP	rep1	32	0.89225628
EGFP	rep1	43	0.771791405
EGFP	rep1	36	0.976342133
EGFP	rep1	83	1.313452484
EGFP	rep1	59	0.748997955
EGFP	rep1	37	1.517695308
EGFP	rep1	1	0.26838656
EGFP	rep1	49	0.818220878
EGFP	rep1	38	1.590217533
EGFP	rep1	35	1.018984137
EGFP	rep1	76	1.566855949
EGFP	rep1	102	1.660312935
EGFP	rep1	90	1.516269369
EGFP	rep1	58	1.436259641
EGFP	rep1	135	0.783061755
EGFP	rep1	19	1.42451328
EGFP	rep1	29	0.864959338
EGFP	rep1	84	0.961472731
EGFP	rep1	55	1.587046679
EGFP	rep1	143	0.873591756
EGFP	rep1	152	0.840269966
EGFP	rep1	34	1.557188536
EGFP	rep1	60	1.7548352
EGFP	rep1	69	1.346869677
EGFP	rep1	60	1.110363371
EGFP	rep1	63	1.499392803
EGFP	rep1	82	1.240847243
EGFP	rep1	55	1.927691159
EGFP	rep1	39	1.492800985
EGFP	rep2	39	1.333992369
EGFP	rep2	11	1.478002909
EGFP	rep2	27	1.432924255
EGFP	rep2	27	1.432924255
EGFP	rep2	33	1.520544368
EGFP	rep2	24	1.4451584
EGFP	rep2	48	1.0096754
EGFP	rep2	22	1.255598662
EGFP	rep2	20	1.273803904
EGFP	rep2	31	0.93535713
EGFP	rep2	43	1.505653403
EGFP	rep2	33	0.950613935
EGFP	rep2	44	1.266625033
EGFP	rep2	29	1.157194571
EGFP	rep2	20	1.425545536
EGFP	rep2	48	1.1161268
EGFP	rep2	40	0.943481984
EGFP	rep2	65	0.835174508
EGFP	rep2	52	0.950271052
EGFP	rep2	60	0.928858357
EGFP	rep2	35	1.038154606
EGFP	rep2	43	1.05794237
EGFP	rep2	45	0.888428331
EGFP	rep2	62	0.929363386
EGFP	rep2	106	0.878001896
EGFP	rep2	58	0.912834659
EGFP	rep2	27	1.327404753
EGFP	rep2	22	1.595773935
EGFP	rep2	49	0.977272568
EGFP	rep2	40	1.253932976
EGFP	rep2	41	1.176016531
EGFP	rep2	57	1.116828553
EGFP	rep2	15	1.722491179
EGFP	rep2	22	1.231669091
EGFP	rep2	71	0.762997111
EGFP	rep2	50	1.090062336
EGFP	rep2	91	0.874808601
EGFP	rep2	29	1.119107884
EGFP	rep2	5	0.478966784
EGFP	rep2	11	0.881171258
EGFP	rep2	49	1.155073398
EGFP	rep2	23	1.477472501
EGFP	rep3	26	1.49160992
EGFP	rep3	37	0.749362058
EGFP	rep3	23	0.963588536
EGFP	rep3	47	1.002825723
EGFP	rep3	33	1.03288161
EGFP	rep3	32	1.24419106
EGFP	rep3	36	0.909818969
EGFP	rep3	65	0.592514944
EGFP	rep3	51	0.792003476
EGFP	rep3	34	0.724097224
EGFP	rep3	13	0.766251569
EGFP	rep3	149	0.602657379
EGFP	rep3	42	1.069368061
EGFP	rep3	90	0.606737138
EGFP	rep3	42	1.107463223
EGFP	rep3	131	0.631803711
EGFP	rep3	89	0.77906332
EGFP	rep3	94	0.62352655
EGFP	rep3	53	0.70524509
EGFP	rep3	72	0.91999816
EGFP	rep3	39	0.762016673
EGFP	rep3	21	0.706358034
EGFP	rep3	28	0.945251566
EGFP	rep3	34	0.944210635
EGFP	rep3	31	0.98696993
EGFP	rep3	29	0.556350389
EGFP	rep3	41	0.851988855
EGFP	rep3	18	0.94451424
EGFP	rep3	39	0.834803955
EGFP	rep3	63	0.981954001
EGFP	rep3	79	0.589431243
EGFP	rep3	34	0.902920395
EGFP	rep3	38	0.601696589
EGFP	rep3	68	0.774343802
EGFP	rep3	58	0.871544419
EGFP	rep3	36	0.911539396
EGFP	rep3	81	0.715187737
EGFP	rep3	17	1.27999744
EGFP	rep3	33	0.731337736
EGFP	rep3	48	0.72515984
EGFP	rep3	22	1.069792582
EGFP	rep3	41	0.869864507
EGFP	rep3	50	0.789056486
EGFP	rep3	42	0.905435977
EGFP	rep3	44	0.706626153
EGFP	rep3	33	0.800467607
EGFP	rep3	0	NA
EGFP	rep3	79	1.007298925
EGFP	rep3	7	0.60903104
EGFP	rep3	23	0.822214344
mCherry	rep1	80	1.886705904
mCherry	rep1	88	1.122109193
mCherry	rep1	87	1.209281971
mCherry	rep1	46	1.40386816
mCherry	rep1	56	1.78580288
mCherry	rep1	74	1.141619338
mCherry	rep1	25	1.068591411
mCherry	rep1	82	1.301271984
mCherry	rep1	29	1.152211266
mCherry	rep1	50	1.205468557
mCherry	rep1	27	1.431777304
mCherry	rep1	45	0.986607346
mCherry	rep1	134	1.042116356
mCherry	rep1	50	1.094604262
mCherry	rep1	123	0.961592622
mCherry	rep1	89	1.259468304
mCherry	rep1	56	1.382485714
mCherry	rep1	44	0.91096592
mCherry	rep1	87	1.299100109
mCherry	rep1	15	0.997159296
mCherry	rep1	56	1.625618869
mCherry	rep1	13	0.951263606
mCherry	rep1	38	1.058877339
mCherry	rep1	56	1.042209897
mCherry	rep1	90	0.829704434
mCherry	rep1	146	1.663346209
mCherry	rep1	25	0.653624499
mCherry	rep1	20	0.8774176
mCherry	rep1	48	1.231395387
mCherry	rep1	48	2.084296907
mCherry	rep1	81	1.49931998
mCherry	rep1	53	1.413411659
mCherry	rep1	48	1.59548068
mCherry	rep2	29	1.231232243
mCherry	rep2	59	0.835777443
mCherry	rep2	62	0.865263618
mCherry	rep2	31	1.141142359
mCherry	rep2	22	1.326918167
mCherry	rep2	56	1.021749109
mCherry	rep2	40	0.935998128
mCherry	rep2	66	0.981738017
mCherry	rep2	49	0.833810051
mCherry	rep2	96	0.650106227
mCherry	rep2	132	0.978453566
mCherry	rep2	21	1.838890331
mCherry	rep2	55	1.030379171
mCherry	rep2	37	0.938237008
mCherry	rep2	18	1.49160992
mCherry	rep2	66	0.759490172
mCherry	rep2	27	1.125923674
mCherry	rep2	31	1.334940098
mCherry	rep2	72	1.217775342
mCherry	rep2	11	0.797652364
mCherry	rep2	34	1.188005214
mCherry	rep2	47	1.135261971
mCherry	rep2	14	0.78451456
mCherry	rep2	43	0.883419088
mCherry	rep2	34	1.321591285
mCherry	rep2	20	1.722319136
mCherry	rep2	35	1.205675008
mCherry	rep2	41	1.189863867
mCherry	rep2	52	1.156523742
mCherry	rep2	49	0.956627448
mCherry	rep2	36	1.580211893
mCherry	rep2	76	0.890864093
mCherry	rep2	38	1.490523335
mCherry	rep2	63	0.853987027
mCherry	rep2	68	0.751118042
mCherry	rep2	57	1.152142574
mCherry	rep2	91	0.631037377
mCherry	rep2	6	0.493762453
mCherry	rep2	111	0.837801289
mCherry	rep3	62	0.681621946
mCherry	rep3	49	0.748069603
mCherry	rep3	70	0.798818679
mCherry	rep3	51	0.580087391
mCherry	rep3	59	0.83227827
mCherry	rep3	31	0.528781461
mCherry	rep3	19	0.953478568
mCherry	rep3	59	0.649796404
mCherry	rep3	34	0.728954899
mCherry	rep3	23	0.788105016
mCherry	rep3	26	0.825407778
mCherry	rep3	17	0.970927849
mCherry	rep3	69	0.595267627
mCherry	rep3	40	0.84644992
mCherry	rep3	33	1.112334041
mCherry	rep3	33	0.814543825
mCherry	rep3	29	0.711188789
mCherry	rep3	85	0.680438867
mCherry	rep3	18	1.095911787
mCherry	rep3	43	0.657523066
mCherry	rep3	47	0.656690519
mCherry	rep3	28	0.816588229
mCherry	rep3	37	0.715325509
mCherry	rep3	94	0.642853896
mCherry	rep3	68	0.688271868
mCherry	rep3	73	0.677471027
mCherry	rep3	35	0.668606958
mCherry	rep3	24	0.745374853
mCherry	rep3	31	0.653318152
mCherry	rep3	21	0.953607924
mEGFP	rep1	38	1.452764497
mEGFP	rep1	41	1.317511134
mEGFP	rep1	85	0.927573097
mEGFP	rep1	27	1.320523046
mEGFP	rep1	28	1.292531977
mEGFP	rep1	24	1.2064492
mEGFP	rep1	16	1.08451396
mEGFP	rep1	25	1.61899031
mEGFP	rep1	16	1.40193268
mEGFP	rep1	48	1.009245293
mEGFP	rep1	55	0.963188689
mEGFP	rep1	66	0.959685275
mEGFP	rep1	46	1.260249934
mEGFP	rep1	55	1.090813068
mEGFP	rep1	127	0.76915264
mEGFP	rep1	52	1.167044812
mEGFP	rep1	124	0.670217182
mEGFP	rep1	62	1.184597006
mEGFP	rep1	73	1.026458398
mEGFP	rep1	87	0.861162534
mEGFP	rep1	60	0.872772448
mEGFP	rep1	53	1.165475454
mEGFP	rep1	25	1.127636454
mEGFP	rep1	45	1.076069532
mEGFP	rep1	125	0.740086262
mEGFP	rep1	51	1.164020442
mEGFP	rep1	108	0.919185736
mEGFP	rep1	86	1.040658084
mEGFP	rep1	11	0.498298124
mEGFP	rep1	128	0.762982345
mEGFP	rep1	61	1.06762346
mEGFP	rep1	162	0.867604796
mEGFP	rep1	93	1.195419045
mEGFP	rep1	0	NA
mEGFP	rep1	1	0.38193472
mEGFP	rep1	49	0.911545247
mEGFP	rep1	167	1.076142333
mEGFP	rep1	104	0.735680911
mEGFP	rep2	49	0.921657143
mEGFP	rep2	40	1.338836032
mEGFP	rep2	64	0.91386914
mEGFP	rep2	79	0.998413683
mEGFP	rep2	50	0.883611136
mEGFP	rep2	97	0.929988163
mEGFP	rep2	28	1.10451392
mEGFP	rep2	31	0.796169063
mEGFP	rep2	26	0.904018043
mEGFP	rep2	20	1.444126144
mEGFP	rep2	52	1.168434388
mEGFP	rep2	72	0.9096756
mEGFP	rep2	24	1.1548364
mEGFP	rep2	58	1.185670599
mEGFP	rep2	13	0.528038646
mEGFP	rep2	82	1.070902658
mEGFP	rep2	35	1.140790345
mEGFP	rep2	27	2.080569316
mEGFP	rep2	32	1.42677134
mEGFP	rep2	57	1.107773676
mEGFP	rep2	0	NA
mEGFP	rep2	48	1.177632053
mEGFP	rep2	5	0.53677312
mEGFP	rep2	62	0.873588263
mEGFP	rep2	39	0.959204037
mEGFP	rep2	63	0.901503573
mEGFP	rep2	85	0.835277267
mEGFP	rep2	11	0.746977978
mEGFP	rep2	22	0.781230109
mEGFP	rep2	6	0.38193472
mEGFP	rep2	46	1.143111318
mEGFP	rep2	24	0.75096624
mEGFP	rep2	25	0.715146957
mEGFP	rep2	28	1.148753463
mEGFP	rep2	43	1.030095464
mEGFP	rep2	27	1.062076729
mEGFP	rep2	26	1.059253465
mEGFP	rep2	12	1.004729173
mEGFP	rep2	30	1.012987221
mEGFP	rep2	0	NA
mEGFP	rep3	51	1.193166494
mEGFP	rep3	61	0.566048577
mEGFP	rep3	47	0.555221951
mEGFP	rep3	35	0.543556517
mEGFP	rep3	31	0.601372366
mEGFP	rep3	23	1.060082031
mEGFP	rep3	17	0.644249186
mEGFP	rep3	34	0.671877214
mEGFP	rep3	53	0.615263529
mEGFP	rep3	80	0.71806308
mEGFP	rep3	68	1.275746974
mEGFP	rep3	38	1.152595318
mEGFP	rep3	50	1.286190976
mEGFP	rep3	23	0.554725398
mEGFP	rep3	21	0.570198552
myc	rep1	89	0.854800755
myc	rep1	76	1.024242434
myc	rep1	117	0.940852819
myc	rep1	86	0.842248878
myc	rep1	63	1.480877735
myc	rep1	77	0.857576835
myc	rep1	40	1.397932688
myc	rep1	64	1.31596511
myc	rep1	42	1.236249448
myc	rep1	32	1.65096444
myc	rep1	39	1.143686712
myc	rep1	49	1.389964304
myc	rep1	63	0.982117851
myc	rep1	59	1.280172399
myc	rep1	103	0.899966882
myc	rep1	68	1.095709384
myc	rep1	97	0.791325321
myc	rep1	30	1.67225472
myc	rep1	71	0.80515968
myc	rep1	70	0.838929198
myc	rep1	47	1.627230788
myc	rep1	57	1.167716963
myc	rep1	143	0.798302035
myc	rep1	45	1.510534613
myc	rep1	89	1.12272338
myc	rep1	50	1.485416384
myc	rep1	41	1.385488968
myc	rep1	57	0.849166383
myc	rep1	73	1.45491534
myc	rep1	70	0.816956891
myc	rep1	82	1.129439126
myc	rep1	111	0.916661927
myc	rep1	72	0.877847707
myc	rep2	34	1.067474146
myc	rep2	39	0.750106027
myc	rep2	24	1.42193264
myc	rep2	48	0.662149213
myc	rep2	46	0.706870957
myc	rep2	27	1.411896818
myc	rep2	71	0.806322785
myc	rep2	42	0.563562621
myc	rep2	50	0.831585434
myc	rep2	17	0.840377826
myc	rep2	38	1.328893777
myc	rep2	42	0.942056488
myc	rep2	19	0.977383444
myc	rep2	43	1.177972138
myc	rep2	46	0.91803463
myc	rep2	34	0.824286776
myc	rep2	25	1.637570918
myc	rep2	20	1.26709424
myc	rep2	26	1.409426462
myc	rep2	21	1.098615314
myc	rep2	42	1.025128518
myc	rep2	67	0.850301621
myc	rep2	39	1.150039056
myc	rep2	56	0.724606846
myc	rep2	22	1.506155345
myc	rep2	33	0.827994434
myc	rep2	53	0.8258048
myc	rep2	43	1.296801607
myc	rep2	49	1.071860924
myc	rep2	56	0.85419184
myc	rep2	53	0.78120355
myc	rep2	26	1.387193255
myc	rep2	28	1.609213371
myc	rep2	23	1.122915005
myc	rep2	21	1.121718187
myc	rep2	42	1.012593981
myc	rep2	39	0.668584271
myc	rep2	42	1.074283566
myc	rep2	41	1.043585639
myc	rep2	80	0.7354824
myc	rep2	42	1.187340175
myc	rep2	54	0.962865458
myc	rep2	57	0.821096264
myc	rep3	57	0.976296859
myc	rep3	125	0.657423201
myc	rep3	41	0.824294181
myc	rep3	58	0.687874041
myc	rep3	24	0.74580496
myc	rep3	37	0.833895455
myc	rep3	54	0.730990175
myc	rep3	46	0.791246664
myc	rep3	27	0.891945647
myc	rep3	21	0.958031878
myc	rep3	57	0.946234667
myc	rep3	64	0.62241811
myc	rep3	39	1.211709735
myc	rep3	88	0.741464793
myc	rep3	15	0.774880171
myc	rep3	54	0.568505434
myc	rep3	47	0.80098673
myc	rep3	85	0.668051795
myc	rep3	63	0.779762905
myc	rep3	43	0.919428019
myc	rep3	20	1.000772192
myc	rep3	59	0.778915883
myc	rep3	78	0.722843881
myc	rep3	62	0.742225363
myc	rep3	49	0.777562632
myc	rep3	27	1.178301108
myc	rep3	74	0.76972819
myc	rep3	69	0.679194528
myc	rep3	128	0.59241817
myc	rep3	85	0.635869696
myc	rep3	47	0.790883799
myc	rep3	10	0.600772992
myc	rep3	24	1.024944187
myc	rep3	85	0.630283369
myc	rep3	63	0.687351416
myc	rep3	41	1.588415391
myc	rep3	28	1.004974949
myc	rep3	77	0.622571021
myc	rep3	20	0.56516016
myc	rep3	41	0.643019957
myc	rep3	32	0.87515954
myc	rep3	43	0.664964912
myc	rep3	93	0.676738154
V5	rep1	60	1.471997056
V5	rep1	88	0.87999824
V5	rep1	25	0.862966016
V5	rep1	53	0.767959511
V5	rep1	30	0.913202475
V5	rep1	68	0.940111972
V5	rep1	114	1.024287708
V5	rep1	89	1.270950702
V5	rep1	70	0.818136613
V5	rep1	1	0.23741888
V5	rep1	41	1.731672382
V5	rep1	51	1.424310877
V5	rep1	45	1.425430841
V5	rep1	88	1.283985702
V5	rep1	48	1.69741596
V5	rep1	68	1.321439482
V5	rep1	97	0.950633283
V5	rep1	140	0.754357938
V5	rep1	69	1.03614566
V5	rep1	94	0.718845508
V5	rep1	61	1.257490875
V5	rep1	122	0.713356585
V5	rep1	40	0.939611024
V5	rep1	64	0.60999878
V5	rep1	120	0.765245781
V5	rep1	108	0.739496729
V5	rep1	65	1.322240532
V5	rep1	119	0.887913648
V5	rep1	136	0.746563972
V5	rep1	77	1.022737795
V5	rep1	48	0.831826293
V5	rep1	56	1.098246651
V5	rep1	44	1.626037804
V5	rep1	25	0.857598285
V5	rep1	100	0.946475526
V5	rep1	36	0.981503413
V5	rep1	71	1.090702044
V5	rep1	40	0.727482416
V5	rep2	38	0.843461811
V5	rep2	41	1.070525003
V5	rep2	47	0.844034002
V5	rep2	31	0.987302916
V5	rep2	42	1.137447802
V5	rep2	19	0.760066392
V5	rep2	41	0.898818029
V5	rep2	14	1.097877989
V5	rep2	14	1.014560183
V5	rep2	26	1.06322368
V5	rep2	56	1.298246251
V5	rep2	25	1.600409702
V5	rep2	45	1.180900864
V5	rep2	0	NA
V5	rep2	16	1.04451404
V5	rep2	38	0.974666981
V5	rep2	19	0.870354796
V5	rep2	44	1.189440436
V5	rep2	33	0.802031632
V5	rep2	27	0.817011508
V5	rep2	87	0.792108167
V5	rep2	47	0.847328436
V5	rep2	35	1.047592375
V5	rep2	33	0.789206633
V5	rep2	25	1.57770007
V5	rep2	13	0.988583631
V5	rep2	9	0.70193408
V5	rep2	103	1.02403804
V5	rep2	24	1.222363147
V5	rep2	26	1.056077292
V5	rep2	24	0.96903032
V5	rep2	53	0.85015046
V5	rep2	75	0.818234923
V5	rep2	43	1.062023382
V5	rep2	3	0.37161216
V5	rep2	60	0.972385152
V5	rep2	88	0.802344436
V5	rep2	26	1.220047188
V5	rep2	78	1.046548775
V5	rep2	8	0.7032244
V5	rep2	33	0.855834065
V5	rep2	16	1.1322558
V5	rep2	59	1.213338197
V5	rep2	15	0.584945067
V5	rep2	53	1.367252287
V5	rep2	17	0.672788028
V5	rep2	20	1.083352672
V5	rep2	30	1.175395499
V5	rep3	33	1.039137707
V5	rep3	94	0.560163602
V5	rep3	27	0.565064581
V5	rep3	30	0.911137963
V5	rep3	32	0.4967732
V5	rep3	36	0.601862596
V5	rep3	23	1.135032793
V5	rep3	16	1.36064244
V5	rep3	46	0.710910219
V5	rep3	32	0.90580464
V5	rep3	57	0.870898088
V5	rep3	65	0.84994371
V5	rep3	124	0.564993667
V5	rep3	23	1.002634741
V5	rep3	36	0.678995058
V5	rep3	31	0.871423855
V5	rep3	27	0.630440794
V5	rep3	78	0.519568853
V5	rep3	33	1.022871855
V5	rep3	111	0.448705874
V5	rep3	40	1.118191312
V5	rep3	59	0.647172024
V5	rep3	13	0.498659052
V5	rep3	38	0.588657566
V5	rep3	17	0.596279642
V5	rep3	38	0.792935596
V5	rep3	37	1.06322368
V5	rep3	76	0.569506501
V5	rep3	91	0.906003151
V5	rep3	144	0.608600933
V5	rep3	39	0.97296745
V5	rep3	61	0.566894689
V5	rep3	38	1.018673684
V5	rep3	33	1.079802337
V5	rep3	45	0.602608114
V5	rep3	33	0.882422478
V5	rep3	38	0.631034392
V5	rep3	52	1.272652542
V5	rep3	24	0.661504053
V5	rep3	30	1.106578432
V5	rep3	92	0.60712361
V5	rep3	93	0.909162247
V5	rep3	23	1.235116744
YFP	rep1	76	1.238028084
YFP	rep1	67	1.045659921
YFP	rep1	100	1.520822765
YFP	rep1	38	1.197688606
YFP	rep1	50	1.334087654
YFP	rep1	51	1.596960753
YFP	rep1	46	1.725213941
YFP	rep1	51	1.36966203
YFP	rep1	117	1.075487234
YFP	rep1	25	1.080978483
YFP	rep1	11	0.416656058
YFP	rep1	50	1.181726669
YFP	rep1	113	1.051165468
YFP	rep1	80	1.500900224
YFP	rep1	0	NA
YFP	rep1	69	1.106757955
YFP	rep1	86	0.776592595
YFP	rep1	65	0.87392381
YFP	rep1	103	1.038770237
YFP	rep1	57	1.441536449
YFP	rep1	107	1.14541827
YFP	rep1	53	1.53806144
YFP	rep1	47	1.166888538
YFP	rep1	81	0.959743202
YFP	rep1	83	0.923060727
YFP	rep1	87	1.036646054
YFP	rep1	57	0.890275526
YFP	rep1	24	0.90580464
YFP	rep1	40	1.863738208
YFP	rep1	49	1.301063889
YFP	rep1	25	1.230862054
YFP	rep1	46	0.986926497
YFP	rep1	36	1.212327324
YFP	rep1	57	1.194519399
YFP	rep1	98	1.146225489
YFP	rep1	57	1.029720634
YFP	rep1	6	1.02709472
YFP	rep2	41	1.159903266
YFP	rep2	35	0.961177801
YFP	rep2	51	0.931459238
YFP	rep2	0	NA
YFP	rep2	50	0.92035945
YFP	rep2	36	0.542507876
YFP	rep2	52	0.631264246
YFP	rep2	27	0.628529209
YFP	rep2	31	1.169446152
YFP	rep2	20	0.434579776
YFP	rep2	62	0.883078359
YFP	rep2	44	1.363985542
YFP	rep2	40	1.25677168
YFP	rep2	39	1.538590802
YFP	rep2	74	1.28446125
YFP	rep2	20	0.816514496
YFP	rep2	11	0.625922502
YFP	rep2	18	0.955410276
YFP	rep2	23	0.676352083
YFP	rep2	27	1.189005985
YFP	rep2	26	0.931015508
YFP	rep2	48	1.14644932
YFP	rep2	24	0.546235467
YFP	rep2	22	0.49548288
YFP	rep2	50	0.935223936
YFP	rep2	55	1.203422813
YFP	rep2	40	1.297545792
YFP	rep2	42	0.833423832
YFP	rep2	13	0.580445489
YFP	rep2	44	1.366566182
YFP	rep2	25	0.54709568
YFP	rep2	38	1.225939823
YFP	rep3	34	1.084172405
YFP	rep3	47	0.774631258
YFP	rep3	53	0.907021923
YFP	rep3	42	0.697755901
YFP	rep3	33	0.663459084
YFP	rep3	61	0.65692095
YFP	rep3	68	0.623300461
YFP	rep3	26	0.618162535
YFP	rep3	53	0.710114222
YFP	rep3	46	0.602747743
YFP	rep3	44	1.110848218
YFP	rep3	69	0.990666555
YFP	rep3	22	0.548503302
YFP	rep3	21	0.77370045
YFP	rep3	2	0.23741888
YFP	rep3	35	0.659464119
YFP	rep3	1	0.27870912
YFP	rep3	77	0.63651318
YFP	rep3	34	0.643641976
YFP	rep3	24	1.141503093
YFP	rep3	37	0.703050032
YFP	rep3	66	0.804377668
YFP	rep3	31	0.68128896
YFP	rep3	5	0.982707712
YFP	rep3	31	0.641663649
YFP	rep3	13	3.011805391
YFP	rep3	50	0.848307981
YFP	rep3	42	0.759937036
