# Supplementary material for: Fluorescent protein and peptide tags alter condensate formation and dynamics in vivo and in vitro
Source: EMBO Rep. 2025 Nov 20;27(1):89–121. doi: 10.1038/s44319-025-00626-y (PMC12796366; doi:10.1038/s44319-025-00626-y)
Supplement: Supplementary file 11 — Source data Fig. 4 [file 44319_2025_626_MOESM11_ESM.zip]

Archive with 3 entries (2 files):
- EMBOR-2025-61459V2_SourceDataForFigure4/
- EMBOR-2025-61459V2_SourceDataForFigure4/EMBOR-2025-61459V2_SourceDataForFigure 4B.xlsx
- EMBOR-2025-61459V2_SourceDataForFigure4/EMBOR-2025-61459V2_SourceDataForFigure 4E.csv
