# Supplementary material for: Fluorescent protein and peptide tags alter condensate formation and dynamics in vivo and in vitro
Source: EMBO Rep. 2025 Nov 20;27(1):89–121. doi: 10.1038/s44319-025-00626-y (PMC12796366; doi:10.1038/s44319-025-00626-y)
Supplement: Supplementary file 11 — Source data Fig. 4 [file 44319_2025_626_MOESM11_ESM.zip › EMBOR-2025-61459V2_SourceDataForFigure4/EMBOR-2025-61459V2_SourceDataForFigure 4B.xlsx]

## Sheet: Sheet1
fluorophore	strain	background	marker	rep1	rep2	rep3	average	SEM
ECFP	YMH535	W303	Pab1	0.629191	0.605791	0.231716	0.488899	0.128769
mTurquoise	YMH537	W303	Pab1	0.312518	0.496314	0.182404	0.330412	0.0910588
EGFP	YMH533	W303	Pab1	0.449252	0.62301	0.250609	0.440957	0.107583
EYFP	YMH538	W303	Pab1	0.932423	0.740576	0.119729	0.597576	0.245258
mYPet	YMH536	W303	Pab1	0.148051	0.241813	0.172976	0.187613	0.0280386
mCherry	YMH534	W303	Pab1	0.0542341	0.113434	0.0380544	0.0685742	0.0229111
mScarlet	YMH505	W303	Pab1	0.0650228	0.0128468	0.0144938	0.0307878	0.0171241
ECFP	YMH529	BY	Pab1	0.464408	0.709243	0.405646	0.526432	0.0929659
mTurquoise	YMH531	BY	Pab1	0.499374	0.686847	0.567795	0.584672	0.0547728
EGFP	YMH527	BY	Pab1	0.786678	1.12391	0.961838	0.957476	0.097376
EYFP	YMH532	BY	Pab1	0.810345	0.857275	0.657363	0.774994	0.0603556
mYPet	YMH530	BY	Pab1	0.292022	0.312791	0.419525	0.341446	0.0394971
mCherry	YMH528	BY	Pab1	0.0870455	0.0620989	0.0275793	0.0589079	0.0172404
