# Supplementary material for: Fluorescent protein and peptide tags alter condensate formation and dynamics in vivo and in vitro
Source: EMBO Rep. 2025 Nov 20;27(1):89–121. doi: 10.1038/s44319-025-00626-y (PMC12796366; doi:10.1038/s44319-025-00626-y)
Supplement: Supplementary file 11 — Source data Fig. 4 [file 44319_2025_626_MOESM11_ESM.zip › EMBOR-2025-61459V2_SourceDataForFigure4/EMBOR-2025-61459V2_SourceDataForFigure 4E.csv]

	RNA	pH	Protein	mean	median	sd	n	sem
1	Poly(A)	6.4	Cleaved	0.0108206412916667	0.0111252075	0.00200562649099915	12	0.000578974497236102
2	Poly(A)	6.4	Un-Cleaved	0.0591469576666667	0.0606087885	0.0097325737309843	12	0.00280955203174583
3	Poly(A)	6.8	Cleaved	0.004210644025	0.003815273	0.00106141535359688	12	0.00030640422006058
4	Poly(A)	6.8	Un-Cleaved	0.039420208	0.0393016785	0.0070578748801463	12	0.00203743298097958
5	Poly(U)	6.4	Cleaved	0.00353600025833333	0.00348886	0.000327675055275018	12	9.45916406848787e-05
6	Poly(U)	6.4	Un-Cleaved	0.02394785775	0.0224549035	0.00484582738986975	12	0.00139886987399388
7	Poly(U)	6.8	Cleaved	0.00394496904166667	0.004220268	0.000586793745140704	12	0.000169392763357887
8	Poly(U)	6.8	Un-Cleaved	0.0170994132916667	0.0163785355	0.0042387889975116	12	0.00122363298437567
9	w/o RNA	6.4	Cleaved	0.00370769609166667	0.0036234185	0.000572408782997916	12	0.000165240182475176
10	w/o RNA	6.4	Un-Cleaved	0.00993552458333333	0.009091657	0.00307552986729998	12	0.00088782899839319
11	w/o RNA	6.8	Cleaved	0.00412638914166667	0.0037065194	0.000986454039400967	12	0.000284764752595671
12	w/o RNA	6.8	Un-Cleaved	0.00585040081666667	0.00466752005	0.00231441887420395	12	0.000668115180019601
