# Supplementary material for: Fluorescent protein and peptide tags alter condensate formation and dynamics in vivo and in vitro
Source: EMBO Rep. 2025 Nov 20;27(1):89–121. doi: 10.1038/s44319-025-00626-y (PMC12796366; doi:10.1038/s44319-025-00626-y)
Supplement: Supplementary file 12 — Source data Fig. 5 [file 44319_2025_626_MOESM12_ESM.zip › EMBOR-2025-61459V2_SourceDataForFigure5/EMBOR-2025-61459V2_SourceDataForFigure5D.xlsx]

## Sheet: FUS_PC
FP	pH	salt	value
ATTO-488	pH 6.0	200 mM	2.05451
ATTO-488	pH 6.5	200 mM	1.66274
ATTO-488	pH 7.0	200 mM	1.75205
ATTO-488	pH 7.5	200 mM	1.80695
ATTO-488	pH 8.0	200 mM	1.83949
EGFP	pH 6.0	200 mM	2.55924
EGFP	pH 6.5	200 mM	2.43324
EGFP	pH 7.0	200 mM	2.43682
EGFP	pH 7.5	200 mM	2.4453
EGFP	pH 8.0	200 mM	2.51144
EYFP	pH 6.0	200 mM	2.37599
EYFP	pH 6.5	200 mM	2.41193
EYFP	pH 7.0	200 mM	2.43361
EYFP	pH 7.5	200 mM	2.52319
EYFP	pH 8.0	200 mM	2.63247
mCherry	pH 6.0	200 mM	2.11027
mCherry	pH 6.5	200 mM	1.83827
mCherry	pH 7.0	200 mM	1.58577
mCherry	pH 7.5	200 mM	1.37042
mCherry	pH 8.0	200 mM	1.32606
mEGFP	pH 6.0	200 mM	2.56895
mEGFP	pH 6.5	200 mM	2.2385
mEGFP	pH 7.0	200 mM	2.34633
mEGFP	pH 7.5	200 mM	2.32764
mEGFP	pH 8.0	200 mM	2.36503
ATTO-488	pH 6.0	500 mM	1.66343
ATTO-488	pH 6.5	500 mM	1.53047
ATTO-488	pH 7.0	500 mM	1.65242
ATTO-488	pH 7.5	500 mM	1.73111
ATTO-488	pH 8.0	500 mM	1.78354
EGFP	pH 6.0	500 mM	1.91534
EGFP	pH 6.5	500 mM	2.0549
EGFP	pH 7.0	500 mM	2.22121
EGFP	pH 7.5	500 mM	2.19104
EGFP	pH 8.0	500 mM	2.25218
EYFP	pH 6.0	500 mM	1.71047
EYFP	pH 6.5	500 mM	2.05104
EYFP	pH 7.0	500 mM	2.36006
EYFP	pH 7.5	500 mM	2.46476
EYFP	pH 8.0	500 mM	2.51445
mCherry	pH 6.0	500 mM	1.16311
mCherry	pH 6.5	500 mM	1.22142
mCherry	pH 7.0	500 mM	1.25628
mCherry	pH 7.5	500 mM	NA
mCherry	pH 8.0	500 mM	NA
mEGFP	pH 6.0	500 mM	1.84148
mEGFP	pH 6.5	500 mM	2.00463
mEGFP	pH 7.0	500 mM	2.00126
mEGFP	pH 7.5	500 mM	1.88115
mEGFP	pH 8.0	500 mM	1.92188
ATTO-488	pH 6.0	1000 mM	1.31355
ATTO-488	pH 6.5	1000 mM	1.47976
ATTO-488	pH 7.0	1000 mM	1.62998
ATTO-488	pH 7.5	1000 mM	1.70445
ATTO-488	pH 8.0	1000 mM	1.73208
EGFP	pH 6.0	1000 mM	1.43401
EGFP	pH 6.5	1000 mM	1.87355
EGFP	pH 7.0	1000 mM	2.2617
EGFP	pH 7.5	1000 mM	2.13442
EGFP	pH 8.0	1000 mM	2.158
EYFP	pH 6.0	1000 mM	1.29944
EYFP	pH 6.5	1000 mM	1.76374
EYFP	pH 7.0	1000 mM	2.09393
EYFP	pH 7.5	1000 mM	2.30973
EYFP	pH 8.0	1000 mM	2.37135
mCherry	pH 6.0	1000 mM	NA
mCherry	pH 6.5	1000 mM	1.22087
mCherry	pH 7.0	1000 mM	1.1435
mCherry	pH 7.5	1000 mM	1.02974
mCherry	pH 8.0	1000 mM	NA
mEGFP	pH 6.0	1000 mM	1.31903
mEGFP	pH 6.5	1000 mM	1.73305
mEGFP	pH 7.0	1000 mM	1.92826
mEGFP	pH 7.5	1000 mM	1.65136
mEGFP	pH 8.0	1000 mM	1.58114

## Sheet: FUS_number
FP	pH	salt	value
ATTO-488	pH 6.0	200 mM	733.211
ATTO-488	pH 6.5	200 mM	1362.81
ATTO-488	pH 7.0	200 mM	1027.39
ATTO-488	pH 7.5	200 mM	962.745
ATTO-488	pH 8.0	200 mM	969.424
EGFP	pH 6.0	200 mM	684.926
EGFP	pH 6.5	200 mM	936.642
EGFP	pH 7.0	200 mM	931.924
EGFP	pH 7.5	200 mM	897.733
EGFP	pH 8.0	200 mM	866.973
EYFP	pH 6.0	200 mM	907.598
EYFP	pH 6.5	200 mM	1225.55
EYFP	pH 7.0	200 mM	1171.75
EYFP	pH 7.5	200 mM	1089.22
EYFP	pH 8.0	200 mM	1034.5
mCherry	pH 6.0	200 mM	680.515
mCherry	pH 6.5	200 mM	1004.78
mCherry	pH 7.0	200 mM	635.6
mCherry	pH 7.5	200 mM	471.385
mCherry	pH 8.0	200 mM	390.931
mEGFP	pH 6.0	200 mM	822.243
mEGFP	pH 6.5	200 mM	1312.19
mEGFP	pH 7.0	200 mM	1019.18
mEGFP	pH 7.5	200 mM	941.36
mEGFP	pH 8.0	200 mM	1053.74
ATTO-488	pH 6.0	500 mM	940.686
ATTO-488	pH 6.5	500 mM	1402.94
ATTO-488	pH 7.0	500 mM	1029.41
ATTO-488	pH 7.5	500 mM	926.654
ATTO-488	pH 8.0	500 mM	870.159
EGFP	pH 6.0	500 mM	806.311
EGFP	pH 6.5	500 mM	1162.32
EGFP	pH 7.0	500 mM	834.62
EGFP	pH 7.5	500 mM	719.792
EGFP	pH 8.0	500 mM	609.865
EYFP	pH 6.0	500 mM	975.184
EYFP	pH 6.5	500 mM	1410.29
EYFP	pH 7.0	500 mM	1015.62
EYFP	pH 7.5	500 mM	920.711
EYFP	pH 8.0	500 mM	877.39
mCherry	pH 6.0	500 mM	0.490196
mCherry	pH 6.5	500 mM	127.145
mCherry	pH 7.0	500 mM	47.1201
mCherry	pH 7.5	500 mM	0
mCherry	pH 8.0	500 mM	0
mEGFP	pH 6.0	500 mM	771.201
mEGFP	pH 6.5	500 mM	1166.12
mEGFP	pH 7.0	500 mM	718.26
mEGFP	pH 7.5	500 mM	452.574
mEGFP	pH 8.0	500 mM	343.26
ATTO-488	pH 6.0	1000 mM	188.787
ATTO-488	pH 6.5	1000 mM	957.353
ATTO-488	pH 7.0	1000 mM	762.623
ATTO-488	pH 7.5	1000 mM	722.978
ATTO-488	pH 8.0	1000 mM	697.855
EGFP	pH 6.0	1000 mM	450.49
EGFP	pH 6.5	1000 mM	1038.48
EGFP	pH 7.0	1000 mM	713.113
EGFP	pH 7.5	1000 mM	592.218
EGFP	pH 8.0	1000 mM	525.735
EYFP	pH 6.0	1000 mM	281.495
EYFP	pH 6.5	1000 mM	982.23
EYFP	pH 7.0	1000 mM	997.855
EYFP	pH 7.5	1000 mM	744.914
EYFP	pH 8.0	1000 mM	774.816
mCherry	pH 6.0	1000 mM	0
mCherry	pH 6.5	1000 mM	22.9167
mCherry	pH 7.0	1000 mM	1.10294
mCherry	pH 7.5	1000 mM	0.245098
mCherry	pH 8.0	1000 mM	0
mEGFP	pH 6.0	1000 mM	133.027
mEGFP	pH 6.5	1000 mM	759.13
mEGFP	pH 7.0	1000 mM	588.787
mEGFP	pH 7.5	1000 mM	290.809
mEGFP	pH 8.0	1000 mM	228.186

## Sheet: FUS_area
FP	pH	salt	value
ATTO-488	pH 6.0	200 mM	13.0756
ATTO-488	pH 6.5	200 mM	9.78339
ATTO-488	pH 7.0	200 mM	10.8965
ATTO-488	pH 7.5	200 mM	11.1416
ATTO-488	pH 8.0	200 mM	10.6394
EGFP	pH 6.0	200 mM	11.5485
EGFP	pH 6.5	200 mM	11.964
EGFP	pH 7.0	200 mM	11.7998
EGFP	pH 7.5	200 mM	12.0564
EGFP	pH 8.0	200 mM	12.1441
EYFP	pH 6.0	200 mM	16.5401
EYFP	pH 6.5	200 mM	14.1472
EYFP	pH 7.0	200 mM	13.2741
EYFP	pH 7.5	200 mM	14.3782
EYFP	pH 8.0	200 mM	14.1464
mCherry	pH 6.0	200 mM	12.3295
mCherry	pH 6.5	200 mM	8.28112
mCherry	pH 7.0	200 mM	6.76472
mCherry	pH 7.5	200 mM	5.49182
mCherry	pH 8.0	200 mM	4.84373
mEGFP	pH 6.0	200 mM	16.4958
mEGFP	pH 6.5	200 mM	12.7615
mEGFP	pH 7.0	200 mM	13.2739
mEGFP	pH 7.5	200 mM	12.7959
mEGFP	pH 8.0	200 mM	10.7822
ATTO-488	pH 6.0	500 mM	5.0415
ATTO-488	pH 6.5	500 mM	6.73475
ATTO-488	pH 7.0	500 mM	9.06488
ATTO-488	pH 7.5	500 mM	9.655
ATTO-488	pH 8.0	500 mM	9.47006
EGFP	pH 6.0	500 mM	8.12963
EGFP	pH 6.5	500 mM	9.61053
EGFP	pH 7.0	500 mM	12.1773
EGFP	pH 7.5	500 mM	11.9304
EGFP	pH 8.0	500 mM	11.5021
EYFP	pH 6.0	500 mM	6.95911
EYFP	pH 6.5	500 mM	9.83894
EYFP	pH 7.0	500 mM	12.2776
EYFP	pH 7.5	500 mM	11.4401
EYFP	pH 8.0	500 mM	11.2047
mCherry	pH 6.0	500 mM	7.8816
mCherry	pH 6.5	500 mM	3.45373
mCherry	pH 7.0	500 mM	4.56729
mCherry	pH 7.5	500 mM	NA
mCherry	pH 8.0	500 mM	NA
mEGFP	pH 6.0	500 mM	6.95028
mEGFP	pH 6.5	500 mM	8.18058
mEGFP	pH 7.0	500 mM	8.86853
mEGFP	pH 7.5	500 mM	7.82662
mEGFP	pH 8.0	500 mM	8.51564
ATTO-488	pH 6.0	1000 mM	3.63893
ATTO-488	pH 6.5	1000 mM	5.40166
ATTO-488	pH 7.0	1000 mM	8.84857
ATTO-488	pH 7.5	1000 mM	9.87574
ATTO-488	pH 8.0	1000 mM	9.72704
EGFP	pH 6.0	1000 mM	4.32122
EGFP	pH 6.5	1000 mM	7.8147
EGFP	pH 7.0	1000 mM	13.2619
EGFP	pH 7.5	1000 mM	10.5543
EGFP	pH 8.0	1000 mM	10.1276
EYFP	pH 6.0	1000 mM	3.59747
EYFP	pH 6.5	1000 mM	6.86051
EYFP	pH 7.0	1000 mM	9.15265
EYFP	pH 7.5	1000 mM	10.2346
EYFP	pH 8.0	1000 mM	9.44627
mCherry	pH 6.0	1000 mM	NA
mCherry	pH 6.5	1000 mM	3.05872
mCherry	pH 7.0	1000 mM	3.7504
mCherry	pH 7.5	1000 mM	9.3696
mCherry	pH 8.0	1000 mM	NA
mEGFP	pH 6.0	1000 mM	3.17381
mEGFP	pH 6.5	1000 mM	6.157
mEGFP	pH 7.0	1000 mM	8.44586
mEGFP	pH 7.5	1000 mM	7.15209
mEGFP	pH 8.0	1000 mM	7.91752
