# Supplementary material for: Fluorescent protein and peptide tags alter condensate formation and dynamics in vivo and in vitro
Source: EMBO Rep. 2025 Nov 20;27(1):89–121. doi: 10.1038/s44319-025-00626-y (PMC12796366; doi:10.1038/s44319-025-00626-y)
Supplement: Supplementary file 12 — Source data Fig. 5 [file 44319_2025_626_MOESM12_ESM.zip › EMBOR-2025-61459V2_SourceDataForFigure5/EMBOR-2025-61459V2_SourceDataForFigure5B.xlsx]

## Sheet: CsdA_droplet_number
	identifier	n	FP	pH	value
1	ATTO-488_pH 6.0	12	ATTO-488	pH 6.0	520.5
2	ATTO-488_pH 7.0	12	ATTO-488	pH 7.0	571.167
3	ATTO-488_pH 8.0	12	ATTO-488	pH 8.0	487.083
4	EBFP2_pH 6.0	12	EBFP2	pH 6.0	709.583
5	EBFP2_pH 7.0	12	EBFP2	pH 7.0	762
6	EBFP2_pH 8.0	12	EBFP2	pH 8.0	635.583
7	YPet_pH 6.0	12	YPet	pH 6.0	528.167
8	YPet_pH 7.0	12	YPet	pH 7.0	352.167
9	YPet_pH 8.0	12	YPet	pH 8.0	211.333
10	mApple_pH 6.0	12	mApple	pH 6.0	599.333
11	mApple_pH 7.0	12	mApple	pH 7.0	388.75
12	mApple_pH 8.0	12	mApple	pH 8.0	15.5
13	mCherry_pH 6.0	12	mCherry	pH 6.0	553
14	mCherry_pH 7.0	12	mCherry	pH 7.0	311.75
15	mCherry_pH 8.0	12	mCherry	pH 8.0	11.6667
16	mEGFP_pH 6.0	12	mEGFP	pH 6.0	533
17	mEGFP_pH 7.0	12	mEGFP	pH 7.0	532
18	mEGFP_pH 8.0	12	mEGFP	pH 8.0	388.083
19	mKO2_pH 6.0	12	mKO2	pH 6.0	675.333
20	mKO2_pH 7.0	12	mKO2	pH 7.0	625.583
21	mKO2_pH 8.0	12	mKO2	pH 8.0	534.583
22	mNeonGreen_pH 6.0	12	mNeonGreen	pH 6.0	475.667
23	mNeonGreen_pH 7.0	12	mNeonGreen	pH 7.0	488.917
24	mNeonGreen_pH 8.0	12	mNeonGreen	pH 8.0	479.333
25	mScarlet_pH 6.0	12	mScarlet	pH 6.0	471.833
26	mScarlet_pH 7.0	12	mScarlet	pH 7.0	329.667
27	mScarlet_pH 8.0	12	mScarlet	pH 8.0	75.0833
28	mTurquoise2_pH 6.0	12	mTurquoise2	pH 6.0	585.25
29	mTurquoise2_pH 7.0	12	mTurquoise2	pH 7.0	491.167
30	mTurquoise2_pH 8.0	12	mTurquoise2	pH 8.0	379.333

## Sheet: CsdA_IntensitySD
	identifier	n	FP	pH	value
1	ATTO-488_pH 6.0	12	ATTO-488	pH 6.0	0.0367357
2	ATTO-488_pH 7.0	12	ATTO-488	pH 7.0	0.0267537
3	ATTO-488_pH 8.0	12	ATTO-488	pH 8.0	0.0243953
4	EBFP2_pH 6.0	12	EBFP2	pH 6.0	0.0369113
5	EBFP2_pH 7.0	12	EBFP2	pH 7.0	0.026983
6	EBFP2_pH 8.0	12	EBFP2	pH 8.0	0.0271472
7	YPet_pH 6.0	12	YPet	pH 6.0	0.0526891
8	YPet_pH 7.0	12	YPet	pH 7.0	0.0334902
9	YPet_pH 8.0	12	YPet	pH 8.0	0.0135369
10	mApple_pH 6.0	12	mApple	pH 6.0	0.044753
11	mApple_pH 7.0	12	mApple	pH 7.0	0.0173419
12	mApple_pH 8.0	12	mApple	pH 8.0	0.00647528
13	mCherry_pH 6.0	12	mCherry	pH 6.0	0.0352887
14	mCherry_pH 7.0	12	mCherry	pH 7.0	0.00564294
15	mCherry_pH 8.0	12	mCherry	pH 8.0	0.00296268
16	mEGFP_pH 6.0	12	mEGFP	pH 6.0	0.0351371
17	mEGFP_pH 7.0	12	mEGFP	pH 7.0	0.0398491
18	mEGFP_pH 8.0	12	mEGFP	pH 8.0	0.0405555
19	mKO2_pH 6.0	12	mKO2	pH 6.0	0.0319938
20	mKO2_pH 7.0	12	mKO2	pH 7.0	0.0485725
21	mKO2_pH 8.0	12	mKO2	pH 8.0	0.0318145
22	mNeonGreen_pH 6.0	12	mNeonGreen	pH 6.0	0.0349317
23	mNeonGreen_pH 7.0	12	mNeonGreen	pH 7.0	0.0319035
24	mNeonGreen_pH 8.0	12	mNeonGreen	pH 8.0	0.0219783
25	mScarlet_pH 6.0	12	mScarlet	pH 6.0	0.0358631
26	mScarlet_pH 7.0	12	mScarlet	pH 7.0	0.0164427
27	mScarlet_pH 8.0	12	mScarlet	pH 8.0	0.00339175
28	mTurquoise2_pH 6.0	12	mTurquoise2	pH 6.0	0.0314033
29	mTurquoise2_pH 7.0	12	mTurquoise2	pH 7.0	0.0196736
30	mTurquoise2_pH 8.0	12	mTurquoise2	pH 8.0	0.00702026

## Sheet: CsdA_area
	identifier	n	FP	pH	value
1	ATTO-488_pH 6.0	6246	ATTO-488	pH 6.0	16.0371
2	ATTO-488_pH 7.0	6854	ATTO-488	pH 7.0	14.2825
3	ATTO-488_pH 8.0	5845	ATTO-488	pH 8.0	14.5306
4	EBFP2_pH 6.0	8515	EBFP2	pH 6.0	18.7685
5	EBFP2_pH 7.0	9144	EBFP2	pH 7.0	15.7729
6	EBFP2_pH 8.0	7627	EBFP2	pH 8.0	17.3122
7	YPet_pH 6.0	6338	YPet	pH 6.0	14.2837
8	YPet_pH 7.0	4226	YPet	pH 7.0	10.6756
9	YPet_pH 8.0	2536	YPet	pH 8.0	9.07327
10	mApple_pH 6.0	7192	mApple	pH 6.0	19.8376
11	mApple_pH 7.0	4665	mApple	pH 7.0	9.91009
12	mApple_pH 8.0	186	mApple	pH 8.0	8.04941
13	mCherry_pH 6.0	6636	mCherry	pH 6.0	17.4312
14	mCherry_pH 7.0	3741	mCherry	pH 7.0	7.82221
15	mCherry_pH 8.0	140	mCherry	pH 8.0	5.88873
16	mEGFP_pH 6.0	6396	mEGFP	pH 6.0	19.0062
17	mEGFP_pH 7.0	6384	mEGFP	pH 7.0	14.2502
18	mEGFP_pH 8.0	4657	mEGFP	pH 8.0	15.2387
19	mKO2_pH 6.0	8104	mKO2	pH 6.0	19.6483
20	mKO2_pH 7.0	7507	mKO2	pH 7.0	18.6901
21	mKO2_pH 8.0	6415	mKO2	pH 8.0	14.92
22	mNeonGreen_pH 6.0	5708	mNeonGreen	pH 6.0	20.1752
23	mNeonGreen_pH 7.0	5867	mNeonGreen	pH 7.0	18.4676
24	mNeonGreen_pH 8.0	5752	mNeonGreen	pH 8.0	15.4259
25	mScarlet_pH 6.0	5662	mScarlet	pH 6.0	20.4911
26	mScarlet_pH 7.0	3956	mScarlet	pH 7.0	14.7473
27	mScarlet_pH 8.0	901	mScarlet	pH 8.0	6.88276
28	mTurquoise2_pH 6.0	7023	mTurquoise2	pH 6.0	16.192
29	mTurquoise2_pH 7.0	5894	mTurquoise2	pH 7.0	13.1439
30	mTurquoise2_pH 8.0	4552	mTurquoise2	pH 8.0	7.98164

## Sheet: CsdA_PC
	identifier	n	FP	pH	value
1	ATTO-488_pH 6.0	6246	ATTO-488	pH 6.0	2.3442
2	ATTO-488_pH 7.0	6854	ATTO-488	pH 7.0	2.20872
3	ATTO-488_pH 8.0	5845	ATTO-488	pH 8.0	2.23522
4	EBFP2_pH 6.0	8515	EBFP2	pH 6.0	1.92747
5	EBFP2_pH 7.0	9144	EBFP2	pH 7.0	1.82968
6	EBFP2_pH 8.0	7627	EBFP2	pH 8.0	1.87126
7	YPet_pH 6.0	6338	YPet	pH 6.0	2.64389
8	YPet_pH 7.0	4226	YPet	pH 7.0	2.23693
9	YPet_pH 8.0	2536	YPet	pH 8.0	1.75439
10	mApple_pH 6.0	7192	mApple	pH 6.0	2.37991
11	mApple_pH 7.0	4665	mApple	pH 7.0	1.629
12	mApple_pH 8.0	186	mApple	pH 8.0	1.25349
13	mCherry_pH 6.0	6636	mCherry	pH 6.0	2.29548
14	mCherry_pH 7.0	3741	mCherry	pH 7.0	1.45928
15	mCherry_pH 8.0	140	mCherry	pH 8.0	1.31363
16	mEGFP_pH 6.0	6396	mEGFP	pH 6.0	2.37378
17	mEGFP_pH 7.0	6384	mEGFP	pH 7.0	2.16861
18	mEGFP_pH 8.0	4657	mEGFP	pH 8.0	2.12821
19	mKO2_pH 6.0	8104	mKO2	pH 6.0	2.31785
20	mKO2_pH 7.0	7507	mKO2	pH 7.0	2.25765
21	mKO2_pH 8.0	6415	mKO2	pH 8.0	2.21855
22	mNeonGreen_pH 6.0	5708	mNeonGreen	pH 6.0	2.42789
23	mNeonGreen_pH 7.0	5867	mNeonGreen	pH 7.0	2.25319
24	mNeonGreen_pH 8.0	5752	mNeonGreen	pH 8.0	2.1757
25	mScarlet_pH 6.0	5662	mScarlet	pH 6.0	2.2041
26	mScarlet_pH 7.0	3956	mScarlet	pH 7.0	1.85367
27	mScarlet_pH 8.0	901	mScarlet	pH 8.0	1.41218
28	mTurquoise2_pH 6.0	7023	mTurquoise2	pH 6.0	2.16607
29	mTurquoise2_pH 7.0	5894	mTurquoise2	pH 7.0	1.96223
30	mTurquoise2_pH 8.0	4552	mTurquoise2	pH 8.0	1.70103
