# Supplementary material for: Fluorescent protein and peptide tags alter condensate formation and dynamics in vivo and in vitro
Source: EMBO Rep. 2025 Nov 20;27(1):89–121. doi: 10.1038/s44319-025-00626-y (PMC12796366; doi:10.1038/s44319-025-00626-y)
Supplement: Supplementary file 12 — Source data Fig. 5 [file 44319_2025_626_MOESM12_ESM.zip › EMBOR-2025-61459V2_SourceDataForFigure5/EMBOR-2025-61459V2_SourceDataForFigure5E.csv]

Quantification	Protein	FP	pH	mean_log2_fold_change
Area	CsdA	ATTO-488	pH 6.0	0
Area	CsdA	ATTO-488	pH 7.5	-0.113311145
Area	CsdA	mCherry	pH 6.0	0.223229051
Area	CsdA	mCherry	pH 7.5	-1.038409241
Area	CsdA	mEGFP	pH 6.0	0.269640832
Area	CsdA	mEGFP	pH 7.5	-0.424310931
Area	DDX3X	ATTO-488	pH 6.2	0
Area	DDX3X	ATTO-488	pH 7.4	-1.461528259
Area	DDX3X	mCherry	pH 6.2	2.250802219
Area	DDX3X	mCherry	pH 7.4	-0.537072986
Area	DDX3X	mEGFP	pH 6.2	1.448053471
Area	DDX3X	mEGFP	pH 7.4	0.046673093
Area	FUS	ATTO-488	pH 6.0	0
Area	FUS	ATTO-488	pH 7.5	-0.230175652
Area	FUS	mCherry	pH 6.0	-0.076601591
Area	FUS	mCherry	pH 7.5	-1.257413322
Area	FUS	mEGFP	pH 6.0	0.336677509
Area	FUS	mEGFP	pH 7.5	-0.033727496
N	CsdA	ATTO-488	pH 6.0	0
N	CsdA	ATTO-488	pH 7.5	0.137541067
N	CsdA	mCherry	pH 6.0	-0.132157462
N	CsdA	mCherry	pH 7.5	-4.164305333
N	CsdA	mEGFP	pH 6.0	-0.172151489
N	CsdA	mEGFP	pH 7.5	-0.466110351
N	DDX3X	ATTO-488	pH 6.2	0
N	DDX3X	ATTO-488	pH 7.4	-0.244523871
N	DDX3X	mCherry	pH 6.2	-0.841636851
N	DDX3X	mCherry	pH 7.4	-7.461688131
N	DDX3X	mEGFP	pH 6.2	0.178751227
N	DDX3X	mEGFP	pH 7.4	-0.221169965
N	FUS	ATTO-488	pH 6.0	0
N	FUS	ATTO-488	pH 7.5	0.399080849
N	FUS	mCherry	pH 6.0	-0.108613516
N	FUS	mCherry	pH 7.5	-0.629737743
N	FUS	mEGFP	pH 6.0	0.169008554
N	FUS	mEGFP	pH 7.5	0.368452566
PC	CsdA	ATTO-488	pH 6.0	0
PC	CsdA	ATTO-488	pH 7.5	-0.162382114
PC	CsdA	mCherry	pH 6.0	-0.127649529
PC	CsdA	mCherry	pH 7.5	-1.297886338
PC	CsdA	mEGFP	pH 6.0	-0.046401157
PC	CsdA	mEGFP	pH 7.5	-0.376152903
PC	DDX3X	ATTO-488	pH 6.2	0
PC	DDX3X	ATTO-488	pH 7.4	-0.184906479
PC	DDX3X	mCherry	pH 6.2	0.607925904
PC	DDX3X	mCherry	pH 7.4	-0.20355245
PC	DDX3X	mEGFP	pH 6.2	0.656429944
PC	DDX3X	mEGFP	pH 7.4	0.506542701
PC	FUS	ATTO-488	pH 6.0	0
PC	FUS	ATTO-488	pH 7.5	-0.186893493
PC	FUS	mCherry	pH 6.0	0.038200214
PC	FUS	mCherry	pH 7.5	-0.588225244
PC	FUS	mEGFP	pH 6.0	0.320498586
PC	FUS	mEGFP	pH 7.5	0.176053226
SD	CsdA	ATTO-488	pH 6.0	0
SD	CsdA	ATTO-488	pH 7.5	-0.315391204
SD	CsdA	mCherry	pH 6.0	0.995102924
SD	CsdA	mCherry	pH 7.5	-2.68734018
SD	CsdA	mEGFP	pH 6.0	-0.348024806
SD	CsdA	mEGFP	pH 7.5	-0.666942811
SD	DDX3X	ATTO-488	pH 6.2	0
SD	DDX3X	ATTO-488	pH 7.4	-0.720611592
SD	DDX3X	mCherry	pH 6.2	4.284033451
SD	DDX3X	mCherry	pH 7.4	-0.459043986
SD	DDX3X	mEGFP	pH 6.2	2.062914237
SD	DDX3X	mEGFP	pH 7.4	1.655106117
SD	FUS	ATTO-488	pH 6.0	0
SD	FUS	ATTO-488	pH 7.5	-0.27295382
SD	FUS	mCherry	pH 6.0	-0.265628296
SD	FUS	mCherry	pH 7.5	-2.255051579
SD	FUS	mEGFP	pH 6.0	-0.490928845
SD	FUS	mEGFP	pH 7.5	0.178667718
