# Supplementary material for: Fluorescent protein and peptide tags alter condensate formation and dynamics in vivo and in vitro
Source: EMBO Rep. 2025 Nov 20;27(1):89–121. doi: 10.1038/s44319-025-00626-y (PMC12796366; doi:10.1038/s44319-025-00626-y)
Supplement: Supplementary file 13 — Source data Fig. 6 [file 44319_2025_626_MOESM13_ESM.zip › EMBOR-2025-61459V2_SourceDataForFigure6/EMBOR-2025-61459V2_SourceDataForFigure6A.csv]

	X	Y	Csat
FL_DDX3X	-90.0,-89.9,-89.8,-89.7,-89.6,-89.5,-89.4,-89.3,-89.2,-89.1,-89.0,-88.9,-88.8,-88.7,-88.6,-88.5,-88.4,-88.3,-88.2,-88.1,-88.0,-87.9,-87.8,-87.7,-87.6,-87.5,-87.4,-87.3,-87.2,-87.1,-87.0,-86.9,-86.8,-86.7,-86.6,-86.5,-86.4,-86.3,-86.2,-86.1,-86.0,-85.9,-85.8,-85.7,-85.6,-85.5,-85.4,-85.3,-85.2,-85.1,-85.0,-84.9,-84.8,-84.7,-84.6,-84.5,-84.4,-84.3,-84.2,-84.1,-84.0,-83.9,-83.8,-83.7,-83.6,-83.5,-83…	111.83,112.08,112.26,112.0,112.38,112.3,112.87,112.36,112.58,112.98,112.79,113.17,112.76,113.26,113.73,113.91,114.31,114.49,114.83,115.25,115.38,115.5,116.23,116.25,117.11,117.27,118.07,118.33,118.85,118.95,119.91,119.9,120.18,120.67,120.96,121.24,121.67,121.76,122.39,122.31,122.7,122.89,123.01,123.56,123.75,124.05,124.17,124.04,124.53,124.7,125.05,125.16,124.89,124.83,125.42,126.05,125.61,125.57…	0.11219
DDX3X_ECFP_NTD	-125.0,-124.9,-124.8,-124.7,-124.6,-124.5,-124.4,-124.3,-124.2,-124.1,-124.0,-123.9,-123.8,-123.7,-123.6,-123.5,-123.4,-123.3,-123.2,-123.1,-123.0,-122.9,-122.8,-122.7,-122.6,-122.5,-122.4,-122.3,-122.2,-122.1,-122.0,-121.9,-121.8,-121.7,-121.6,-121.5,-121.4,-121.3,-121.2,-121.1,-121.0,-120.9,-120.8,-120.7,-120.6,-120.5,-120.4,-120.3,-120.2,-120.1,-120.0,-119.9,-119.8,-119.7,-119.6,-119.5,-119.4,…	133.06,133.12,133.67,133.66,134.11,134.07,134.38,134.53,134.56,135.04,135.35,135.56,135.5,135.8,136.47,136.49,136.32,136.8,136.91,136.97,137.11,137.66,137.04,137.78,138.08,137.86,138.22,138.23,138.44,138.38,138.66,138.66,138.57,139.12,139.05,138.8,139.66,139.6,139.72,139.98,140.03,140.3,140.34,140.92,140.94,141.2,141.46,141.53,141.65,142.02,141.95,142.42,142.89,142.68,143.43,143.47,143.79,143.79,…	0.16234
DDX3X_mEGFP_NTD	-100.0,-99.9,-99.8,-99.7,-99.6,-99.5,-99.4,-99.3,-99.2,-99.1,-99.0,-98.9,-98.8,-98.7,-98.6,-98.5,-98.4,-98.3,-98.2,-98.1,-98.0,-97.9,-97.8,-97.7,-97.6,-97.5,-97.4,-97.3,-97.2,-97.1,-97.0,-96.9,-96.8,-96.7,-96.6,-96.5,-96.4,-96.3,-96.2,-96.1,-96.0,-95.9,-95.8,-95.7,-95.6,-95.5,-95.4,-95.3,-95.2,-95.1,-95.0,-94.9,-94.8,-94.7,-94.6,-94.5,-94.4,-94.3,-94.2,-94.1,-94.0,-93.9,-93.8,-93.7,-93.6,-93.5,-9…	150.27,150.53,150.05,149.79,149.57,149.37,149.11,148.4,148.04,147.82,147.18,147.03,146.48,146.25,145.63,145.18,144.55,144.17,143.81,143.27,142.81,142.65,142.24,141.82,141.27,140.96,140.38,140.39,139.78,139.44,139.01,138.64,138.52,137.96,137.64,137.32,136.93,136.62,136.68,136.03,136.1,135.5,135.03,134.72,134.31,134.42,134.14,133.44,132.9,133.01,132.43,132.26,131.82,131.55,131.56,130.85,130.87,130.…	0.13508
DDX3X_mNeonGreen_NTD	-80.0,-79.9,-79.8,-79.7,-79.6,-79.5,-79.4,-79.3,-79.2,-79.1,-79.0,-78.9,-78.8,-78.7,-78.6,-78.5,-78.4,-78.3,-78.2,-78.1,-78.0,-77.9,-77.8,-77.7,-77.6,-77.5,-77.4,-77.3,-77.2,-77.1,-77.0,-76.9,-76.8,-76.7,-76.6,-76.5,-76.4,-76.3,-76.2,-76.1,-76.0,-75.9,-75.8,-75.7,-75.6,-75.5,-75.4,-75.3,-75.2,-75.1,-75.0,-74.9,-74.8,-74.7,-74.6,-74.5,-74.4,-74.3,-74.2,-74.1,-74.0,-73.9,-73.8,-73.7,-73.6,-73.5,-73…	71.5,71.01,71.47,71.3,71.64,71.73,71.59,71.74,71.81,71.79,71.92,71.79,71.78,71.85,71.99,71.98,71.36,72.12,71.82,71.94,72.06,71.95,71.99,72.19,72.19,72.0,71.85,71.98,72.06,72.18,71.9,72.05,71.96,72.06,71.71,71.92,71.75,71.44,71.57,71.52,71.63,71.47,71.65,71.29,71.36,71.35,71.48,71.75,71.69,71.74,71.87,71.66,71.72,72.11,71.88,71.86,72.02,71.92,71.68,72.31,71.98,71.77,71.98,72.03,71.7,71.83,71.86,71…	0.07507
DDX3X_mCherry_NTD	-90.0,-89.9,-89.8,-89.7,-89.6,-89.5,-89.4,-89.3,-89.2,-89.1,-89.0,-88.9,-88.8,-88.7,-88.6,-88.5,-88.4,-88.3,-88.2,-88.1,-88.0,-87.9,-87.8,-87.7,-87.6,-87.5,-87.4,-87.3,-87.2,-87.1,-87.0,-86.9,-86.8,-86.7,-86.6,-86.5,-86.4,-86.3,-86.2,-86.1,-86.0,-85.9,-85.8,-85.7,-85.6,-85.5,-85.4,-85.3,-85.2,-85.1,-85.0,-84.9,-84.8,-84.7,-84.6,-84.5,-84.4,-84.3,-84.2,-84.1,-84.0,-83.9,-83.8,-83.7,-83.6,-83.5,-83…	343.33,343.01,343.2,342.48,342.27,342.07,342.01,341.87,341.23,341.89,341.04,340.79,341.35,341.06,340.78,340.32,340.31,340.51,340.46,339.61,339.88,339.71,339.76,339.93,339.66,339.83,339.09,338.97,339.06,339.4,338.44,339.19,338.67,338.48,338.95,338.15,338.25,338.59,338.3,337.48,337.57,337.69,337.26,337.48,336.57,336.54,336.13,336.06,335.95,335.69,335.1,334.63,334.35,334.21,333.53,333.38,332.04,331.…	0.34472
DDX3X_mScarlet_NTD	-90.0,-89.9,-89.8,-89.7,-89.6,-89.5,-89.4,-89.3,-89.2,-89.1,-89.0,-88.9,-88.8,-88.7,-88.6,-88.5,-88.4,-88.3,-88.2,-88.1,-88.0,-87.9,-87.8,-87.7,-87.6,-87.5,-87.4,-87.3,-87.2,-87.1,-87.0,-86.9,-86.8,-86.7,-86.6,-86.5,-86.4,-86.3,-86.2,-86.1,-86.0,-85.9,-85.8,-85.7,-85.6,-85.5,-85.4,-85.3,-85.2,-85.1,-85.0,-84.9,-84.8,-84.7,-84.6,-84.5,-84.4,-84.3,-84.2,-84.1,-84.0,-83.9,-83.8,-83.7,-83.6,-83.5,-83…	181.11,181.49,181.4,181.78,182.18,182.14,182.7,183.17,183.14,183.41,183.81,184.18,184.1,184.58,184.78,185.03,184.96,185.24,185.95,185.77,186.15,186.61,186.48,186.82,187.16,187.15,187.17,187.66,188.01,188.0,188.68,188.61,188.7,188.94,188.83,189.55,189.48,189.68,190.28,189.87,190.54,190.37,190.79,191.22,191.3,191.47,191.21,191.77,192.22,192.12,192.4,192.7,193.27,193.18,193.45,193.31,193.66,193.8,19…	0.1862
DDX3X_Ruby3_NTD	-125.0,-124.9,-124.8,-124.7,-124.6,-124.5,-124.4,-124.3,-124.2,-124.1,-124.0,-123.9,-123.8,-123.7,-123.6,-123.5,-123.4,-123.3,-123.2,-123.1,-123.0,-122.9,-122.8,-122.7,-122.6,-122.5,-122.4,-122.3,-122.2,-122.1,-122.0,-121.9,-121.8,-121.7,-121.6,-121.5,-121.4,-121.3,-121.2,-121.1,-121.0,-120.9,-120.8,-120.7,-120.6,-120.5,-120.4,-120.3,-120.2,-120.1,-120.0,-119.9,-119.8,-119.7,-119.6,-119.5,-119.4,…	97.13,96.83,96.77,96.53,96.17,95.81,95.53,95.63,95.41,94.8,94.54,94.17,94.23,93.85,93.51,93.22,92.66,92.6,92.41,91.85,91.64,91.58,91.0,90.57,90.49,90.0,89.82,89.55,89.31,89.19,88.79,88.66,88.38,87.76,87.87,87.4,87.39,87.15,86.63,86.67,86.03,86.12,85.77,85.47,85.27,85.0,84.53,84.48,84.12,83.81,83.44,83.6,83.03,83.13,82.66,82.44,82.31,82.33,81.94,82.03,81.68,81.56,81.44,81.27,81.22,81.25,80.85,80.8…	0.10179
FL_FUS	-60.0,-59.9,-59.8,-59.7,-59.6,-59.5,-59.4,-59.3,-59.2,-59.1,-59.0,-58.9,-58.8,-58.7,-58.6,-58.5,-58.4,-58.3,-58.2,-58.1,-58.0,-57.9,-57.8,-57.7,-57.6,-57.5,-57.4,-57.3,-57.2,-57.1,-57.0,-56.9,-56.8,-56.7,-56.6,-56.5,-56.4,-56.3,-56.2,-56.1,-56.0,-55.9,-55.8,-55.7,-55.6,-55.5,-55.4,-55.3,-55.2,-55.1,-55.0,-54.9,-54.8,-54.7,-54.6,-54.5,-54.4,-54.3,-54.2,-54.1,-54.0,-53.9,-53.8,-53.7,-53.6,-53.5,-53…	2.54,2.56,2.55,2.54,2.56,2.63,2.55,2.55,2.6,2.62,2.54,2.69,2.64,2.57,2.68,2.77,2.71,2.69,2.7,2.76,2.76,2.76,2.82,2.81,2.76,2.8,2.77,2.87,2.78,2.84,2.86,2.83,2.76,2.87,2.87,2.9,2.89,2.88,2.83,2.87,2.91,2.87,2.85,2.97,2.94,3.0,2.99,3.02,3.04,3.06,3.03,3.07,3.1,3.05,3.14,3.15,3.09,3.16,3.13,3.09,3.14,3.13,3.17,3.16,3.18,3.21,3.26,3.24,3.23,3.27,3.25,3.18,3.25,3.2,3.2,3.24,3.25,3.23,3.19,3.26,3.2,3.1…	0.00265
FUS_ECFP_NTD	-125.0,-124.9,-124.8,-124.7,-124.6,-124.5,-124.4,-124.3,-124.2,-124.1,-124.0,-123.9,-123.8,-123.7,-123.6,-123.5,-123.4,-123.3,-123.2,-123.1,-123.0,-122.9,-122.8,-122.7,-122.6,-122.5,-122.4,-122.3,-122.2,-122.1,-122.0,-121.9,-121.8,-121.7,-121.6,-121.5,-121.4,-121.3,-121.2,-121.1,-121.0,-120.9,-120.8,-120.7,-120.6,-120.5,-120.4,-120.3,-120.2,-120.1,-120.0,-119.9,-119.8,-119.7,-119.6,-119.5,-119.4,…	5.57,5.54,5.55,5.6,5.51,5.56,5.5,5.5,5.5,5.46,5.47,5.43,5.49,5.44,5.38,5.37,5.35,5.38,5.33,5.29,5.27,5.31,5.21,5.23,5.23,5.13,5.15,5.12,5.05,5.01,4.98,5.04,5.01,4.94,4.84,4.88,4.83,4.78,4.77,4.73,4.71,4.68,4.6,4.55,4.46,4.45,4.44,4.38,4.33,4.34,4.26,4.28,4.17,4.14,4.08,4.02,4.03,4.03,4.0,3.9,3.87,3.82,3.78,3.72,3.67,3.68,3.62,3.59,3.55,3.51,3.51,3.43,3.33,3.36,3.28,3.27,3.23,3.17,3.17,3.12,3.1,3.…	0.00421
FUS_mEGFP_NTD	-90.0,-89.9,-89.8,-89.7,-89.6,-89.5,-89.4,-89.3,-89.2,-89.1,-89.0,-88.9,-88.8,-88.7,-88.6,-88.5,-88.4,-88.3,-88.2,-88.1,-88.0,-87.9,-87.8,-87.7,-87.6,-87.5,-87.4,-87.3,-87.2,-87.1,-87.0,-86.9,-86.8,-86.7,-86.6,-86.5,-86.4,-86.3,-86.2,-86.1,-86.0,-85.9,-85.8,-85.7,-85.6,-85.5,-85.4,-85.3,-85.2,-85.1,-85.0,-84.9,-84.8,-84.7,-84.6,-84.5,-84.4,-84.3,-84.2,-84.1,-84.0,-83.9,-83.8,-83.7,-83.6,-83.5,-83…	8.05,8.08,8.14,8.07,8.09,8.04,8.08,8.04,8.0,8.04,7.93,8.01,7.86,8.02,7.93,7.91,7.93,8.0,7.87,7.87,7.98,7.94,8.06,7.92,8.04,8.04,8.09,8.02,8.11,8.16,8.09,8.05,8.12,8.12,8.15,8.09,8.16,8.1,8.15,8.14,8.15,8.15,8.07,8.26,8.04,8.12,8.11,8.04,7.97,8.01,7.97,8.01,8.03,7.96,8.04,8.0,7.97,7.99,7.91,7.94,7.9,7.88,7.87,7.88,7.85,7.98,7.87,7.76,7.98,7.99,7.96,8.0,8.04,7.95,8.08,8.05,8.09,8.01,8.14,8.11,8.16,…	0.00731
FUS_mNeonGreen_NTD	-80.0,-79.9,-79.8,-79.7,-79.6,-79.5,-79.4,-79.3,-79.2,-79.1,-79.0,-78.9,-78.8,-78.7,-78.6,-78.5,-78.4,-78.3,-78.2,-78.1,-78.0,-77.9,-77.8,-77.7,-77.6,-77.5,-77.4,-77.3,-77.2,-77.1,-77.0,-76.9,-76.8,-76.7,-76.6,-76.5,-76.4,-76.3,-76.2,-76.1,-76.0,-75.9,-75.8,-75.7,-75.6,-75.5,-75.4,-75.3,-75.2,-75.1,-75.0,-74.9,-74.8,-74.7,-74.6,-74.5,-74.4,-74.3,-74.2,-74.1,-74.0,-73.9,-73.8,-73.7,-73.6,-73.5,-73…	3.17,3.21,3.17,3.11,3.22,3.21,3.19,3.18,3.22,3.16,3.12,3.16,3.12,3.15,3.14,3.08,3.11,3.06,3.04,2.99,3.02,3.0,2.98,3.01,3.01,2.99,3.01,3.0,2.98,2.95,2.98,2.95,2.94,2.98,2.94,2.92,2.88,2.94,2.92,2.92,2.94,2.91,2.92,2.94,2.95,2.89,2.9,2.85,2.87,2.89,2.87,2.94,2.89,2.91,2.87,2.93,2.89,2.91,2.9,2.89,2.84,2.87,2.88,2.87,2.84,2.89,2.84,2.87,2.9,2.91,2.87,2.9,2.89,2.88,2.95,2.86,2.88,2.92,2.94,2.89,2.96,…	0.00368
FUS_mCherry_NTD	-100.0,-99.9,-99.8,-99.7,-99.6,-99.5,-99.4,-99.3,-99.2,-99.1,-99.0,-98.9,-98.8,-98.7,-98.6,-98.5,-98.4,-98.3,-98.2,-98.1,-98.0,-97.9,-97.8,-97.7,-97.6,-97.5,-97.4,-97.3,-97.2,-97.1,-97.0,-96.9,-96.8,-96.7,-96.6,-96.5,-96.4,-96.3,-96.2,-96.1,-96.0,-95.9,-95.8,-95.7,-95.6,-95.5,-95.4,-95.3,-95.2,-95.1,-95.0,-94.9,-94.8,-94.7,-94.6,-94.5,-94.4,-94.3,-94.2,-94.1,-94.0,-93.9,-93.8,-93.7,-93.6,-93.5,-9…	4.78,4.79,4.7,4.84,4.82,4.78,4.77,4.83,4.81,4.84,4.83,4.78,4.79,4.8,4.88,4.88,4.83,4.81,4.84,4.84,4.84,4.88,4.84,4.87,4.89,4.91,4.97,4.9,4.86,4.81,4.84,4.89,4.86,4.89,4.84,4.81,4.84,4.83,4.89,4.91,4.84,4.83,4.87,4.81,4.77,4.86,4.86,4.81,4.75,4.75,4.79,4.69,4.69,4.62,4.6,4.66,4.5,4.54,4.43,4.36,4.46,4.38,4.34,4.25,4.24,4.16,4.15,4.16,4.0,4.07,3.93,3.89,3.88,3.81,3.78,3.69,3.67,3.68,3.56,3.53,3.58,…	0.00422
FUS_mScarlet_NTD	-80.0,-79.9,-79.8,-79.7,-79.6,-79.5,-79.4,-79.3,-79.2,-79.1,-79.0,-78.9,-78.8,-78.7,-78.6,-78.5,-78.4,-78.3,-78.2,-78.1,-78.0,-77.9,-77.8,-77.7,-77.6,-77.5,-77.4,-77.3,-77.2,-77.1,-77.0,-76.9,-76.8,-76.7,-76.6,-76.5,-76.4,-76.3,-76.2,-76.1,-76.0,-75.9,-75.8,-75.7,-75.6,-75.5,-75.4,-75.3,-75.2,-75.1,-75.0,-74.9,-74.8,-74.7,-74.6,-74.5,-74.4,-74.3,-74.2,-74.1,-74.0,-73.9,-73.8,-73.7,-73.6,-73.5,-73…	7.73,7.82,7.81,7.91,7.98,7.95,8.07,8.05,8.16,8.19,8.32,8.34,8.27,8.4,8.52,8.52,8.55,8.61,8.65,8.68,8.8,8.96,8.98,8.85,9.03,9.19,9.11,9.26,9.3,9.3,9.34,9.4,9.54,9.44,9.62,9.64,9.7,9.71,9.8,9.81,9.81,9.92,9.98,9.99,10.02,10.0,10.06,10.2,10.25,10.11,10.24,10.12,10.23,10.3,10.35,10.32,10.29,10.33,10.32,10.47,10.38,10.21,10.36,10.3,10.21,10.32,10.19,10.1,10.21,10.07,10.18,10.04,9.98,10.05,9.93,9.96,9.…	0.00874
FUS_Ruby3_NTD	-115.0,-114.9,-114.8,-114.7,-114.6,-114.5,-114.4,-114.3,-114.2,-114.1,-114.0,-113.9,-113.8,-113.7,-113.6,-113.5,-113.4,-113.3,-113.2,-113.1,-113.0,-112.9,-112.8,-112.7,-112.6,-112.5,-112.4,-112.3,-112.2,-112.1,-112.0,-111.9,-111.8,-111.7,-111.6,-111.5,-111.4,-111.3,-111.2,-111.1,-111.0,-110.9,-110.8,-110.7,-110.6,-110.5,-110.4,-110.3,-110.2,-110.1,-110.0,-109.9,-109.8,-109.7,-109.6,-109.5,-109.4,…	0.62,0.6,0.59,0.6,0.59,0.6,0.59,0.58,0.56,0.56,0.54,0.55,0.55,0.53,0.5,0.54,0.54,0.55,0.54,0.58,0.55,0.56,0.56,0.55,0.58,0.58,0.56,0.56,0.61,0.57,0.62,0.61,0.61,0.62,0.65,0.65,0.66,0.7,0.67,0.75,0.73,0.74,0.74,0.79,0.79,0.81,0.79,0.85,0.83,0.87,0.92,0.94,0.94,0.95,0.96,0.98,1.02,1.02,1.06,1.08,1.12,1.14,1.17,1.18,1.22,1.22,1.25,1.28,1.29,1.31,1.37,1.32,1.31,1.33,1.39,1.38,1.38,1.37,1.41,1.39,1.4,…	0.00173
