# Supplementary material for: Fluorescent protein and peptide tags alter condensate formation and dynamics in vivo and in vitro
Source: EMBO Rep. 2025 Nov 20;27(1):89–121. doi: 10.1038/s44319-025-00626-y (PMC12796366; doi:10.1038/s44319-025-00626-y)
Supplement: Supplementary file 13 — Source data Fig. 6 [file 44319_2025_626_MOESM13_ESM.zip › EMBOR-2025-61459V2_SourceDataForFigure6/EMBOR-2025-61459V2_SourceDataForFigure6B.csv]

	X	Y	Csat
M4D	-75.0,-74.9,-74.8,-74.7,-74.6,-74.5,-74.4,-74.3,-74.2,-74.1,-74.0,-73.9,-73.8,-73.7,-73.6,-73.5,-73.4,-73.3,-73.2,-73.1,-73.0,-72.9,-72.8,-72.7,-72.6,-72.5,-72.4,-72.3,-72.2,-72.1,-72.0,-71.9,-71.8,-71.7,-71.6,-71.5,-71.4,-71.3,-71.2,-71.1,-71.0,-70.9,-70.8,-70.7,-70.6,-70.5,-70.4,-70.3,-70.2,-70.1,-70.0,-69.9,-69.8,-69.7,-69.6,-69.5,-69.4,-69.3,-69.2,-69.1,-69.0,-68.9,-68.8,-68.7,-68.6,-68.5,-68…	107.39,107.47,107.54,107.17,108.82,108.35,107.95,107.08,108.39,107.22,106.53,107.95,105.82,105.6,105.6,105.11,103.62,104.87,103.91,103.68,104.84,103.78,104.12,104.59,104.13,103.49,105.19,104.52,103.31,104.25,103.77,103.65,103.8,104.13,103.34,102.72,104.31,102.14,103.23,103.7,102.16,103.18,104.07,102.72,104.46,104.42,104.86,105.45,106.05,105.79,104.93,105.93,106.31,105.79,106.58,106.05,105.49,107.…	0.11044
M4D_GFP+20_NTD	-60.0,-59.9,-59.8,-59.7,-59.6,-59.5,-59.4,-59.3,-59.2,-59.1,-59.0,-58.9,-58.8,-58.7,-58.6,-58.5,-58.4,-58.3,-58.2,-58.1,-58.0,-57.9,-57.8,-57.7,-57.6,-57.5,-57.4,-57.3,-57.2,-57.1,-57.0,-56.9,-56.8,-56.7,-56.6,-56.5,-56.4,-56.3,-56.2,-56.1,-56.0,-55.9,-55.8,-55.7,-55.6,-55.5,-55.4,-55.3,-55.2,-55.1,-55.0,-54.9,-54.8,-54.7,-54.6,-54.5,-54.4,-54.3,-54.2,-54.1,-54.0,-53.9,-53.8,-53.7,-53.6,-53.5,-53…	3219.59,3222.85,3220.75,3221.16,3222.09,3220.84,3218.61,3219.6,3213.39,3217.89,3223.23,3219.11,3218.7,3214.17,3220.97,3217.62,3221.38,3215.7,3216.06,3220.62,3219.66,3221.49,3221.6,3223.91,3225.32,3228.39,3228.0,3228.45,3227.61,3232.63,3232.86,3232.34,3229.95,3233.71,3236.1,3235.27,3234.71,3233.76,3238.56,3239.26,3238.02,3242.05,3241.96,3240.4,3240.56,3238.58,3243.11,3241.53,3243.16,3241.1,3241.5,…	3.24119
M4D_GFP+15_NTD	-60.0,-59.9,-59.8,-59.7,-59.6,-59.5,-59.4,-59.3,-59.2,-59.1,-59.0,-58.9,-58.8,-58.7,-58.6,-58.5,-58.4,-58.3,-58.2,-58.1,-58.0,-57.9,-57.8,-57.7,-57.6,-57.5,-57.4,-57.3,-57.2,-57.1,-57.0,-56.9,-56.8,-56.7,-56.6,-56.5,-56.4,-56.3,-56.2,-56.1,-56.0,-55.9,-55.8,-55.7,-55.6,-55.5,-55.4,-55.3,-55.2,-55.1,-55.0,-54.9,-54.8,-54.7,-54.6,-54.5,-54.4,-54.3,-54.2,-54.1,-54.0,-53.9,-53.8,-53.7,-53.6,-53.5,-53…	2949.69,2949.03,2950.28,2947.89,2950.44,2952.09,2951.77,2952.38,2956.27,2952.53,2954.35,2954.72,2956.6,2955.91,2952.74,2949.04,2949.11,2951.17,2951.97,2943.46,2948.81,2946.2,2947.39,2943.54,2940.26,2938.17,2939.79,2937.73,2937.2,2932.39,2930.5,2930.18,2931.78,2930.35,2929.4,2928.51,2926.79,2923.26,2924.62,2918.75,2920.9,2916.41,2917.14,2913.52,2913.8,2911.59,2910.1,2908.07,2908.86,2908.04,2906.01…
M4D_GFP+10_NTD	-60.0,-59.9,-59.8,-59.7,-59.6,-59.5,-59.4,-59.3,-59.2,-59.1,-59.0,-58.9,-58.8,-58.7,-58.6,-58.5,-58.4,-58.3,-58.2,-58.1,-58.0,-57.9,-57.8,-57.7,-57.6,-57.5,-57.4,-57.3,-57.2,-57.1,-57.0,-56.9,-56.8,-56.7,-56.6,-56.5,-56.4,-56.3,-56.2,-56.1,-56.0,-55.9,-55.8,-55.7,-55.6,-55.5,-55.4,-55.3,-55.2,-55.1,-55.0,-54.9,-54.8,-54.7,-54.6,-54.5,-54.4,-54.3,-54.2,-54.1,-54.0,-53.9,-53.8,-53.7,-53.6,-53.5,-53…	2723.89,2721.46,2722.71,2715.8,2715.31,2714.31,2710.47,2711.75,2710.97,2709.28,2706.13,2710.79,2704.41,2700.77,2701.37,2701.42,2700.21,2696.71,2693.43,2692.6,2687.41,2692.53,2691.25,2687.62,2684.9,2684.36,2683.98,2685.92,2685.95,2684.26,2683.0,2685.82,2684.26,2681.27,2678.56,2682.21,2679.41,2681.02,2681.59,2679.33,2681.44,2680.15,2679.94,2682.09,2678.85,2679.68,2679.52,2680.45,2675.93,2681.88,267…	2.75478
M4D_GFP+5_NTD	-60.0,-59.9,-59.8,-59.7,-59.6,-59.5,-59.4,-59.3,-59.2,-59.1,-59.0,-58.9,-58.8,-58.7,-58.6,-58.5,-58.4,-58.3,-58.2,-58.1,-58.0,-57.9,-57.8,-57.7,-57.6,-57.5,-57.4,-57.3,-57.2,-57.1,-57.0,-56.9,-56.8,-56.7,-56.6,-56.5,-56.4,-56.3,-56.2,-56.1,-56.0,-55.9,-55.8,-55.7,-55.6,-55.5,-55.4,-55.3,-55.2,-55.1,-55.0,-54.9,-54.8,-54.7,-54.6,-54.5,-54.4,-54.3,-54.2,-54.1,-54.0,-53.9,-53.8,-53.7,-53.6,-53.5,-53…	1971.75,1975.17,1975.13,1976.12,1977.56,1975.29,1977.41,1978.0,1976.44,1978.26,1980.28,1978.8,1980.34,1979.5,1979.56,1981.26,1980.45,1978.19,1980.71,1979.55,1978.7,1979.85,1976.93,1981.39,1980.82,1975.59,1977.82,1979.65,1974.36,1978.18,1978.45,1975.11,1973.58,1974.82,1973.51,1971.37,1968.12,1969.49,1966.9,1963.87,1964.26,1957.96,1959.58,1954.89,1952.9,1952.38,1950.14,1945.61,1943.78,1942.21,1940.…	2.03303
M4D_GFP0_NTD	-60.0,-59.9,-59.8,-59.7,-59.6,-59.5,-59.4,-59.3,-59.2,-59.1,-59.0,-58.9,-58.8,-58.7,-58.6,-58.5,-58.4,-58.3,-58.2,-58.1,-58.0,-57.9,-57.8,-57.7,-57.6,-57.5,-57.4,-57.3,-57.2,-57.1,-57.0,-56.9,-56.8,-56.7,-56.6,-56.5,-56.4,-56.3,-56.2,-56.1,-56.0,-55.9,-55.8,-55.7,-55.6,-55.5,-55.4,-55.3,-55.2,-55.1,-55.0,-54.9,-54.8,-54.7,-54.6,-54.5,-54.4,-54.3,-54.2,-54.1,-54.0,-53.9,-53.8,-53.7,-53.6,-53.5,-53…	543.91,545.74,549.33,550.52,552.48,555.21,559.11,561.7,564.52,566.7,569.11,571.82,571.99,577.9,580.01,584.41,585.86,590.6,592.66,595.85,597.88,601.14,602.98,605.63,609.39,611.6,615.16,617.21,621.86,623.3,624.94,628.71,630.35,634.98,635.91,640.26,641.72,643.03,645.86,648.55,653.24,656.93,658.35,660.93,662.42,665.05,665.63,668.49,671.2,673.45,675.58,675.94,679.97,680.66,682.88,682.39,684.6,686.71,6…	0.57015
M4D_GFP-5_NTD	-60.0,-59.9,-59.8,-59.7,-59.6,-59.5,-59.4,-59.3,-59.2,-59.1,-59.0,-58.9,-58.8,-58.7,-58.6,-58.5,-58.4,-58.3,-58.2,-58.1,-58.0,-57.9,-57.8,-57.7,-57.6,-57.5,-57.4,-57.3,-57.2,-57.1,-57.0,-56.9,-56.8,-56.7,-56.6,-56.5,-56.4,-56.3,-56.2,-56.1,-56.0,-55.9,-55.8,-55.7,-55.6,-55.5,-55.4,-55.3,-55.2,-55.1,-55.0,-54.9,-54.8,-54.7,-54.6,-54.5,-54.4,-54.3,-54.2,-54.1,-54.0,-53.9,-53.8,-53.7,-53.6,-53.5,-53…	20.01,20.21,19.86,20.06,19.92,19.89,19.73,20.02,19.81,20.17,20.03,20.24,20.06,20.19,20.25,20.58,20.56,20.86,21.0,21.01,21.23,21.33,20.96,21.47,21.48,21.87,21.83,21.98,21.82,22.17,22.74,22.72,22.73,22.88,23.14,23.25,23.46,23.26,23.45,23.76,24.1,24.02,24.41,24.43,24.83,24.71,24.99,24.76,24.98,25.14,25.26,25.54,25.56,26.02,25.71,26.08,26.12,26.57,26.43,26.76,27.05,27.18,27.26,27.42,27.76,27.44,27.94…	0.02887
M4D_GFP-10_NTD	-60.0,-59.9,-59.8,-59.7,-59.6,-59.5,-59.4,-59.3,-59.2,-59.1,-59.0,-58.9,-58.8,-58.7,-58.6,-58.5,-58.4,-58.3,-58.2,-58.1,-58.0,-57.9,-57.8,-57.7,-57.6,-57.5,-57.4,-57.3,-57.2,-57.1,-57.0,-56.9,-56.8,-56.7,-56.6,-56.5,-56.4,-56.3,-56.2,-56.1,-56.0,-55.9,-55.8,-55.7,-55.6,-55.5,-55.4,-55.3,-55.2,-55.1,-55.0,-54.9,-54.8,-54.7,-54.6,-54.5,-54.4,-54.3,-54.2,-54.1,-54.0,-53.9,-53.8,-53.7,-53.6,-53.5,-53…	6.98,6.65,6.72,6.63,6.5,6.64,6.49,6.53,6.34,6.37,6.44,6.43,6.33,6.45,6.35,6.53,6.23,6.35,6.44,6.47,6.43,6.6,6.48,6.5,6.61,6.45,6.65,6.75,6.37,6.5,6.5,6.47,6.4,6.43,6.45,6.4,6.29,6.3,6.15,6.05,6.05,6.01,6.03,5.96,5.92,5.99,5.78,5.84,5.78,5.58,5.7,5.51,5.43,5.45,5.4,5.4,5.35,5.47,5.16,5.16,5.37,5.38,5.07,5.14,5.27,5.19,5.23,5.14,5.12,4.99,5.11,5.15,5.04,5.06,5.04,4.89,4.8,4.97,4.77,4.73,4.51,4.57,4…	0.00597
M4D_GFP-15_NTD	-60.0,-59.9,-59.8,-59.7,-59.6,-59.5,-59.4,-59.3,-59.2,-59.1,-59.0,-58.9,-58.8,-58.7,-58.6,-58.5,-58.4,-58.3,-58.2,-58.1,-58.0,-57.9,-57.8,-57.7,-57.6,-57.5,-57.4,-57.3,-57.2,-57.1,-57.0,-56.9,-56.8,-56.7,-56.6,-56.5,-56.4,-56.3,-56.2,-56.1,-56.0,-55.9,-55.8,-55.7,-55.6,-55.5,-55.4,-55.3,-55.2,-55.1,-55.0,-54.9,-54.8,-54.7,-54.6,-54.5,-54.4,-54.3,-54.2,-54.1,-54.0,-53.9,-53.8,-53.7,-53.6,-53.5,-53…	2.17,2.34,2.28,2.35,2.38,2.41,2.58,2.69,2.69,2.7,2.81,2.8,2.9,2.88,2.91,3.01,3.0,3.04,3.02,3.12,3.11,3.02,3.07,3.03,3.07,2.95,3.04,3.01,2.87,2.86,3.05,2.89,2.75,2.89,2.75,2.79,2.67,2.73,2.62,2.61,2.56,2.54,2.57,2.38,2.37,2.34,2.42,2.31,2.3,2.26,2.16,2.11,2.15,2.08,1.98,2.01,1.93,1.97,1.88,1.84,1.78,1.78,1.71,1.74,1.78,1.68,1.67,1.64,1.6,1.66,1.66,1.72,1.55,1.58,1.65,1.58,1.52,1.54,1.56,1.55,1.44,…	0.00188
M4D_GFP-20_NTD	-60.0,-59.9,-59.8,-59.7,-59.6,-59.5,-59.4,-59.3,-59.2,-59.1,-59.0,-58.9,-58.8,-58.7,-58.6,-58.5,-58.4,-58.3,-58.2,-58.1,-58.0,-57.9,-57.8,-57.7,-57.6,-57.5,-57.4,-57.3,-57.2,-57.1,-57.0,-56.9,-56.8,-56.7,-56.6,-56.5,-56.4,-56.3,-56.2,-56.1,-56.0,-55.9,-55.8,-55.7,-55.6,-55.5,-55.4,-55.3,-55.2,-55.1,-55.0,-54.9,-54.8,-54.7,-54.6,-54.5,-54.4,-54.3,-54.2,-54.1,-54.0,-53.9,-53.8,-53.7,-53.6,-53.5,-53…	3.08,3.15,3.15,3.19,3.28,3.28,3.45,3.31,3.34,3.29,3.31,3.39,3.55,3.51,3.5,3.55,3.6,3.64,3.56,3.5,3.62,3.71,3.55,3.85,3.58,3.92,3.85,3.85,3.93,4.0,3.81,4.03,4.11,4.15,4.13,4.18,4.34,4.31,4.29,4.46,4.53,4.35,4.56,4.62,4.45,4.7,4.68,4.79,4.72,4.74,4.81,4.76,5.03,4.89,4.77,5.11,5.03,5.07,5.06,5.25,5.09,5.09,5.2,5.29,5.18,5.32,5.27,5.27,5.19,5.08,5.27,5.21,5.07,5.22,4.99,5.04,4.95,5.01,4.89,5.0,4.78,4…	0.00315
Ddx4WT	-150.0,-149.9,-149.8,-149.7,-149.6,-149.5,-149.4,-149.3,-149.2,-149.1,-149.0,-148.9,-148.8,-148.7,-148.6,-148.5,-148.4,-148.3,-148.2,-148.1,-148.0,-147.9,-147.8,-147.7,-147.6,-147.5,-147.4,-147.3,-147.2,-147.1,-147.0,-146.9,-146.8,-146.7,-146.6,-146.5,-146.4,-146.3,-146.2,-146.1,-146.0,-145.9,-145.8,-145.7,-145.6,-145.5,-145.4,-145.3,-145.2,-145.1,-145.0,-144.9,-144.8,-144.7,-144.6,-144.5,-144.4,…	112.29,113.45,113.38,113.82,114.72,113.73,113.98,113.08,113.58,114.31,114.51,114.56,114.34,115.14,115.16,114.82,114.45,115.05,115.09,115.08,115.2,114.79,114.72,115.51,115.33,115.73,115.62,116.07,115.94,115.43,115.7,115.35,115.61,115.16,116.39,116.1,115.36,115.84,116.5,116.48,115.11,116.95,116.61,116.51,117.25,117.45,117.36,117.74,117.78,117.36,117.7,117.97,117.76,116.86,117.66,117.69,117.91,118.6…	0.13447
Ddx4WT_GFP+20_NTD	-80.0,-79.9,-79.8,-79.7,-79.6,-79.5,-79.4,-79.3,-79.2,-79.1,-79.0,-78.9,-78.8,-78.7,-78.6,-78.5,-78.4,-78.3,-78.2,-78.1,-78.0,-77.9,-77.8,-77.7,-77.6,-77.5,-77.4,-77.3,-77.2,-77.1,-77.0,-76.9,-76.8,-76.7,-76.6,-76.5,-76.4,-76.3,-76.2,-76.1,-76.0,-75.9,-75.8,-75.7,-75.6,-75.5,-75.4,-75.3,-75.2,-75.1,-75.0,-74.9,-74.8,-74.7,-74.6,-74.5,-74.4,-74.3,-74.2,-74.1,-74.0,-73.9,-73.8,-73.7,-73.6,-73.5,-73…	33.78,33.75,33.56,33.78,33.52,33.8,33.66,33.49,33.61,33.75,33.32,33.4,33.4,33.34,33.44,33.56,33.45,33.21,33.52,33.53,33.17,33.27,32.96,33.29,33.05,32.89,32.93,32.79,32.63,32.58,32.82,32.52,32.41,32.28,32.48,32.01,32.04,31.8,32.0,32.19,31.92,31.32,31.47,31.3,31.29,31.1,30.71,30.8,30.6,30.61,30.67,30.33,30.19,30.23,30.22,30.14,29.66,29.72,29.47,29.1,29.23,28.68,29.01,28.78,28.79,28.75,28.63,28.62,2…	0.0289
Ddx4WT_GFP+15_NTD	-80.0,-79.9,-79.8,-79.7,-79.6,-79.5,-79.4,-79.3,-79.2,-79.1,-79.0,-78.9,-78.8,-78.7,-78.6,-78.5,-78.4,-78.3,-78.2,-78.1,-78.0,-77.9,-77.8,-77.7,-77.6,-77.5,-77.4,-77.3,-77.2,-77.1,-77.0,-76.9,-76.8,-76.7,-76.6,-76.5,-76.4,-76.3,-76.2,-76.1,-76.0,-75.9,-75.8,-75.7,-75.6,-75.5,-75.4,-75.3,-75.2,-75.1,-75.0,-74.9,-74.8,-74.7,-74.6,-74.5,-74.4,-74.3,-74.2,-74.1,-74.0,-73.9,-73.8,-73.7,-73.6,-73.5,-73…	9.98,9.85,9.97,10.04,10.09,10.04,10.05,10.1,10.07,10.08,10.17,10.2,10.11,10.08,10.15,10.17,10.18,10.05,10.25,10.03,10.04,9.93,10.12,10.08,9.81,9.93,9.91,9.77,9.82,9.62,9.67,9.64,9.57,9.52,9.39,9.41,9.26,9.28,9.12,9.37,9.12,9.12,9.16,9.06,9.21,8.92,8.8,8.96,8.8,8.87,8.86,8.53,8.52,8.62,8.6,8.31,8.49,8.5,8.31,8.23,8.34,8.21,8.21,8.19,8.02,8.09,7.84,8.08,8.0,8.01,7.79,7.69,7.85,7.84,7.6,7.88,7.69,7.…	0.01088
Ddx4WT_GFP+10_NTD	-80.0,-79.9,-79.8,-79.7,-79.6,-79.5,-79.4,-79.3,-79.2,-79.1,-79.0,-78.9,-78.8,-78.7,-78.6,-78.5,-78.4,-78.3,-78.2,-78.1,-78.0,-77.9,-77.8,-77.7,-77.6,-77.5,-77.4,-77.3,-77.2,-77.1,-77.0,-76.9,-76.8,-76.7,-76.6,-76.5,-76.4,-76.3,-76.2,-76.1,-76.0,-75.9,-75.8,-75.7,-75.6,-75.5,-75.4,-75.3,-75.2,-75.1,-75.0,-74.9,-74.8,-74.7,-74.6,-74.5,-74.4,-74.3,-74.2,-74.1,-74.0,-73.9,-73.8,-73.7,-73.6,-73.5,-73…	16.48,16.52,16.32,16.12,16.37,16.39,16.31,16.08,16.51,16.31,16.63,16.52,16.34,16.21,16.36,16.29,16.24,16.23,16.13,16.32,15.99,16.08,16.27,16.03,16.1,15.98,15.92,16.06,15.83,15.91,15.76,15.92,15.86,15.76,15.67,15.76,15.43,15.48,15.49,15.36,15.58,15.47,15.23,15.45,15.35,15.3,15.28,15.1,15.11,15.03,15.29,14.8,14.98,14.99,14.82,14.94,15.07,14.98,14.9,14.97,14.92,14.83,15.01,14.82,14.97,14.84,14.78,14…	0.01545
Ddx4WT_GFP+5_NTD	-80.0,-79.9,-79.8,-79.7,-79.6,-79.5,-79.4,-79.3,-79.2,-79.1,-79.0,-78.9,-78.8,-78.7,-78.6,-78.5,-78.4,-78.3,-78.2,-78.1,-78.0,-77.9,-77.8,-77.7,-77.6,-77.5,-77.4,-77.3,-77.2,-77.1,-77.0,-76.9,-76.8,-76.7,-76.6,-76.5,-76.4,-76.3,-76.2,-76.1,-76.0,-75.9,-75.8,-75.7,-75.6,-75.5,-75.4,-75.3,-75.2,-75.1,-75.0,-74.9,-74.8,-74.7,-74.6,-74.5,-74.4,-74.3,-74.2,-74.1,-74.0,-73.9,-73.8,-73.7,-73.6,-73.5,-73…	3.88,3.97,3.87,3.85,3.89,3.72,3.73,3.7,3.59,3.72,3.57,3.65,3.57,3.55,3.55,3.61,3.52,3.57,3.55,3.61,3.53,3.58,3.6,3.56,3.58,3.55,3.59,3.54,3.57,3.6,3.65,3.63,3.66,3.82,3.83,3.89,3.85,3.82,4.02,3.96,3.99,4.1,4.12,4.22,4.1,4.23,4.38,4.32,4.37,4.42,4.53,4.53,4.46,4.54,4.62,4.67,4.73,4.73,4.76,4.95,4.94,4.84,5.03,5.03,5.07,5.06,5.2,5.25,5.31,5.38,5.29,5.55,5.53,5.5,5.67,5.63,5.69,5.7,5.82,5.66,5.84,5.…	0.00726
Ddx4WT_GFP0_NTD	-80.0,-79.9,-79.8,-79.7,-79.6,-79.5,-79.4,-79.3,-79.2,-79.1,-79.0,-78.9,-78.8,-78.7,-78.6,-78.5,-78.4,-78.3,-78.2,-78.1,-78.0,-77.9,-77.8,-77.7,-77.6,-77.5,-77.4,-77.3,-77.2,-77.1,-77.0,-76.9,-76.8,-76.7,-76.6,-76.5,-76.4,-76.3,-76.2,-76.1,-76.0,-75.9,-75.8,-75.7,-75.6,-75.5,-75.4,-75.3,-75.2,-75.1,-75.0,-74.9,-74.8,-74.7,-74.6,-74.5,-74.4,-74.3,-74.2,-74.1,-74.0,-73.9,-73.8,-73.7,-73.6,-73.5,-73…	18.96,19.18,19.16,19.12,19.25,19.08,19.24,18.87,19.34,18.81,19.22,19.06,18.95,19.05,18.9,18.84,18.68,18.58,18.4,18.44,18.49,18.49,18.27,18.11,17.98,18.04,17.77,17.7,17.49,17.66,17.59,17.15,17.4,17.07,17.16,17.29,17.16,17.0,16.86,16.73,16.96,16.97,16.48,16.61,16.36,16.52,16.29,16.07,16.01,15.89,15.89,15.92,15.93,15.65,15.72,15.64,15.57,15.31,15.02,15.33,15.15,14.94,15.02,14.9,14.87,14.6,14.7,14.63…	0.01547
Ddx4WT_GFP-5_NTD	-80.0,-79.9,-79.8,-79.7,-79.6,-79.5,-79.4,-79.3,-79.2,-79.1,-79.0,-78.9,-78.8,-78.7,-78.6,-78.5,-78.4,-78.3,-78.2,-78.1,-78.0,-77.9,-77.8,-77.7,-77.6,-77.5,-77.4,-77.3,-77.2,-77.1,-77.0,-76.9,-76.8,-76.7,-76.6,-76.5,-76.4,-76.3,-76.2,-76.1,-76.0,-75.9,-75.8,-75.7,-75.6,-75.5,-75.4,-75.3,-75.2,-75.1,-75.0,-74.9,-74.8,-74.7,-74.6,-74.5,-74.4,-74.3,-74.2,-74.1,-74.0,-73.9,-73.8,-73.7,-73.6,-73.5,-73…	53.49,53.46,53.46,52.96,53.04,53.12,53.13,53.3,53.11,52.88,52.5,53.06,53.5,53.01,53.27,53.62,53.55,53.51,53.98,54.55,54.35,54.15,54.32,54.58,54.72,54.95,54.77,55.41,55.37,55.59,55.63,55.68,56.1,56.19,56.37,56.44,57.04,56.76,57.17,57.38,57.24,57.57,57.5,58.03,57.88,58.36,58.64,58.93,58.79,59.45,60.01,59.72,59.96,60.36,60.33,61.08,60.79,61.41,61.07,61.92,62.37,62.07,62.5,62.37,63.34,63.08,63.4,63.7…	0.06947
Ddx4WT_GFP-10_NTD	-80.0,-79.9,-79.8,-79.7,-79.6,-79.5,-79.4,-79.3,-79.2,-79.1,-79.0,-78.9,-78.8,-78.7,-78.6,-78.5,-78.4,-78.3,-78.2,-78.1,-78.0,-77.9,-77.8,-77.7,-77.6,-77.5,-77.4,-77.3,-77.2,-77.1,-77.0,-76.9,-76.8,-76.7,-76.6,-76.5,-76.4,-76.3,-76.2,-76.1,-76.0,-75.9,-75.8,-75.7,-75.6,-75.5,-75.4,-75.3,-75.2,-75.1,-75.0,-74.9,-74.8,-74.7,-74.6,-74.5,-74.4,-74.3,-74.2,-74.1,-74.0,-73.9,-73.8,-73.7,-73.6,-73.5,-73…	81.26,81.55,80.86,80.7,80.55,80.1,79.76,79.68,79.09,79.28,79.1,78.28,78.36,77.68,77.35,77.38,76.51,76.35,76.29,76.02,75.81,75.17,74.96,74.74,74.79,74.21,73.89,73.38,73.36,73.33,72.86,72.4,72.12,71.82,72.0,71.12,71.03,70.7,70.23,69.44,69.61,69.37,68.95,68.67,67.93,67.87,67.54,67.57,67.33,66.38,66.04,66.08,65.82,65.29,64.87,64.51,63.9,64.0,63.29,63.49,63.27,62.45,63.13,62.1,62.35,61.67,61.93,62.12,…	0.06389
Ddx4WT_GFP-15_NTD	-80.0,-79.9,-79.8,-79.7,-79.6,-79.5,-79.4,-79.3,-79.2,-79.1,-79.0,-78.9,-78.8,-78.7,-78.6,-78.5,-78.4,-78.3,-78.2,-78.1,-78.0,-77.9,-77.8,-77.7,-77.6,-77.5,-77.4,-77.3,-77.2,-77.1,-77.0,-76.9,-76.8,-76.7,-76.6,-76.5,-76.4,-76.3,-76.2,-76.1,-76.0,-75.9,-75.8,-75.7,-75.6,-75.5,-75.4,-75.3,-75.2,-75.1,-75.0,-74.9,-74.8,-74.7,-74.6,-74.5,-74.4,-74.3,-74.2,-74.1,-74.0,-73.9,-73.8,-73.7,-73.6,-73.5,-73…	28.27,28.08,28.48,28.38,28.6,28.38,28.44,28.49,28.89,28.93,28.81,29.27,29.03,29.11,29.25,29.27,29.45,29.54,29.44,29.7,29.72,29.78,29.81,29.96,30.0,29.95,30.17,30.29,30.16,30.11,30.41,30.11,30.1,30.38,30.38,30.39,30.2,30.57,30.18,30.32,30.06,30.61,30.56,30.62,30.35,30.58,30.26,30.67,30.59,30.83,30.56,31.02,30.32,30.72,30.62,30.72,30.61,30.81,30.62,30.72,30.66,30.57,30.92,31.09,31.09,31.19,31.49,31…	0.03263
Ddx4WT_GFP-20_NTD	-80.0,-79.9,-79.8,-79.7,-79.6,-79.5,-79.4,-79.3,-79.2,-79.1,-79.0,-78.9,-78.8,-78.7,-78.6,-78.5,-78.4,-78.3,-78.2,-78.1,-78.0,-77.9,-77.8,-77.7,-77.6,-77.5,-77.4,-77.3,-77.2,-77.1,-77.0,-76.9,-76.8,-76.7,-76.6,-76.5,-76.4,-76.3,-76.2,-76.1,-76.0,-75.9,-75.8,-75.7,-75.6,-75.5,-75.4,-75.3,-75.2,-75.1,-75.0,-74.9,-74.8,-74.7,-74.6,-74.5,-74.4,-74.3,-74.2,-74.1,-74.0,-73.9,-73.8,-73.7,-73.6,-73.5,-73…	952.05,950.73,949.62,946.6,946.91,944.27,943.53,941.19,941.36,938.9,937.47,937.78,934.6,934.75,932.55,932.74,930.09,929.95,926.88,928.07,926.22,924.65,923.26,921.7,920.09,918.17,917.52,916.89,913.81,913.78,912.47,912.32,911.99,909.29,911.57,910.88,909.85,909.27,908.02,907.22,906.66,907.07,909.14,907.02,908.49,907.24,908.18,906.96,908.63,910.13,909.74,909.34,910.34,912.51,912.25,913.75,912.23,915.…	0.94755
