# Supplementary material for: Fluorescent protein and peptide tags alter condensate formation and dynamics in vivo and in vitro
Source: EMBO Rep. 2025 Nov 20;27(1):89–121. doi: 10.1038/s44319-025-00626-y (PMC12796366; doi:10.1038/s44319-025-00626-y)
Supplement: Supplementary file 14 — Figure Source Data Appendix [file 44319_2025_626_MOESM14_ESM.zip]

Archive with 10 entries (10 files):
- expanded_fig6_table.csv
- __MACOSX/._expanded_fig6_table.csv
- figS9_table.csv
- __MACOSX/._figS9_table.csv
- figS10_table.csv
- __MACOSX/._figS10_table.csv
- figS11_table.csv
- __MACOSX/._figS11_table.csv
- figS12_table.csv
- __MACOSX/._figS12_table.csv
