# Supplementary material for: Fluorescent protein and peptide tags alter condensate formation and dynamics in vivo and in vitro
Source: EMBO Rep. 2025 Nov 20;27(1):89–121. doi: 10.1038/s44319-025-00626-y (PMC12796366; doi:10.1038/s44319-025-00626-y)
Supplement: Supplementary file 14 — Figure Source Data Appendix [file 44319_2025_626_MOESM14_ESM.zip › expanded_fig6_table.csv]

	X	Y	Csat
FL_DDX3X	-90.0,-89.9,-89.8,-89.7,-89.6,-89.5,-89.4,-89.3,-89.2,-89.1,-89.0,-88.9,-88.8,-88.7,-88.6,-88.5,-88.4,-88.3,-88.2,-88.1,-88.0,-87.9,-87.8,-87.7,-87.6,-87.5,-87.4,-87.3,-87.2,-87.1,-87.0,-86.9,-86.8,-86.7,-86.6,-86.5,-86.4,-86.3,-86.2,-86.1,-86.0,-85.9,-85.8,-85.7,-85.6,-85.5,-85.4,-85.3,-85.2,-85.1,-85.0,-84.9,-84.8,-84.7,-84.6,-84.5,-84.4,-84.3,-84.2,-84.1,-84.0,-83.9,-83.8,-83.7,-83.6,-83.5,-83…	111.83,112.08,112.26,112.0,112.38,112.3,112.87,112.36,112.58,112.98,112.79,113.17,112.76,113.26,113.73,113.91,114.31,114.49,114.83,115.25,115.38,115.5,116.23,116.25,117.11,117.27,118.07,118.33,118.85,118.95,119.91,119.9,120.18,120.67,120.96,121.24,121.67,121.76,122.39,122.31,122.7,122.89,123.01,123.56,123.75,124.05,124.17,124.04,124.53,124.7,125.05,125.16,124.89,124.83,125.42,126.05,125.61,125.57…	0.11219
DDX3X_ECFP_CTD	-100.0,-99.9,-99.8,-99.7,-99.6,-99.5,-99.4,-99.3,-99.2,-99.1,-99.0,-98.9,-98.8,-98.7,-98.6,-98.5,-98.4,-98.3,-98.2,-98.1,-98.0,-97.9,-97.8,-97.7,-97.6,-97.5,-97.4,-97.3,-97.2,-97.1,-97.0,-96.9,-96.8,-96.7,-96.6,-96.5,-96.4,-96.3,-96.2,-96.1,-96.0,-95.9,-95.8,-95.7,-95.6,-95.5,-95.4,-95.3,-95.2,-95.1,-95.0,-94.9,-94.8,-94.7,-94.6,-94.5,-94.4,-94.3,-94.2,-94.1,-94.0,-93.9,-93.8,-93.7,-93.6,-93.5,-9…	371.59,374.25,371.08,376.15,373.99,372.69,368.25,374.87,373.29,379.24,376.65,377.54,371.73,375.45,369.02,378.62,374.23,372.09,369.76,373.63,369.02,374.75,376.55,371.49,374.56,377.08,371.03,375.09,377.44,374.54,372.45,374.32,372.11,374.15,377.39,375.09,375.26,375.71,374.13,379.94,376.63,377.8,375.21,378.69,376.55,376.0,371.71,374.54,374.15,375.19,376.55,376.77,370.75,379.05,374.87,377.13,373.51,37…
DDX3X_mEGFP_CTD	-90.0,-89.9,-89.8,-89.7,-89.6,-89.5,-89.4,-89.3,-89.2,-89.1,-89.0,-88.9,-88.8,-88.7,-88.6,-88.5,-88.4,-88.3,-88.2,-88.1,-88.0,-87.9,-87.8,-87.7,-87.6,-87.5,-87.4,-87.3,-87.2,-87.1,-87.0,-86.9,-86.8,-86.7,-86.6,-86.5,-86.4,-86.3,-86.2,-86.1,-86.0,-85.9,-85.8,-85.7,-85.6,-85.5,-85.4,-85.3,-85.2,-85.1,-85.0,-84.9,-84.8,-84.7,-84.6,-84.5,-84.4,-84.3,-84.2,-84.1,-84.0,-83.9,-83.8,-83.7,-83.6,-83.5,-83…	353.79,355.0,354.6,355.22,355.63,356.7,357.04,356.9,357.4,357.79,358.03,359.08,359.71,359.14,359.7,360.37,361.35,361.3,361.62,361.6,362.05,362.44,362.36,363.33,363.03,363.28,363.22,363.81,363.81,363.9,363.94,364.1,363.84,364.41,364.47,363.89,364.49,364.16,364.59,364.07,364.73,364.61,364.91,364.73,364.77,364.94,364.62,364.36,364.68,365.22,364.64,364.56,364.32,365.0,364.75,364.21,364.3,364.85,364.1…
DDX3X_mNeonGreen_CTD	-80.0,-79.9,-79.8,-79.7,-79.6,-79.5,-79.4,-79.3,-79.2,-79.1,-79.0,-78.9,-78.8,-78.7,-78.6,-78.5,-78.4,-78.3,-78.2,-78.1,-78.0,-77.9,-77.8,-77.7,-77.6,-77.5,-77.4,-77.3,-77.2,-77.1,-77.0,-76.9,-76.8,-76.7,-76.6,-76.5,-76.4,-76.3,-76.2,-76.1,-76.0,-75.9,-75.8,-75.7,-75.6,-75.5,-75.4,-75.3,-75.2,-75.1,-75.0,-74.9,-74.8,-74.7,-74.6,-74.5,-74.4,-74.3,-74.2,-74.1,-74.0,-73.9,-73.8,-73.7,-73.6,-73.5,-73…	81.6,81.43,82.22,80.96,79.66,81.4,81.05,81.29,80.25,80.25,79.37,81.46,81.06,79.83,80.71,79.83,78.65,80.11,79.44,79.62,80.5,78.79,79.74,80.56,80.78,79.32,79.66,81.89,80.83,79.91,82.22,80.43,81.63,80.72,81.95,82.26,82.19,82.02,82.52,83.34,83.34,83.87,85.26,84.78,84.92,86.44,85.55,86.14,86.55,87.84,88.81,89.21,88.71,89.8,89.32,90.64,90.54,91.78,91.58,91.21,90.85,92.17,91.31,92.04,92.01,92.82,92.89,9…	0.09465
DDX3X_mCherry_CTD	-115.0,-114.9,-114.8,-114.7,-114.6,-114.5,-114.4,-114.3,-114.2,-114.1,-114.0,-113.9,-113.8,-113.7,-113.6,-113.5,-113.4,-113.3,-113.2,-113.1,-113.0,-112.9,-112.8,-112.7,-112.6,-112.5,-112.4,-112.3,-112.2,-112.1,-112.0,-111.9,-111.8,-111.7,-111.6,-111.5,-111.4,-111.3,-111.2,-111.1,-111.0,-110.9,-110.8,-110.7,-110.6,-110.5,-110.4,-110.3,-110.2,-110.1,-110.0,-109.9,-109.8,-109.7,-109.6,-109.5,-109.4,…	469.02,469.31,468.79,469.12,469.6,469.57,469.1,470.28,469.77,469.89,470.16,469.99,470.35,470.39,470.25,470.69,471.0,470.95,470.85,471.3,471.87,471.52,471.86,472.36,472.35,472.68,472.94,473.01,473.81,473.41,474.48,474.23,474.43,474.63,475.06,474.76,475.39,475.29,475.62,475.53,475.83,476.41,476.42,477.16,476.32,477.28,476.96,477.72,476.79,477.37,477.14,477.46,477.85,477.02,477.57,477.17,477.64,477.…
DDX3X_mScarlet_CTD	-105.0,-104.9,-104.8,-104.7,-104.6,-104.5,-104.4,-104.3,-104.2,-104.1,-104.0,-103.9,-103.8,-103.7,-103.6,-103.5,-103.4,-103.3,-103.2,-103.1,-103.0,-102.9,-102.8,-102.7,-102.6,-102.5,-102.4,-102.3,-102.2,-102.1,-102.0,-101.9,-101.8,-101.7,-101.6,-101.5,-101.4,-101.3,-101.2,-101.1,-101.0,-100.9,-100.8,-100.7,-100.6,-100.5,-100.4,-100.3,-100.2,-100.1,-100.0,-99.9,-99.8,-99.7,-99.6,-99.5,-99.4,-99.3,…	434.81,433.27,432.85,432.58,432.05,430.85,430.66,429.7,429.45,428.86,428.52,427.15,427.3,426.87,425.71,425.22,424.86,424.01,423.34,423.13,423.11,422.18,421.25,421.5,420.37,420.3,418.91,418.25,417.82,417.02,416.3,415.77,414.87,414.32,414.45,413.3,413.23,411.73,411.33,410.48,409.54,409.02,408.41,407.76,406.62,405.91,405.36,404.57,404.13,403.65,402.77,401.59,400.52,399.62,399.17,398.27,397.54,396.51…
DDX3X_Ruby3_CTD	-100.0,-99.9,-99.8,-99.7,-99.6,-99.5,-99.4,-99.3,-99.2,-99.1,-99.0,-98.9,-98.8,-98.7,-98.6,-98.5,-98.4,-98.3,-98.2,-98.1,-98.0,-97.9,-97.8,-97.7,-97.6,-97.5,-97.4,-97.3,-97.2,-97.1,-97.0,-96.9,-96.8,-96.7,-96.6,-96.5,-96.4,-96.3,-96.2,-96.1,-96.0,-95.9,-95.8,-95.7,-95.6,-95.5,-95.4,-95.3,-95.2,-95.1,-95.0,-94.9,-94.8,-94.7,-94.6,-94.5,-94.4,-94.3,-94.2,-94.1,-94.0,-93.9,-93.8,-93.7,-93.6,-93.5,-9…	109.58,109.23,108.74,108.69,108.3,108.04,107.87,107.61,107.05,107.03,106.66,106.15,105.96,105.61,105.3,104.89,104.73,104.34,103.85,103.96,103.65,102.72,102.63,102.56,101.91,101.56,101.17,100.63,100.45,100.09,99.29,99.35,98.61,98.32,98.03,97.67,97.3,96.85,96.38,96.18,95.86,95.22,94.75,94.4,94.11,93.78,93.35,93.21,92.61,92.34,92.12,91.95,91.37,91.24,90.75,90.86,90.19,90.07,89.89,89.73,89.51,88.93,8…	0.1099
FL_FUS	-60.0,-59.9,-59.8,-59.7,-59.6,-59.5,-59.4,-59.3,-59.2,-59.1,-59.0,-58.9,-58.8,-58.7,-58.6,-58.5,-58.4,-58.3,-58.2,-58.1,-58.0,-57.9,-57.8,-57.7,-57.6,-57.5,-57.4,-57.3,-57.2,-57.1,-57.0,-56.9,-56.8,-56.7,-56.6,-56.5,-56.4,-56.3,-56.2,-56.1,-56.0,-55.9,-55.8,-55.7,-55.6,-55.5,-55.4,-55.3,-55.2,-55.1,-55.0,-54.9,-54.8,-54.7,-54.6,-54.5,-54.4,-54.3,-54.2,-54.1,-54.0,-53.9,-53.8,-53.7,-53.6,-53.5,-53…	2.54,2.56,2.55,2.54,2.56,2.63,2.55,2.55,2.6,2.62,2.54,2.69,2.64,2.57,2.68,2.77,2.71,2.69,2.7,2.76,2.76,2.76,2.82,2.81,2.76,2.8,2.77,2.87,2.78,2.84,2.86,2.83,2.76,2.87,2.87,2.9,2.89,2.88,2.83,2.87,2.91,2.87,2.85,2.97,2.94,3.0,2.99,3.02,3.04,3.06,3.03,3.07,3.1,3.05,3.14,3.15,3.09,3.16,3.13,3.09,3.14,3.13,3.17,3.16,3.18,3.21,3.26,3.24,3.23,3.27,3.25,3.18,3.25,3.2,3.2,3.24,3.25,3.23,3.19,3.26,3.2,3.1…	0.00265
FUS_ECFP_CTD	-115.0,-114.9,-114.8,-114.7,-114.6,-114.5,-114.4,-114.3,-114.2,-114.1,-114.0,-113.9,-113.8,-113.7,-113.6,-113.5,-113.4,-113.3,-113.2,-113.1,-113.0,-112.9,-112.8,-112.7,-112.6,-112.5,-112.4,-112.3,-112.2,-112.1,-112.0,-111.9,-111.8,-111.7,-111.6,-111.5,-111.4,-111.3,-111.2,-111.1,-111.0,-110.9,-110.8,-110.7,-110.6,-110.5,-110.4,-110.3,-110.2,-110.1,-110.0,-109.9,-109.8,-109.7,-109.6,-109.5,-109.4,…	9.59,9.69,9.67,9.62,9.63,9.7,9.74,9.72,9.84,9.84,9.75,9.82,9.89,9.99,9.97,9.91,10.04,10.16,10.13,10.12,10.24,10.22,10.28,10.19,10.37,10.35,10.41,10.38,10.45,10.46,10.52,10.48,10.59,10.56,10.63,10.62,10.71,10.73,10.7,10.83,10.76,10.97,10.88,11.02,11.06,10.94,11.06,11.11,11.16,11.04,11.15,11.21,11.19,11.24,11.3,11.3,11.39,11.43,11.48,11.44,11.52,11.56,11.55,11.55,11.62,11.73,11.54,11.67,11.64,11.55…	0.01002
FUS_mEGFP_CTD	-95.0,-94.9,-94.8,-94.7,-94.6,-94.5,-94.4,-94.3,-94.2,-94.1,-94.0,-93.9,-93.8,-93.7,-93.6,-93.5,-93.4,-93.3,-93.2,-93.1,-93.0,-92.9,-92.8,-92.7,-92.6,-92.5,-92.4,-92.3,-92.2,-92.1,-92.0,-91.9,-91.8,-91.7,-91.6,-91.5,-91.4,-91.3,-91.2,-91.1,-91.0,-90.9,-90.8,-90.7,-90.6,-90.5,-90.4,-90.3,-90.2,-90.1,-90.0,-89.9,-89.8,-89.7,-89.6,-89.5,-89.4,-89.3,-89.2,-89.1,-89.0,-88.9,-88.8,-88.7,-88.6,-88.5,-88…	6.85,6.87,6.84,6.65,6.72,6.68,6.55,6.44,6.44,6.4,6.39,6.35,6.34,6.3,6.23,6.2,6.17,6.21,6.14,6.07,6.06,6.09,6.02,6.03,6.02,5.99,6.06,5.99,6.04,5.97,6.01,6.02,6.06,6.02,6.13,6.07,6.04,6.16,6.13,6.09,6.23,6.17,6.15,6.22,6.25,6.3,6.33,6.39,6.35,6.38,6.38,6.42,6.4,6.43,6.49,6.51,6.59,6.58,6.68,6.7,6.71,6.84,6.8,6.84,6.87,6.93,6.89,6.99,7.05,7.1,7.07,7.02,7.18,7.29,7.16,7.21,7.31,7.41,7.33,7.56,7.39,7.…	0.0102
FUS_mNeonGreen_CTD	-115.0,-114.9,-114.8,-114.7,-114.6,-114.5,-114.4,-114.3,-114.2,-114.1,-114.0,-113.9,-113.8,-113.7,-113.6,-113.5,-113.4,-113.3,-113.2,-113.1,-113.0,-112.9,-112.8,-112.7,-112.6,-112.5,-112.4,-112.3,-112.2,-112.1,-112.0,-111.9,-111.8,-111.7,-111.6,-111.5,-111.4,-111.3,-111.2,-111.1,-111.0,-110.9,-110.8,-110.7,-110.6,-110.5,-110.4,-110.3,-110.2,-110.1,-110.0,-109.9,-109.8,-109.7,-109.6,-109.5,-109.4,…	0.32,0.34,0.31,0.32,0.32,0.32,0.33,0.32,0.32,0.32,0.32,0.33,0.32,0.32,0.31,0.31,0.3,0.31,0.3,0.3,0.32,0.33,0.32,0.32,0.31,0.31,0.32,0.32,0.31,0.31,0.29,0.31,0.31,0.32,0.32,0.3,0.3,0.31,0.3,0.31,0.31,0.31,0.31,0.34,0.32,0.32,0.33,0.33,0.33,0.35,0.34,0.38,0.36,0.36,0.38,0.36,0.39,0.39,0.38,0.39,0.41,0.4,0.41,0.42,0.43,0.44,0.44,0.45,0.45,0.44,0.46,0.47,0.48,0.5,0.52,0.52,0.52,0.53,0.55,0.53,0.54,0.…	0.00233
FUS_mCherry_CTD	-140.0,-139.9,-139.8,-139.7,-139.6,-139.5,-139.4,-139.3,-139.2,-139.1,-139.0,-138.9,-138.8,-138.7,-138.6,-138.5,-138.4,-138.3,-138.2,-138.1,-138.0,-137.9,-137.8,-137.7,-137.6,-137.5,-137.4,-137.3,-137.2,-137.1,-137.0,-136.9,-136.8,-136.7,-136.6,-136.5,-136.4,-136.3,-136.2,-136.1,-136.0,-135.9,-135.8,-135.7,-135.6,-135.5,-135.4,-135.3,-135.2,-135.1,-135.0,-134.9,-134.8,-134.7,-134.6,-134.5,-134.4,…	20.53,20.37,20.49,20.41,20.66,20.53,20.56,20.61,20.67,20.63,20.51,20.8,20.58,20.47,20.42,20.54,20.51,20.55,20.58,20.54,20.54,20.57,20.64,20.62,20.79,20.62,20.88,20.9,20.92,21.06,21.04,21.06,21.15,21.27,21.34,21.28,21.52,21.38,21.5,21.66,21.67,21.79,21.72,21.93,21.87,21.88,21.86,22.06,22.1,22.21,22.25,22.38,22.36,22.49,22.42,22.68,22.7,22.74,22.87,22.88,22.9,23.12,22.92,23.0,23.14,23.23,23.01,23.1…	0.01231
FUS_mScarlet_CTD	-140.0,-139.9,-139.8,-139.7,-139.6,-139.5,-139.4,-139.3,-139.2,-139.1,-139.0,-138.9,-138.8,-138.7,-138.6,-138.5,-138.4,-138.3,-138.2,-138.1,-138.0,-137.9,-137.8,-137.7,-137.6,-137.5,-137.4,-137.3,-137.2,-137.1,-137.0,-136.9,-136.8,-136.7,-136.6,-136.5,-136.4,-136.3,-136.2,-136.1,-136.0,-135.9,-135.8,-135.7,-135.6,-135.5,-135.4,-135.3,-135.2,-135.1,-135.0,-134.9,-134.8,-134.7,-134.6,-134.5,-134.4,…	2.38,2.4,2.41,2.37,2.37,2.34,2.33,2.37,2.34,2.3,2.31,2.33,2.3,2.32,2.28,2.27,2.27,2.2,2.24,2.19,2.17,2.21,2.13,2.2,2.14,2.12,2.11,2.12,2.08,2.12,2.08,2.07,2.06,2.0,2.02,1.98,2.0,1.94,2.0,1.99,1.93,1.99,1.95,1.93,1.98,1.91,1.97,1.94,1.96,1.98,1.99,1.99,1.96,1.97,1.95,1.99,1.93,1.96,1.92,1.97,1.93,2.0,1.95,1.97,2.01,1.96,2.0,1.98,2.01,2.01,2.01,1.99,2.03,2.01,2.0,2.02,2.0,2.06,2.08,2.05,2.01,2.02,2…	0.00345
FUS_Ruby3_CTD	-100.0,-99.9,-99.8,-99.7,-99.6,-99.5,-99.4,-99.3,-99.2,-99.1,-99.0,-98.9,-98.8,-98.7,-98.6,-98.5,-98.4,-98.3,-98.2,-98.1,-98.0,-97.9,-97.8,-97.7,-97.6,-97.5,-97.4,-97.3,-97.2,-97.1,-97.0,-96.9,-96.8,-96.7,-96.6,-96.5,-96.4,-96.3,-96.2,-96.1,-96.0,-95.9,-95.8,-95.7,-95.6,-95.5,-95.4,-95.3,-95.2,-95.1,-95.0,-94.9,-94.8,-94.7,-94.6,-94.5,-94.4,-94.3,-94.2,-94.1,-94.0,-93.9,-93.8,-93.7,-93.6,-93.5,-9…	0.0,0.0,0.0,0.0,0.0,0.0,0.0,0.0,0.0,0.0,0.0,0.0,0.0,0.0,0.0,0.0,0.0,0.0,0.0,0.0,0.0,0.0,0.0,0.0,0.0,0.0,0.0,0.0,0.0,0.0,0.0,0.0,0.0,0.0,0.0,0.0,0.0,0.0,0.0,0.0,0.0,0.0,0.0,0.0,0.0,0.0,0.0,0.0,0.0,0.0,0.0,0.0,0.0,0.0,0.0,0.0,0.0,0.0,0.0,0.0,0.0,0.0,0.0,0.0,0.0,0.0,0.0,0.0,0.0,0.0,0.0,0.0,0.0,0.0,0.0,0.0,0.0,0.0,0.0,0.0,0.0,0.0,0.0,0.0,0.0,0.0,0.0,0.0,0.0,0.0,0.0,0.0,0.0,0.0,0.0,0.0,0.0,0.0,0.0,0.0…	0.00044
M4D	-75.0,-74.9,-74.8,-74.7,-74.6,-74.5,-74.4,-74.3,-74.2,-74.1,-74.0,-73.9,-73.8,-73.7,-73.6,-73.5,-73.4,-73.3,-73.2,-73.1,-73.0,-72.9,-72.8,-72.7,-72.6,-72.5,-72.4,-72.3,-72.2,-72.1,-72.0,-71.9,-71.8,-71.7,-71.6,-71.5,-71.4,-71.3,-71.2,-71.1,-71.0,-70.9,-70.8,-70.7,-70.6,-70.5,-70.4,-70.3,-70.2,-70.1,-70.0,-69.9,-69.8,-69.7,-69.6,-69.5,-69.4,-69.3,-69.2,-69.1,-69.0,-68.9,-68.8,-68.7,-68.6,-68.5,-68…	107.39,107.47,107.54,107.17,108.82,108.35,107.95,107.08,108.39,107.22,106.53,107.95,105.82,105.6,105.6,105.11,103.62,104.87,103.91,103.68,104.84,103.78,104.12,104.59,104.13,103.49,105.19,104.52,103.31,104.25,103.77,103.65,103.8,104.13,103.34,102.72,104.31,102.14,103.23,103.7,102.16,103.18,104.07,102.72,104.46,104.42,104.86,105.45,106.05,105.79,104.93,105.93,106.31,105.79,106.58,106.05,105.49,107.…	0.11044
M4D_GFP+15_CTD	-55.0,-54.9,-54.8,-54.7,-54.6,-54.5,-54.4,-54.3,-54.2,-54.1,-54.0,-53.9,-53.8,-53.7,-53.6,-53.5,-53.4,-53.3,-53.2,-53.1,-53.0,-52.9,-52.8,-52.7,-52.6,-52.5,-52.4,-52.3,-52.2,-52.1,-52.0,-51.9,-51.8,-51.7,-51.6,-51.5,-51.4,-51.3,-51.2,-51.1,-51.0,-50.9,-50.8,-50.7,-50.6,-50.5,-50.4,-50.3,-50.2,-50.1,-50.0,-49.9,-49.8,-49.7,-49.6,-49.5,-49.4,-49.3,-49.2,-49.1,-49.0,-48.9,-48.8,-48.7,-48.6,-48.5,-48…	2137.91,2137.32,2137.79,2137.62,2136.89,2135.63,2139.62,2136.78,2140.14,2137.17,2139.37,2139.16,2141.78,2137.99,2139.58,2137.56,2137.88,2139.93,2140.17,2137.63,2137.34,2138.08,2140.28,2140.18,2137.32,2138.93,2139.66,2139.77,2140.13,2137.56,2139.03,2138.22,2138.83,2138.58,2140.72,2138.72,2139.11,2141.92,2140.83,2141.27,2142.62,2141.09,2140.32,2140.67,2140.86,2142.07,2141.13,2140.2,2141.71,2143.1,2…	2.13751
M4D_GFP+5_CTD	-55.0,-54.9,-54.8,-54.7,-54.6,-54.5,-54.4,-54.3,-54.2,-54.1,-54.0,-53.9,-53.8,-53.7,-53.6,-53.5,-53.4,-53.3,-53.2,-53.1,-53.0,-52.9,-52.8,-52.7,-52.6,-52.5,-52.4,-52.3,-52.2,-52.1,-52.0,-51.9,-51.8,-51.7,-51.6,-51.5,-51.4,-51.3,-51.2,-51.1,-51.0,-50.9,-50.8,-50.7,-50.6,-50.5,-50.4,-50.3,-50.2,-50.1,-50.0,-49.9,-49.8,-49.7,-49.6,-49.5,-49.4,-49.3,-49.2,-49.1,-49.0,-48.9,-48.8,-48.7,-48.6,-48.5,-48…	1911.34,1910.89,1908.37,1909.32,1906.54,1904.38,1906.52,1902.56,1901.09,1899.1,1899.0,1897.47,1898.86,1893.22,1891.5,1892.17,1889.44,1888.11,1886.67,1886.75,1886.38,1885.48,1882.84,1883.34,1881.91,1881.46,1882.39,1880.46,1880.3,1878.88,1883.42,1879.82,1878.63,1880.4,1879.48,1877.02,1879.94,1879.35,1879.97,1876.79,1879.05,1879.99,1876.69,1876.49,1879.38,1878.08,1876.54,1878.07,1877.94,1876.94,1876…	1.92247
M4D_GFP0_CTD	-100.0,-99.9,-99.8,-99.7,-99.6,-99.5,-99.4,-99.3,-99.2,-99.1,-99.0,-98.9,-98.8,-98.7,-98.6,-98.5,-98.4,-98.3,-98.2,-98.1,-98.0,-97.9,-97.8,-97.7,-97.6,-97.5,-97.4,-97.3,-97.2,-97.1,-97.0,-96.9,-96.8,-96.7,-96.6,-96.5,-96.4,-96.3,-96.2,-96.1,-96.0,-95.9,-95.8,-95.7,-95.6,-95.5,-95.4,-95.3,-95.2,-95.1,-95.0,-94.9,-94.8,-94.7,-94.6,-94.5,-94.4,-94.3,-94.2,-94.1,-94.0,-93.9,-93.8,-93.7,-93.6,-93.5,-9…	2487.42,2483.98,2488.76,2493.0,2493.26,2490.67,2496.65,2494.61,2502.18,2498.49,2502.01,2502.7,2504.49,2508.15,2510.69,2512.93,2517.96,2516.08,2520.04,2524.41,2526.87,2532.51,2531.44,2539.73,2540.5,2545.16,2547.98,2551.56,2554.78,2561.86,2567.32,2568.46,2574.53,2576.24,2582.6,2589.81,2596.04,2599.2,2603.88,2612.92,2614.72,2619.95,2627.6,2633.73,2636.33,2642.06,2651.86,2649.82,2658.01,2661.34,2666.…	1.58034
M4D_GFP-15_CTD	-45.0,-44.9,-44.8,-44.7,-44.6,-44.5,-44.4,-44.3,-44.2,-44.1,-44.0,-43.9,-43.8,-43.7,-43.6,-43.5,-43.4,-43.3,-43.2,-43.1,-43.0,-42.9,-42.8,-42.7,-42.6,-42.5,-42.4,-42.3,-42.2,-42.1,-42.0,-41.9,-41.8,-41.7,-41.6,-41.5,-41.4,-41.3,-41.2,-41.1,-41.0,-40.9,-40.8,-40.7,-40.6,-40.5,-40.4,-40.3,-40.2,-40.1,-40.0,-39.9,-39.8,-39.7,-39.6,-39.5,-39.4,-39.3,-39.2,-39.1,-39.0,-38.9,-38.8,-38.7,-38.6,-38.5,-38…	1.84,1.83,1.85,1.93,1.96,2.08,1.97,2.06,2.17,2.14,2.08,2.17,2.31,2.24,2.29,2.39,2.41,2.48,2.53,2.66,2.58,2.66,2.56,2.72,2.77,2.79,2.76,2.77,2.81,2.86,2.92,2.83,2.91,2.93,2.94,3.04,2.95,2.96,3.07,3.17,3.18,3.22,3.12,3.19,3.1,3.34,3.26,3.21,3.3,3.37,3.22,3.26,3.26,3.26,3.28,3.28,3.27,3.24,3.27,3.28,3.26,3.16,3.24,3.33,3.15,3.26,3.26,3.27,3.3,3.19,3.3,3.31,3.28,3.29,3.24,3.3,3.24,3.13,3.29,3.26,3.25…	0.00315
Ddx4WT	-150.0,-149.9,-149.8,-149.7,-149.6,-149.5,-149.4,-149.3,-149.2,-149.1,-149.0,-148.9,-148.8,-148.7,-148.6,-148.5,-148.4,-148.3,-148.2,-148.1,-148.0,-147.9,-147.8,-147.7,-147.6,-147.5,-147.4,-147.3,-147.2,-147.1,-147.0,-146.9,-146.8,-146.7,-146.6,-146.5,-146.4,-146.3,-146.2,-146.1,-146.0,-145.9,-145.8,-145.7,-145.6,-145.5,-145.4,-145.3,-145.2,-145.1,-145.0,-144.9,-144.8,-144.7,-144.6,-144.5,-144.4,…	112.29,113.45,113.38,113.82,114.72,113.73,113.98,113.08,113.58,114.31,114.51,114.56,114.34,115.14,115.16,114.82,114.45,115.05,115.09,115.08,115.2,114.79,114.72,115.51,115.33,115.73,115.62,116.07,115.94,115.43,115.7,115.35,115.61,115.16,116.39,116.1,115.36,115.84,116.5,116.48,115.11,116.95,116.61,116.51,117.25,117.45,117.36,117.74,117.78,117.36,117.7,117.97,117.76,116.86,117.66,117.69,117.91,118.6…	0.13447
Ddx4WT_GFP+15_CTD	-60.0,-59.9,-59.8,-59.7,-59.6,-59.5,-59.4,-59.3,-59.2,-59.1,-59.0,-58.9,-58.8,-58.7,-58.6,-58.5,-58.4,-58.3,-58.2,-58.1,-58.0,-57.9,-57.8,-57.7,-57.6,-57.5,-57.4,-57.3,-57.2,-57.1,-57.0,-56.9,-56.8,-56.7,-56.6,-56.5,-56.4,-56.3,-56.2,-56.1,-56.0,-55.9,-55.8,-55.7,-55.6,-55.5,-55.4,-55.3,-55.2,-55.1,-55.0,-54.9,-54.8,-54.7,-54.6,-54.5,-54.4,-54.3,-54.2,-54.1,-54.0,-53.9,-53.8,-53.7,-53.6,-53.5,-53…	10.4,10.4,10.45,10.59,10.66,10.67,10.84,11.05,10.82,11.09,10.99,11.17,11.27,11.07,11.25,11.17,11.46,11.28,11.4,11.46,11.62,11.52,11.5,11.51,11.57,11.66,11.59,11.62,11.7,11.45,11.62,11.61,11.58,11.55,11.6,11.61,11.43,11.61,11.56,11.63,11.56,11.47,11.6,11.46,11.46,11.39,11.36,11.37,11.34,11.21,11.22,11.0,11.27,11.12,11.05,11.01,10.95,11.05,10.95,10.84,10.86,10.67,10.62,10.81,10.46,10.47,10.52,10.35…	0.01057
Ddx4WT_GFP+5_CTD	-80.0,-79.9,-79.8,-79.7,-79.6,-79.5,-79.4,-79.3,-79.2,-79.1,-79.0,-78.9,-78.8,-78.7,-78.6,-78.5,-78.4,-78.3,-78.2,-78.1,-78.0,-77.9,-77.8,-77.7,-77.6,-77.5,-77.4,-77.3,-77.2,-77.1,-77.0,-76.9,-76.8,-76.7,-76.6,-76.5,-76.4,-76.3,-76.2,-76.1,-76.0,-75.9,-75.8,-75.7,-75.6,-75.5,-75.4,-75.3,-75.2,-75.1,-75.0,-74.9,-74.8,-74.7,-74.6,-74.5,-74.4,-74.3,-74.2,-74.1,-74.0,-73.9,-73.8,-73.7,-73.6,-73.5,-73…	7.19,6.98,7.16,7.21,7.17,7.14,7.26,7.26,7.14,7.26,7.43,7.34,7.29,7.55,7.44,7.45,7.46,7.47,7.48,7.38,7.62,7.51,7.44,7.63,7.59,7.7,7.74,7.61,7.71,7.8,7.75,7.72,7.81,7.85,7.97,8.02,8.02,8.1,8.12,8.14,8.16,8.25,8.24,8.35,8.4,8.24,8.39,8.28,8.41,8.43,8.5,8.43,8.41,8.58,8.46,8.48,8.29,8.37,8.38,8.5,8.44,8.4,8.53,8.46,8.43,8.44,8.46,8.29,8.18,8.38,8.3,8.22,8.14,8.21,8.32,8.18,8.23,8.33,7.94,8.19,8.1,8.1…	0.00772
Ddx4WT_GFP0_CTD	-70.0,-69.9,-69.8,-69.7,-69.6,-69.5,-69.4,-69.3,-69.2,-69.1,-69.0,-68.9,-68.8,-68.7,-68.6,-68.5,-68.4,-68.3,-68.2,-68.1,-68.0,-67.9,-67.8,-67.7,-67.6,-67.5,-67.4,-67.3,-67.2,-67.1,-67.0,-66.9,-66.8,-66.7,-66.6,-66.5,-66.4,-66.3,-66.2,-66.1,-66.0,-65.9,-65.8,-65.7,-65.6,-65.5,-65.4,-65.3,-65.2,-65.1,-65.0,-64.9,-64.8,-64.7,-64.6,-64.5,-64.4,-64.3,-64.2,-64.1,-64.0,-63.9,-63.8,-63.7,-63.6,-63.5,-63…	16.86,17.0,16.87,16.84,16.78,16.64,16.36,16.64,16.26,16.38,16.24,16.08,16.07,16.01,16.07,16.04,15.96,15.98,16.02,15.8,15.78,15.94,15.76,15.76,15.68,15.62,15.68,15.5,15.59,15.67,15.61,15.47,15.54,15.56,15.36,15.46,15.36,15.56,15.41,15.33,15.32,15.5,15.25,15.29,14.98,15.32,15.01,15.11,15.2,14.87,14.85,15.12,15.15,14.83,14.88,14.85,14.7,14.77,14.48,14.59,14.64,14.64,14.47,14.64,14.51,14.55,14.51,14.…	0.01877
Ddx4WT_GFP-15_CTD	-80.0,-79.9,-79.8,-79.7,-79.6,-79.5,-79.4,-79.3,-79.2,-79.1,-79.0,-78.9,-78.8,-78.7,-78.6,-78.5,-78.4,-78.3,-78.2,-78.1,-78.0,-77.9,-77.8,-77.7,-77.6,-77.5,-77.4,-77.3,-77.2,-77.1,-77.0,-76.9,-76.8,-76.7,-76.6,-76.5,-76.4,-76.3,-76.2,-76.1,-76.0,-75.9,-75.8,-75.7,-75.6,-75.5,-75.4,-75.3,-75.2,-75.1,-75.0,-74.9,-74.8,-74.7,-74.6,-74.5,-74.4,-74.3,-74.2,-74.1,-74.0,-73.9,-73.8,-73.7,-73.6,-73.5,-73…	24.26,24.07,24.29,24.43,24.49,24.75,24.44,24.38,24.86,24.89,24.94,25.0,24.88,24.91,25.05,25.01,24.95,25.19,24.99,25.02,25.22,25.26,25.41,25.09,25.4,25.37,25.58,25.77,25.7,25.88,25.82,26.44,26.21,26.15,26.88,26.65,26.97,27.01,27.29,27.21,27.61,27.52,27.96,28.2,28.1,28.35,28.68,28.98,28.74,29.02,29.24,29.36,29.18,29.64,29.68,29.94,30.07,29.95,30.21,30.17,30.28,30.28,30.47,30.51,30.61,30.65,30.67,30…	0.03469
