# Supplementary material for: Fluorescent protein and peptide tags alter condensate formation and dynamics in vivo and in vitro
Source: EMBO Rep. 2025 Nov 20;27(1):89–121. doi: 10.1038/s44319-025-00626-y (PMC12796366; doi:10.1038/s44319-025-00626-y)
Supplement: Supplementary file 14 — Figure Source Data Appendix [file 44319_2025_626_MOESM14_ESM.zip › figS11_table.csv]

	matrix
M4D_GFP-5_NTD	[[ -0.02936394 -0.02167477 -0.01204964 -0.09558874 -0.0159632 -0.04109301 -0.05993895 -0.15033791 -0.18310816 -0.84077021 -0.39708369 -1.76466531 -2.1024697 -1.71687124 -0.66698144 -0.35815884 -0.1350194 -0.03684596 -0.09156106 -0.03905312 -0.02224146 -0.01009824 -0.01926684 -0.01737919 -0.03782365 -0.01682306 -0.08975219 -0.77289792 -0.03811258 -0.07943613 -0.02529772 -0.02635546 -0.01277835 -0.…
M4D_GFP-10_NTD	[[ -0.09296015 -0.06172658 -0.01343609 -0.01942924 -0.00236218 -0.00940192 -0.02623626 -0.06777587 -0.12900962 -0.672796 -0.37402141 -1.41227079 -2.19889914 -1.33406419 -0.58814089 -0.282116 -0.12230966 -0.01925887 -0.01655907 -0.00587959 -0.0066539 -0.01155046 -0.02241109 -0.03534133 -0.0720647 -0.03331354 -0.17015692 -1.27999465 -0.10698974 -0.19561502 -0.05006669 -0.03791116 -0.01576618 -0.003…
M4D_GFP-15_NTD	[[ -0.00238766 -0.00447629 -0.00139799 -0.00718612 -0.00069705 -0.00388848 -0.02299758 -0.06729202 -0.15602622 -0.80129848 -0.44867942 -1.97940005 -2.45221273 -2.00315635 -1.25232969 -0.3195979 -0.07460065 -0.01031184 -0.00604509 -0.00205813 -0.00486646 -0.00259829 -0.00183006 -0.00103349 -0.00648509 -0.00296203 -0.0268656 -0.20763731 -0.01467171 -0.01301216 -0.00721882 -0.00489292 -0.00322061 -0…
M4D_GFP-20_NTD	[[ -0.00925513 -0.00657834 -0.00075535 -0.00219596 -0.00036577 -0.00355627 -0.01511135 -0.03584322 -0.09577303 -0.2828684 -0.27040751 -1.43529425 -1.86876834 -1.63365204 -0.97599143 -0.28895347 -0.08846732 -0.01501468 -0.00881059 -0.00117661 -0.00165863 -0.00230704 -0.0072054 -0.00463351 -0.00841212 -0.00384882 -0.02577727 -0.19992467 -0.01794007 -0.01422285 -0.00871296 -0.00900376 -0.00217766 -0…
Ddx4WT_GFP+20_NTD	[[ -0.18010277 -0.16689796 -0.06875689 -0.29343076 -0.05630245 -0.32500794 -0.24885022 -0.85991018 -0.38507571 -1.06756071 -0.28437705 -0.89618616 -1.5897722 -0.82666722 -0.19716685 -0.52596272 -0.57944756 -0.13996046 -0.27731651 -0.12508804 -0.12035992 -0.13685424 -0.0897373 -0.09532912 -0.16045846 -0.10505162 -0.34781066 -1.48409534 -0.08113826 -0.23558612 -0.07329062 -0.23278123 -0.09882731 -0…
Ddx4WT_GFP+15_NTD	[[ -0.06357297 -0.1014334 -0.03380003 -0.25665372 -0.07652161 -0.71999278 -0.49798565 -1.70486876 -0.80026531 -1.48314836 -0.45658638 -1.3247045 -1.08351033 -1.41685045 -1.81648678 -1.02732719 -1.09779312 -0.23915971 -0.3652189 -0.10460214 -0.08972883 -0.03520979 -0.02114052 -0.01946041 -0.02204031 -0.01906188 -0.11893549 -0.4043115 -0.00946768 -0.01313781 -0.00795048 -0.02227497 -0.02201812 -0.0…
Ddx4WT_GFP+10_NTD	[[ -0.01559006 -0.05554678 -0.02046932 -0.09905727 -0.03011566 -0.12753956 -0.23636341 -0.89036784 -0.65674967 -1.96356813 -0.53351925 -1.54269015 -2.9778408 -1.35367309 0.24069211 -0.88842705 -0.47236876 -0.11121432 -0.16275019 -0.05371779 -0.04981564 -0.02279013 -0.01106908 -0.0048981 -0.00651628 -0.00816874 -0.02431817 -0.07648039 -0.0026115 -0.00564155 -0.00429509 -0.01463855 -0.01250433 -0.0…
Ddx4WT_GFP+5_NTD	[[ -0.02682881 -0.02911324 -0.01030056 -0.0380237 -0.0130537 -0.06622793 -0.20710104 -0.83334134 -0.68505587 -2.50585754 -0.79315751 -2.65311394 -4.56774767 -2.99541796 -2.51715239 -1.1613131 -0.50830856 -0.10431137 -0.0908778 -0.02054772 -0.02483074 -0.02118302 -0.02199751 -0.0088869 -0.00580204 -0.0037925 -0.01077869 -0.05386795 -0.00435824 -0.01261533 -0.01141498 -0.04381139 -0.01825877 -0.032…
Ddx4WT_GFP0_NTD	[[ -0.00539533 -0.01036773 -0.00491977 -0.03262144 -0.00840504 -0.03338582 -0.05644189 -0.16355077 -0.20540115 -0.93597165 -0.40034059 -1.44404532 -2.7930863 -2.38905074 -1.4653883 -0.68038749 -0.28650872 -0.07628261 -0.08706956 -0.01807297 -0.02171384 -0.00891554 -0.00679402 -0.00254286 -0.00380783 -0.00202007 -0.01587681 -0.08385477 -0.0052502 -0.00895108 -0.01031515 -0.01994516 -0.01524404 -0.…
Ddx4WT_GFP-5_NTD	[[ -0.01925818 -0.03859119 -0.01304652 -0.02910581 -0.00279801 -0.00863215 -0.01719237 -0.04309095 -0.09047586 -0.42757505 -0.26202162 -1.00877807 -0.78934989 -0.39279297 -0.66933125 -0.2236946 -0.09493407 -0.01714452 -0.01539539 -0.00688215 -0.01244606 -0.01530999 -0.01501323 -0.00938497 -0.01543334 -0.00768655 -0.04566299 -0.23049847 -0.00799922 -0.03657871 -0.01444296 -0.028633 -0.01250298 -0.…
Ddx4WT_GFP-10_NTD	[[ -0.07203477 -0.03324478 -0.00587904 -0.00223343 -0.00013978 -0.00244129 -0.01329565 -0.03580307 -0.0718922 -0.36005537 -0.18608383 -0.95547104 -1.22182256 -0.74117781 -0.54300463 -0.14676808 -0.06418026 -0.00724786 -0.00402236 -0.00034867 -0.00099615 -0.0049581 -0.01855105 -0.02936376 -0.04945955 -0.01622749 -0.08152631 -0.29888856 -0.01153225 -0.03153209 -0.00915331 -0.01086939 -0.00318994 -0…
Ddx4WT_GFP-15_NTD	[[ -0.01849007 -0.01352209 -0.00242386 -0.00190786 -0.00028235 -0.0020762 -0.0166092 -0.04183047 -0.11112224 -0.63542349 -0.31856629 -1.36224999 -2.67984822 -1.72091041 -0.86228133 -0.26654783 -0.05276157 -0.00691974 -0.00455952 -0.001162 -0.00257372 -0.00419352 -0.00553882 -0.00447684 -0.00386922 -0.00167633 -0.01018573 -0.09980185 -0.00510281 -0.00657295 -0.0026042 -0.00402813 -0.0015133 -0.002…
M4D_GFP-15_CTD	[[ -0.90970895 -3.44441566 -4.76447667 -2.704985 -3.11370095 -2.57525042 -3.37539602 -1.69093597 -2.28111604 -3.05559634 -4.73194824 -2.24472215 -4.82768226 -2.21528262 -2.84069545 -3.56580419 -2.88277909 -3.18876419 -6.27127992 -2.38591008 -2.31284397 -3.04735519 -4.91598948 -2.39158136 -2.97262468 -2.8799414 -7.10181065 -3.07198342 -3.58482212 -3.71705072 -2.4082297 -2.90507668 -5.64268841 -2.3…
Ddx4WT_GFP+15_CTD	[[ -3.7205195 -2.26034659 -1.64071598 -1.18619681 -1.37635983 -5.38517616 -1.29156114 -1.4114347 -1.38137555 -3.24900229 -2.59882441 -1.66732361 -2.54241816 -3.54441307 -2.37496068 -2.50720478 -5.21858255 -1.58580774 -2.06881417 -2.65859208 -4.227066 -1.09097301 -2.04221009 -1.38078598 -3.68051949 -3.72477768 -1.76933267 -2.47382673 -1.29419903 -1.82182364 -3.1368303 -1.44765246 -2.09383676 -4.81…
Ddx4WT_GFP+5_CTD	[[ -3.68850171 -2.53039862 -1.68085286 0.27840999 -1.2319629 -5.44839157 -0.85512306 -1.90645467 -1.02433348 -2.60456204 -2.31137044 -2.13490665 -2.667624 -1.74636883 -2.65978411 -1.59809495 -5.49105614 -2.30176016 -2.64981013 -3.12946932 -4.8847875 -1.43425173 -1.91994688 -1.44850503 -3.26623913 -4.7283199 -2.89288097 -2.53798496 -0.03884114 -2.48346956 -2.41205562 -1.00680872 -1.32035517 -4.833…
Ddx4WT_GFP0_CTD	[[ -3.19557513 -3.16952591 0.87131897 -0.7123096 -1.33349277 -4.81577916 -0.3001546 -1.6775953 -1.3397319 -2.98867215 -1.48781792 -1.29293728 -2.34692989 -1.92137369 -1.73720468 -2.11182538 -3.03146838 -1.65225837 -2.90154685 -3.36324574 -2.43479166 -0.91928154 -2.30871097 -1.43804542 -4.08845873 -5.32771949 -2.45223698 -2.30316139 -1.49482527 -2.68978005 -2.4017689 -1.72450535 -2.70603601 -2.895…
Ddx4WT_GFP-15_CTD	[[ -1.92929672 -2.91009204 -1.71913442 -1.04225925 -1.4919243 -3.97887884 -1.16634837 -1.09353449 -1.06547524 -2.91618146 -1.91362699 -1.76134422 -1.0179983 -2.66485193 -2.92205538 -2.88278832 -5.7944022 -1.67236504 -2.12647365 -3.20603616 -3.39966238 -0.1370319 -2.49730793 -1.11458372 -5.07215491 -3.44573037 -3.20517525 -2.19398997 -1.07515809 -2.27934541 -2.30185927 -0.59123233 -2.83086245 -4.6…
