# Supplementary material for: Fluorescent protein and peptide tags alter condensate formation and dynamics in vivo and in vitro
Source: EMBO Rep. 2025 Nov 20;27(1):89–121. doi: 10.1038/s44319-025-00626-y (PMC12796366; doi:10.1038/s44319-025-00626-y)
Supplement: Supplementary file 14 — Figure Source Data Appendix [file 44319_2025_626_MOESM14_ESM.zip › figS12_table.csv]

	matrix
M4D_GFP-5_NTD	[[ 8.57963942 -10.32046953 -19.92273662 1.91611928 40.24011051 -8.78767521 -9.28869047 -11.19881118 13.01722216 -10.8799366 36.97555103 15.73641483 -19.173114 0.79252082 -12.93073933 0.60432324 -9.75818228 -7.85648825 -9.86262568 -22.30142824 88.37950514 39.98508205 -10.28635605 7.85867664 -10.28951941 -12.38896286 10.11006916 -21.37524979 40.22454079 79.26343314 78.92383237 1.73549959 62.6938671…
M4D_GFP-10_NTD	[[ 9.66813412 -9.5595035 -18.26610993 1.86259436 40.51572785 -8.56368914 -10.92005282 -12.90051335 15.63793923 -10.3199686 36.80516997 17.39304516 -20.57963588 0.87338729 -15.18186419 0.61966965 -9.62318302 -8.4852863 -10.13925163 -17.62654992 80.24273399 33.25836892 -8.92493825 7.4641963 -10.25370688 -13.45676397 -18.2689735 37.71095892 77.23730744 80.69815328 1.72804924 64.23537186 55.7187919 1…
M4D_GFP-15_NTD	[[ 6.64394999 -9.50457887 -19.87571846 2.14314966 46.10808547 -7.2535922 -7.19530381 -8.86927511 -11.25536184 -8.73072016 39.31914015 -17.0142717 0.7185901 -12.02687072 0.55974163 -8.28375518 -6.56937645 -9.09463573 -17.3643417 98.62558833 35.83310124 -9.48891775 -6.74415506 -9.25157151 -10.58971636 -20.24353202 40.70167262 93.72415179 98.92789659 2.02557392 76.61579364 57.08821433 1.44974051 24.…
M4D_GFP-20_NTD	[[ 7.34235765 -8.05857374 -15.17307348 -32.04594323 1.79957569 37.59536044 -7.19098066 -8.2650492 -9.31868809 -10.64743013 -8.2470135 34.17769347 -18.68312385 0.76242952 -11.86473421 0.47161899 -6.89876726 -6.63546039 -8.17045667 -10.55382196 47.77163632 -55.38603531 21.15712886 -7.48217836 -6.3294339 -8.70308526 -11.49080845 -14.85633138 28.8520268 59.79340556 77.80620593 1.46797784 50.97360721 …
Ddx4WT_GFP+20_NTD	[[ 13.9627691 18.87100136 1.03065175 32.85910675 -16.53315455 -14.93865301 -14.53380965 14.8765294 -15.85511986 27.19257873 12.77356896 0.58305125 15.0055983 0.49128623 -10.09055686 -11.48783512 -18.96878442 23.28408065 13.82561753 30.12838574 28.79031031 28.32475402 21.89575191 17.0576138 -20.86104678 -19.81644655 20.78181537 30.28704707 31.8839332 26.56765199 28.62152667 0.87898364 24.86929244 …
Ddx4WT_GFP+15_NTD	[[ 11.699714 31.0110386 1.65821776 52.88780191 -19.86077317 -13.14908383 -10.81825039 -11.28388896 -20.45586389 46.03337504 0.52863041 12.77075511 0.50213515 -10.33531002 -10.74340281 -20.2632148 46.08150577 25.1304778 45.96836411 56.4683088 53.58305043 30.24542585 -21.80961439 -22.34792399 -18.02517429 31.79511765 53.9449823 57.46952264 42.62748044 44.72467403 1.38594738 37.32845158 39.83747699 …
Ddx4WT_GFP+10_NTD	[[ 8.79538755 -23.71423193 2.00693276 64.12418886 -15.69902631 -10.53194796 -8.18382131 -9.37439659 -18.01834405 55.56612256 0.446853 9.97965109 0.4665044 -9.29509307 -9.01400346 -16.56784866 56.5934082 29.4986849 51.34093325 76.38483569 53.77239912 -30.75659001 -16.67875495 -16.59361225 -13.60615259 25.37429846 53.36551647 75.675397 51.58292841 57.88924396 1.87935607 50.73307889 48.73060793 0.61…
Ddx4WT_GFP+5_NTD	[[ 8.64579915 -25.2659371 2.69766231 76.27481606 -16.89586673 -10.31396557 -7.62639551 -9.23964563 -20.01316064 73.75226884 -10.02744572 0.36757335 -9.14124266 0.42439715 -8.6487439 -7.90984028 -16.68427873 56.78212466 62.84228202 80.11103755 54.27216411 -31.09043605 -17.19564957 -15.93744821 -14.1490861 53.68159807 85.3887858 68.40805305 77.82018925 2.3709742 61.95751827 54.16400114 0.65999009 3…
Ddx4WT_GFP0_NTD	[[ 6.21914222 -14.65403582 2.16669209 47.09154238 -13.64087002 -8.63302054 -6.12483736 -7.79272005 -18.41399949 74.55089122 -8.24042944 0.30102523 -6.88882624 0.318923 -5.81706688 -5.14769281 -9.91765322 -22.14520478 46.08672378 34.30785229 19.298853 -12.19583291 -7.9507018 -9.40329664 -9.56098058 -22.81596708 38.6217878 54.99026453 72.67062673 2.4255885 63.08023715 55.42984061 0.5172579 24.97585…
Ddx4WT_GFP-5_NTD	[[ 4.13770647 -6.16822657 -12.30154458 1.14370087 25.71764763 -5.26810964 -4.68463678 -4.42955477 4.88741741 -6.1776262 24.0799713 4.20275902 -5.25647844 0.21324564 -4.31325882 0.20476586 -3.42826803 -3.18991685 -5.12400483 -12.51422732 42.40612963 23.46763663 -5.80651854 4.40999776 -5.95246658 -6.46588067 5.93257708 -12.4642317 25.34607312 43.67908674 45.9459056 1.08699214 35.79590695 25.4534873…
Ddx4WT_GFP-10_NTD	[[ 3.21137239 -4.49701678 -9.71779924 1.01347917 21.3315937 -3.19118982 -3.43228035 -3.77287049 3.93710894 -3.93278713 17.07786286 3.6222454 -5.39394089 0.20652293 -4.06750723 0.16882017 -2.90543276 -2.71286185 -3.92867262 -9.72364058 42.16760274 19.5802014 -4.12922868 3.02664152 -3.94345891 -4.77196058 -10.53135563 22.16814549 44.97673137 46.88397707 0.88347938 33.03830054 23.14159986 0.32991086…
Ddx4WT_GFP-15_NTD	[[ 2.48790625 -4.79963032 -11.02601558 1.39859751 26.47434372 -3.09209066 -2.5915649 -2.59592297 -3.22430725 -3.87439604 23.95217444 -4.04935538 0.1516238 -3.21104216 0.14044271 -2.36741427 -2.19136155 -3.61311111 -9.6810761 51.38387559 20.9769318 -4.53341616 -2.93234128 -3.51826194 -3.89162476 -11.38220576 25.97385966 60.86846511 62.85164945 1.23530405 46.10091558 28.37843193 0.38424042 7.932247…
M4D_GFP-15_CTD	[[ 68.26175629 63.67219527 64.82127124 70.07587756 67.51288998 68.30459806 71.89338291 73.97566861 74.78118189 77.83815518 78.76572698 89.64701038 87.93390053 -76.56107478 -63.97562138 1.57581249 56.94442485 -99.44492577 -94.81652586 -84.29103964 -80.0957823 -87.84352822 53.78731762 -106.59032991 3.76560041 -95.42939417 2.75906391 -58.89368299 -75.19964751 -92.82027517 -52.76066808 38.43920818 42…
Ddx4WT_GFP+15_CTD	[[ 38.27237715 -36.27038007 -34.48492224 -33.72290317 -32.8083274 -33.07701346 1.40689881 -36.33583312 37.01839973 -36.57578874 35.9964178 -37.14235279 -39.78406278 41.39745879 -40.89332325 -40.01227694 -40.73608063 44.99776686 46.21229725 -45.92243333 1.76970072 47.13763782 49.1329162 47.41978933 -47.08688189 -46.62617942 45.54695414 45.00030872 -45.72166624 48.44842277 49.33011353 44.97964444 -…
Ddx4WT_GFP+5_CTD	[[ 41.28072895 -39.32474719 -38.13778796 -36.59144969 -37.53661317 -38.24208315 1.49360532 -41.43055764 41.08313275 -40.95698878 42.32562308 -41.32964568 -41.0992202 41.34706943 -42.2050055 -40.76758164 -41.23452059 45.38129936 46.79487769 -48.29287764 1.88596565 50.73689509 52.77773609 49.77634181 -49.37719594 -46.5607552 49.31810686 48.75592518 -47.87413614 53.29408815 55.00762798 48.81709437 -…
Ddx4WT_GFP0_CTD	[[ 40.26830296 -38.52319925 -36.16184474 -34.51525221 -34.72817621 -35.75267664 1.3034195 -38.98564154 39.01487718 -39.49484135 40.24428933 -39.5727712 -38.77847387 40.15660984 -37.32270349 -38.15006079 -40.33883215 46.63426578 47.11107316 -47.41591239 1.82008403 49.04480161 50.81387894 47.39291026 -48.09545578 -48.32574278 48.72571262 48.36048112 -48.57676585 53.20422543 50.15881652 47.48801653 …
Ddx4WT_GFP-15_CTD	[[ 40.78346021 -38.94378581 -36.97717705 -36.5528684 -35.34433655 -34.46115563 1.43046679 -38.35102752 39.89606254 -39.42111717 39.37355467 -39.84225668 -40.30121309 39.31154295 -38.45993499 -38.69574155 -39.37059839 42.77816397 43.09898202 -44.38605593 1.7416865 46.10939004 47.42472651 44.11711592 -42.9130258 -43.50249605 45.56275756 45.58854542 -45.72461002 50.64039862 49.97185493 46.23647601 -…
